# Supplementary material for: Phosphorylation-dependent BRD4 dimerization and implications for therapeutic inhibition of BET family proteins
Source: Commun Biol. 2021 Nov 9;4:1273. doi: 10.1038/s42003-021-02750-6 (PMC8578508; doi:10.1038/s42003-021-02750-6)
Supplement: Supplementary file 2 — Supplementary Data 1 [file 42003_2021_2750_MOESM2_ESM.xlsx]

## Sheet: BRD4(1-530)_differences
						B-CK2
						Difference / Da				SD / Da
Protein	Sequence	Start	End	Max Uptake	Modification	0.005 min	0.5 min	50 min	180 min	0.005 min	0.5 min	50 min	180 min
BRD4(1-579)	MHHHHHHGGGEN	-15	-4	11		0.008718	0.164277	0.04616	-0.070759	0.180505	0.239548	0.228917	0.274651
BRD4(1-579)	MHHHHHHGGGENL	-15	-3	12		-0.020343	0.049782	-0.017412	-0.016041	0.0497914	0.0790616	0.0500517	0.0514886
BRD4(1-579)	LYFQGSAESGPGTRL	-3	11	13		-0.213627	-0.255458	-0.109189	-0.120253	0.167678	0.0253715	0.0495131	0.0879262
BRD4(1-579)	LYFQGSAESGPGTRLRNLPVMGDGL	-3	21	22		-0.225254	-0.445471	-0.299279	-0.309042	0.257183	0.0340592	0.135961	0.0923937
BRD4(1-579)	YFQGSAESGPGTRL	-2	11	12		-0.237596	-0.277796	-0.251176	-0.305574	0.333153	0.0576569	0.0468988	0.0996859
BRD4(1-579)	YFQGSAESGPGTRLRNLPVM	-2	17	17		-0.170104	-0.272628	-0.205455	-0.280088	0.3329	0.0515475	0.058398	0.131873
BRD4(1-579)	YFQGSAESGPGTRLRNLPVMG	-2	18	18		-0.217306	-0.210576	-0.212482	-0.267064	0.298054	0.0685206	0.0693006	0.163193
BRD4(1-579)	YFQGSAESGPGTRLRNLPVMGDG	-2	20	20		-0.209692	-0.292869	-0.202309	-0.270106	0.335226	0.0474052	0.0704039	0.115259
BRD4(1-579)	YFQGSAESGPGTRLRNLPVMGDGL	-2	21	21		-0.173344	-0.356652	-0.22138	-0.284766	0.293756	0.05512	0.0704405	0.111298
BRD4(1-579)	YFQGSAESGPGTRLRNLPVMGDGLE	-2	22	22		-0.145516	-0.312879	-0.173139	-0.208948	0.26891	0.0308206	0.0666247	0.112777
BRD4(1-579)	YFQGSAESGPGTRLRNLPVMGDGLET	-2	23	23		-0.144057	-0.307048	-0.215096	-0.228288	0.293346	0.0608758	0.0967063	0.130562
BRD4(1-579)	YFQGSAESGPGTRLRNLPVMGDGLETSQ	-2	25	25		-0.172108	-0.352432	-0.269367	-0.35306	0.476675	0.35963	0.288474	0.289677
BRD4(1-579)	YFQGSAESGPGTRLRNLPVMGDGLETSQM	-2	26	26		-0.16818	-0.327125	-0.22304	-0.302676	0.428913	0.35587	0.240468	0.253817
BRD4(1-579)	SAESGPGTRLRNLPVMGDGLETSQM	2	26	22		-0.185186	-0.27658	-0.194646	-0.266195	0.313508	0.0455241	0.0760004	0.125719
BRD4(1-579)	RNLPVMGDGLETSQ	12	25	12		-0.195256	-0.169299	-0.283859	-0.233849	0.178304	0.0588266	0.0596217	0.112217
BRD4(1-579)	RNLPVMGDGLETSQM	12	26	13		-0.157443	-0.183738	-0.201703	-0.251273	0.243427	0.0156566	0.0410157	0.0890654
BRD4(1-579)	MSTTQAQAQPQP	26	37	9		-0.07205	-0.064889	-0.144634	-0.175766	0.0947665	0.0628108	0.0584219	0.0538605
BRD4(1-579)	ASTNPPPPETSNPNKPKRQTNQL	41	63	16		-0.00039	-0.264634	-0.178077	-0.248612	0.353367	0.0269634	0.044576	0.0675503
BRD4(1-579)	ASTNPPPPETSNPNKPKRQTNQLQYL	41	66	19		-0.029454	-0.263981	-0.254908	-0.318023	0.362524	0.0809985	0.0977004	0.126961
BRD4(1-579)	LRVVLKT	67	73	6		0.025753	0.07075	0.058151	0.07104	0.0200335	0.0265351	0.016816	0.0424467
BRD4(1-579)	LRVVLKTLWKHQFAWPFQQPVD	67	88	19		-0.095531	0.069291	-0.067797	-0.499345	0.094245	0.0878626	0.238177	0.201176
BRD4(1-579)	RVVLKTLWKHQFAWP	68	82	13		0.026948	0.061732	-0.095579	-0.152524	0.0400589	0.0215669	0.0433442	0.0481116
BRD4(1-579)	RVVLKTLWKHQFAWPFQQPVDA	68	89	19		-0.006612	-0.021708	-0.115833	-0.290499	0.073112	0.046699	0.0776941	0.0997638
BRD4(1-579)	VLKTLWKHQFAWPFQQPVD	70	88	16		-0.137414	-0.071346	-0.08106	-0.160453	0.16265	0.226587	0.246182	0.283815
BRD4(1-579)	VLKTLWKHQFAWPFQQPVDA	70	89	17		0.03355	0.064996	-0.129716	-0.320823	0.137538	0.26975	0.364922	0.460672
BRD4(1-579)	KTLWKHQFAWPFQQPVD	72	88	14		0.02371	-0.03227	-0.04919	-0.151964	0.053845	0.0983461	0.164686	0.183693
BRD4(1-579)	KTLWKHQFAWPFQQPVDA	72	89	15		0.022066	-0.004362	-0.032572	-0.134134	0.0499831	0.0960403	0.196631	0.209539
BRD4(1-579)	LWKHQFAWPFQQPVD	74	88	12		-0.083646	0.057547	-0.057341	-0.026316	0.0340827	0.0517741	0.121624	0.110101
BRD4(1-579)	LWKHQFAWPFQQPVDA	74	89	13		0.016346	-0.045336	-0.06598	-0.131209	0.04536	0.0497633	0.0763959	0.0678922
BRD4(1-579)	HQFAWPFQQPVDAVKLNL	77	94	15		-0.001297	-0.0611	-0.032771	-0.067884	0.0920844	0.116711	0.096532	0.103462
BRD4(1-579)	AVKLNLPDY	89	97	7		0.005284	-0.069266	-0.115693	-0.132062	0.0510538	0.0318433	0.0280712	0.04344
BRD4(1-579)	AVKLNLPDYYKIIKTPMD	89	106	15		0.120693	-0.083514	-0.285566	-0.161866	0.155927	0.083096	0.355164	0.188034
BRD4(1-579)	AVKLNLPDYYKIIKTPMDM	89	107	16		0.083313	-0.048103	-0.100101	-0.110501	0.0908618	0.141334	0.0753048	0.0825014
BRD4(1-579)	AVKLNLPDYYKIIKTPMDMGTIKKRLENN	89	117	26		0.067117	-0.111943	-0.04213	-0.121809	0.106727	0.17637	0.144931	0.141326
BRD4(1-579)	AVKLNLPDYYKIIKTPMDMGTIKKRLENNY	89	118	27		0.080486	-0.115963	-0.037086	-0.140262	0.0802681	0.279318	0.268188	0.258937
BRD4(1-579)	VKLNLPDY	90	97	6		0.031927	-0.040459	-0.068153	-0.087102	0.0501906	0.0308681	0.0282496	0.0406348
BRD4(1-579)	VKLNLPDYY	90	98	7		0.046984	0.04161	-0.086498	-0.076384	0.0731959	0.0302517	0.0587608	0.0583702
BRD4(1-579)	VKLNLPDYYKIIKTPMDMGTIKKRLENN	90	117	25		0.071262	-0.039341	-0.070998	-0.130449	0.101907	0.390097	0.39657	0.433302
BRD4(1-579)	VKLNLPDYYKIIKTPMDMGTIKKRLENNY	90	118	26		0.066078	0.100985	-0.109173	-0.227132	0.0631212	0.0766792	0.10705	0.103539
BRD4(1-579)	KLNLPDY	91	97	5		-0.009837	-6.1e-05	0.035826	-0.075353	0.0890281	0.0516903	0.0452773	0.0404004
BRD4(1-579)	PDYYKIIKTPMDM	95	107	10		0.119885	0.206093	0.119348	-0.126918	0.0834567	0.0918919	0.0818035	0.160964
BRD4(1-579)	YKIIKTPMDM	98	107	8		0.026775	-0.001682	-0.008015	-0.075365	0.0730139	0.0507422	0.0639089	0.0633514
BRD4(1-579)	YKIIKTPMDMGT	98	109	10		0.011996	-0.053168	-0.020687	-0.14554	0.0738044	0.0441565	0.046694	0.0615062
BRD4(1-579)	YKIIKTPMDMGTIKKRLENN	98	117	18		0.024101	-0.059141	0.028719	-0.047261	0.116213	0.277584	0.313069	0.364089
BRD4(1-579)	YKIIKTPMDMGTIKKRLENNY	98	118	19		-0.006066	-0.112979	-0.040445	-0.105726	0.0743442	0.205432	0.246295	0.279937
BRD4(1-579)	YKIIKTPMDMGTIKKRLENNYY	98	119	20		0.023159	-0.11431	-0.031415	-0.090886	0.0826302	0.197054	0.269951	0.300918
BRD4(1-579)	YKIIKTPMDMGTIKKRLENNYYWNAQE	98	124	25		0.056894	-0.163783	-0.139464	-0.292361	0.120622	0.218607	0.253376	0.238457
BRD4(1-579)	DMGTIKKRLENNY	106	118	12		0.073931	-0.013062	-0.119564	-0.063134	0.0752332	0.10569	0.104298	0.124477
BRD4(1-579)	MGTIKKRLENNY	107	118	11		0.058241	0.167414	-0.115427	-0.020322	0.0363249	0.0376167	0.169115	0.0465491
BRD4(1-579)	MGTIKKRLENNYYWNAQE	107	124	17		0.095754	0.0976	-0.014819	-0.196504	0.0971912	0.115856	0.155433	0.118875
BRD4(1-579)	GTIKKRLENNYY	108	119	11		-0.120124	-0.083668	-0.019084	-0.17327	0.149658	0.0759133	0.175124	0.148344
BRD4(1-579)	GTIKKRLENNYYWNAQE	108	124	16		0.061657	-0.156601	-0.096303	-0.092973	0.073583	0.0847836	0.0903764	0.120794
BRD4(1-579)	YYWNAQE	118	124	6		0.047562	-0.065098	-0.072189	-0.106472	0.0371242	0.0153084	0.020851	0.026264
BRD4(1-579)	YYWNAQEC	118	125	7		0.074585	-0.175585	-0.133427	-0.096909	0.055887	0.0642827	0.0355897	0.0516592
BRD4(1-579)	YWNAQEC	119	125	6		0.096919	-0.036911	-0.044245	-0.033637	0.0861601	0.0295266	0.0370173	0.0354277
BRD4(1-579)	CIQDFNTM	125	132	7		-0.005581	-0.018408	0.001052	0.006812	0.075161	0.0623314	0.100798	0.0680673
BRD4(1-579)	CIQDFNTMF	125	133	8		0.052797	-0.006741	0.074611	0.027383	0.0577364	0.046088	0.0554306	0.0853648
BRD4(1-579)	IQDFNTM	126	132	6		0.105989	-0.067033	0.049733	0.088997	0.0444777	0.0260099	0.0861234	0.104202
BRD4(1-579)	IQDFNTMF	126	133	7		-0.006674	-0.016723	0.003101	-0.041588	0.087465	0.0545444	0.079277	0.107981
BRD4(1-579)	NTMFTNC	130	136	6		-0.018969	-0.019989	0.011834	0.008369	0.0188266	0.0157057	0.0245037	0.0402384
BRD4(1-579)	YIYNKPGDD	137	145	7		-0.00952	-0.020099	-0.016679	-0.048007	0.0417067	0.0292769	0.0292363	0.037391
BRD4(1-579)	YNKPGDD	139	145	5		-0.01762	0.000785	-0.01776	-0.032114	0.0199208	0.0138218	0.0163061	0.0233364
BRD4(1-579)	ALEKLFL	152	158	6		0.021396	0.012148	0.035306	0.016278	0.047702	0.0160929	0.020492	0.0287392
BRD4(1-579)	FLQKINEL	157	164	7		-0.009472	-0.026089	-0.024105	-0.085113	0.0350847	0.026343	0.0322569	0.033071
BRD4(1-579)	FLQKINELPTEE	157	168	10		-0.040587	-0.097943	-0.061883	-0.146977	0.0798029	0.0446518	0.0414511	0.0508124
BRD4(1-579)	FLQKINELPTEET	157	169	11		0.011572	-0.093996	-0.051404	-0.166449	0.128255	0.0322629	0.0430326	0.0577891
BRD4(1-579)	FLQKINELPTEETE	157	170	12		0.011367	-0.113012	-0.085968	-0.174448	0.139789	0.0178235	0.027002	0.051242
BRD4(1-579)	LQKINELPTEETE	158	170	11		0.048233	-0.328924	-0.017641	-0.107845	0.0889353	0.0891851	0.189913	0.147913
BRD4(1-579)	QKINELPTEE	159	168	8		-0.018761	-0.051576	-0.031159	-0.074537	0.106032	0.067272	0.0903845	0.0782379
BRD4(1-579)	IVQAKGRGRGRKETGTAKPGVSTVPNTTQ	173	201	26		-0.23595	-0.265833	-0.23622	-0.379363	0.43805	0.234773	0.237794	0.220412
BRD4(1-579)	ASTPPQTQTPQPNPPPVQATPHPFPAVT	202	229	17		-0.25549	-0.179308	-0.196285	-0.305591	0.37696	0.288001	0.257956	0.261921
BRD4(1-579)	PPQTQTPQPNPPPVQATPHPFPAVTPDL	205	232	16		-0.12916	-0.290722	-0.122881	-0.106634	0.0978255	0.150676	0.231564	0.172146
BRD4(1-579)	IVQTPVM	233	239	5		-0.040961	-0.041162	-0.03515	-0.060267	0.0476723	0.00869304	0.0155944	0.0221501
BRD4(1-579)	TPVMTVVPPQPLQTPPPVP	236	254	10		0.039516	-0.020544	-0.034346	-0.063357	0.0461895	0.0588533	0.0812897	0.107544
BRD4(1-579)	QPLQTPPPVPPQP	245	257	5		0.020787	0.0119	-0.015847	0.038762	0.0815838	0.0798375	0.134991	0.125483
BRD4(1-579)	QTPPPVPPQPQPPPAPA	248	264	6		0.093581	0.072863	-0.057283	-0.148539	0.116866	0.0926489	0.163563	0.174301
BRD4(1-579)	PIHEPPSLPPEPKTTKL	302	318	10		-0.215132	-0.075541	-0.033564	-0.198553	0.320025	0.176157	0.111613	0.298657
BRD4(1-579)	SKVSEQL	348	354	6		0.035517	0.025093	-0.096848	-0.068521	0.0694325	0.107462	0.212952	0.113013
BRD4(1-579)	QLKCCSGIL	353	361	8		0.020797	-0.090491	-0.091906	-0.10144	0.105205	0.039435	0.0520776	0.0749618
BRD4(1-579)	KCCSGIL	355	361	6		0.011221	-0.022517	-0.0356	0.006088	0.0431064	0.0338443	0.0372176	0.0353762
BRD4(1-579)	KEMFAKKHAAYAWPFYKPVD	362	381	17		-0.017645	0.020512	0.111894	0.082173	0.0712855	0.0779904	0.149524	0.186275
BRD4(1-579)	KEMFAKKHAAYAWPFYKPVDVEA	362	384	20		-0.014062	-0.065271	0.058544	0.01943	0.0860636	0.0980377	0.17533	0.177618
BRD4(1-579)	MFAKKHAAYAWPFYKPVD	364	381	15		-0.073511	-0.0404	0.1058	0.08055	0.0751254	0.0793957	0.0733583	0.131872
BRD4(1-579)	FAKKHAAYAWPFYKPVDVEA	365	384	17		0.02351	-0.059309	0.082504	0.089456	0.107628	0.11112	0.255974	0.269715
BRD4(1-579)	FAKKHAAYAWPFYKPVDVEALG	365	386	19		-0.013442	-0.022803	0.117094	0.070739	0.0988048	0.0824743	0.146391	0.164803
BRD4(1-579)	AKKHAAYAWPFYKPVD	366	381	13		-0.010983	0.04512	0.130872	0.068884	0.0613584	0.063521	0.131035	0.123987
BRD4(1-579)	AKKHAAYAWPFYKPVDVEA	366	384	16		0.002438	-0.005628	0.074532	0.014518	0.111814	0.105572	0.22832	0.241283
BRD4(1-579)	YAWPFYKPVDVEA	372	384	10		0.02965	-0.048705	0.048832	-0.064779	0.0614742	0.0588818	0.0802407	0.0584199
BRD4(1-579)	PFYKPVD	375	381	4		0.051253	-0.045574	0.071429	0.078933	0.0209194	0.0102322	0.0409461	0.0566728
BRD4(1-579)	PFYKPVDVEA	375	384	7		-0.045356	0.102481	0.118852	0.003968	0.0731759	0.038454	0.0594227	0.137061
BRD4(1-579)	ALGLHDYCD	384	392	8		0.033742	-0.045647	-0.076163	-0.092167	0.0617055	0.0553302	0.0302794	0.0433417
BRD4(1-579)	LGLHDYC	385	391	6		0.049332	-0.014085	-0.019921	-0.038376	0.0999304	0.0852047	0.0795415	0.0802716
BRD4(1-579)	LGLHDYCD	385	392	7		0.037519	-0.047207	-0.058491	-0.052261	0.0440604	0.0217229	0.020066	0.0405731
BRD4(1-579)	GLHDYCD	386	392	6		0.004771	-0.017376	-0.085308	-0.112768	0.0470702	0.0651141	0.065881	0.0661484
BRD4(1-579)	HDYCDIIKHPMDM	388	400	11		-0.154678	-0.123516	-0.001217	-0.114368	0.235318	0.0906255	0.204213	0.0420383
BRD4(1-579)	YCDIIKHPMD	390	399	8		-0.01548	-0.0269	-0.055094	-0.065289	0.0540053	0.026377	0.0375516	0.0407558
BRD4(1-579)	YCDIIKHPMDM	390	400	9		0.029296	0.0349	-0.009604	-0.065247	0.0418355	0.0464959	0.0517824	0.0565644
BRD4(1-579)	YCDIIKHPMDMST	390	402	11		-0.017801	0.043529	-0.014676	-0.10556	0.073182	0.0462448	0.0597584	0.0710809
BRD4(1-579)	DIIKHPMDM	392	400	7		0.090736	-0.067679	0.005077	-0.024377	0.100743	0.0974799	0.106572	0.107685
BRD4(1-579)	IIKHPMDM	393	400	6		-0.027027	-0.035539	-0.051617	-0.075034	0.0533062	0.0495288	0.045704	0.0508711
BRD4(1-579)	IIKHPMDMST	393	402	8		-0.005088	-0.009011	0.006877	-0.076729	0.0634292	0.0303109	0.0280423	0.0457462
BRD4(1-579)	IIKHPMDMSTIKSKL	393	407	13		-0.015409	-0.011988	-0.165065	0.046255	0.109769	0.156196	0.226454	0.156027
BRD4(1-579)	IIKHPMDMSTIKSKLEARE	393	411	17		-0.046263	-0.009622	-0.096594	-0.020436	0.207754	0.234821	0.231097	0.229525
BRD4(1-579)	IKHPMDMSTIKSK	394	406	11		0.075734	0.094169	0.083267	0.059139	0.101672	0.107573	0.158812	0.185329
BRD4(1-579)	MSTIKSKL	400	407	7		-0.015724	0.027701	-0.17789	0.088156	0.0668283	0.0574478	0.172021	0.0602042
BRD4(1-579)	MSTIKSKLEA	400	409	9		-0.037323	-0.01685	-0.255872	0.025111	0.0518139	0.0599258	0.214239	0.0926764
BRD4(1-579)	MSTIKSKLEARE	400	411	11		0.012945	0.067492	-0.031087	0.13987	0.0160218	0.0118784	0.157699	0.0638346
BRD4(1-579)	MSTIKSKLEAREYRDAQE	400	417	17		0.039674	0.046253	-0.074818	-0.002696	0.079043	0.167967	0.145102	0.147783
BRD4(1-579)	STIKSKLEA	401	409	8		0.10463	0.072372	-0.094773	0.231397	0.0509755	0.0306414	0.147605	0.110572
BRD4(1-579)	STIKSKLEAREYRDAQE	401	417	16		0.030533	0.018263	-0.145144	-0.042223	0.081506	0.0658882	0.148713	0.101629
BRD4(1-579)	STIKSKLEAREYRDAQEFGAD	401	421	20		0.051557	0.059306	-0.237112	0.03951	0.0754954	0.107424	0.293018	0.242693
BRD4(1-579)	TIKSKLEARE	402	411	9		0.072303	0.155919	0.115891	-0.220762	0.0440775	0.0761356	0.213228	0.173591
BRD4(1-579)	IKSKLEAREYRDAQE	403	417	14		-0.008375	0.020795	-0.075205	-0.250856	0.140399	0.187399	0.269073	0.289097
BRD4(1-579)	REYRDAQEFGAD	410	421	11		0.087969	0.003813	-0.146283	0.03518	0.0338521	0.0393747	0.0925264	0.0706084
BRD4(1-579)	YRDAQEFGAD	412	421	9		0.021728	0.002231	-0.117754	-0.009266	0.0600177	0.0497347	0.107522	0.12537
BRD4(1-579)	VRLMFSNC	422	429	7		-0.003154	0.020762	-0.022952	0.077494	0.0494203	0.028835	0.120174	0.0837528
BRD4(1-579)	YKYNPPDHEVVA	430	441	9		0.005132	-0.018611	-0.05801	-0.070003	0.0686098	0.0410136	0.0665936	0.0665483
BRD4(1-579)	YKYNPPDHEVVAM	430	442	10		-0.007231	-0.025354	-0.106069	-0.064323	0.0669023	0.0386135	0.113394	0.119978
BRD4(1-579)	YKYNPPDHEVVAMARKLQDVFE	430	451	19		0.13284	0.101809	0.013726	-0.114382	0.122408	0.149314	0.325508	0.344896
BRD4(1-579)	MARKLQDVFE	442	451	9		0.015367	0.024592	-0.223607	0.041529	0.0870586	0.0796024	0.260059	0.132333
BRD4(1-579)	ARKLQDVF	443	450	7		0.008828	0.015671	-0.167618	0.091366	0.0498128	0.0472847	0.261748	0.316453
BRD4(1-579)	ARKLQDVFE	443	451	8		-0.010078	0.017763	-0.153026	0.089982	0.0277085	0.0326768	0.124008	0.0951472
BRD4(1-579)	EMRFAKMPDEPEEPVVA	451	467	13		0.062193	-0.032905	-0.102693	-0.197653	0.135071	0.053997	0.0561115	0.0999207
BRD4(1-579)	MRFAKMPDEPEE	452	463	9		0.072419	-0.104192	-0.055143	-0.160718	0.130985	0.228128	0.062074	0.0492126
BRD4(1-579)	MRFAKMPDEPEEPVVA	452	467	12		0.043646	-0.074315	-0.108218	-0.188996	0.167417	0.132486	0.1729	0.16845
BRD4(1-579)	AKMPDEPEE	455	463	6		0.069145	-0.061124	-0.046234	-0.083759	0.100615	0.0795732	0.0821667	0.0885015
BRD4(1-579)	AKMPDEPEEPVVA	455	467	9		-0.033183	-0.130802	-0.115793	-0.159814	0.145973	0.0218907	0.02853	0.0365731
BRD4(1-579)	EERAQRLAEL	505	514	9		1.63532	0.132738	-0.00736	-0.04153	0.189283	0.0321283	0.0413297	0.0292598
BRD4(1-579)	ERAQRLAEL	506	514	8		1.37517	0.185349	-0.007409	-0.00236	0.17953	0.0349463	0.0488116	0.0385597
BRD4(1-579)	LQEQLKAVHEQL	514	525	11		1.7024	0.028122	-0.109581	-0.133247	0.283621	0.122933	0.0833655	0.0884862
BRD4(1-579)	LQEQLKAVHEQLAA	514	527	13		1.96934	0.092379	-0.024197	-0.130561	0.695704	0.0832854	0.101596	0.259645
BRD4(1-579)	QEQLKAVHEQL	515	525	10		1.54874	0.019904	-0.083596	-0.153778	0.271199	0.0361933	0.0345101	0.0422246
BRD4(1-579)	QEQLKAVHEQLAA	515	527	12		1.94348	0.107334	-0.009701	-0.137652	0.27245	0.113288	0.104212	0.0756094
BRD4(1-579)	KAVHEQL	519	525	6		0.512867	-0.017483	-0.026964	-0.069492	0.0894447	0.0225963	0.0321592	0.0646146

## Sheet: BRD4(1-579)_differences
						B-CK2
						Difference / Da				SD / Da
Protein	Sequence	Start	End	Max Uptake	Modification	0.005 min	0.5 min	50 min	180 min	0.005 min	0.5 min	50 min	180 min
BRD4(1-530)	MHHHHHHGGGEN	-15	-4	11		-0.025805	-0.013112	0.001286	0.0038	0.140032	0.15077	0.162459	0.147386
BRD4(1-530)	MHHHHHHGGGENL	-15	-3	12		-0.013388	-0.048924	-0.031168	-0.005609	0.0420974	0.0349784	0.0507971	0.02873
BRD4(1-530)	LYFQGSAESGPGTRL	-3	11	13		-0.121849	-0.091321	-0.064972	-0.006186	0.101345	0.0613891	0.0790579	0.0922988
BRD4(1-530)	YFQGSAESGPGTRL	-2	11	12		-0.279451	-0.18917	-0.154662	-0.077835	0.193311	0.0807363	0.0867841	0.132559
BRD4(1-530)	YFQGSAESGPGTRLRNLPVM	-2	17	17		-0.210925	-0.184128	-0.128645	-0.078114	0.174699	0.0660766	0.0879228	0.119877
BRD4(1-530)	YFQGSAESGPGTRLRNLPVMG	-2	18	18		-0.213937	-0.158473	-0.165033	-0.147391	0.112719	0.132785	0.127867	0.113939
BRD4(1-530)	YFQGSAESGPGTRLRNLPVMGDG	-2	20	20		-0.227309	-0.195353	-0.147651	-0.099455	0.186408	0.0722078	0.100932	0.128061
BRD4(1-530)	YFQGSAESGPGTRLRNLPVMGDGLE	-2	22	22		-0.168601	-0.149895	-0.102033	-0.094041	0.174053	0.0505463	0.130979	0.12156
BRD4(1-530)	YFQGSAESGPGTRLRNLPVMGDGLET	-2	23	23		-0.207067	-0.178786	-0.138901	-0.094105	0.193405	0.0721964	0.115677	0.156137
BRD4(1-530)	YFQGSAESGPGTRLRNLPVMGDGLETSQ	-2	25	25		-0.313992	-0.25515	-0.179232	-0.161748	0.37058	0.305382	0.282053	0.309637
BRD4(1-530)	YFQGSAESGPGTRLRNLPVMGDGLETSQM	-2	26	26		-0.250372	-0.191438	-0.162749	-0.118473	0.364015	0.323464	0.270679	0.278847
BRD4(1-530)	SAESGPGTRLRNLPVMGDGLETSQM	2	26	22		-0.191961	-0.175435	-0.157218	-0.106382	0.165027	0.0871597	0.099756	0.128052
BRD4(1-530)	RNLPVMGDGLETSQ	12	25	12		-0.027049	-0.038584	-0.059101	-0.168213	0.116952	0.0570865	0.0719469	0.106781
BRD4(1-530)	RNLPVMGDGLETSQM	12	26	13		-0.175811	-0.090313	-0.083735	-0.028333	0.140386	0.0359669	0.0601154	0.0837527
BRD4(1-530)	STTQAQAQPQPANA	27	40	11		-0.094921	-0.292103	-0.18895	-0.103483	0.140877	0.214153	0.163221	0.139585
BRD4(1-530)	STTQAQAQPQPANAASTNPPPPETSNPNKPKRQTNQL	27	63	28		-0.362095	-0.201513	-0.245835	-0.131902	0.330323	0.100451	0.13704	0.237203
BRD4(1-530)	STTQAQAQPQPANAASTNPPPPETSNPNKPKRQTNQLQYLL	27	67	32		-0.377264	-0.152364	-0.183565	0.083721	0.415248	0.123667	0.163651	0.28999
BRD4(1-530)	ASTNPPPPETSNPNKPKRQTNQL	41	63	16		0.060187	-0.080241	-0.119705	-0.062869	0.183364	0.0714333	0.0889336	0.137686
BRD4(1-530)	ASTNPPPPETSNPNKPKRQTNQLQYL	41	66	19		0.020158	0.011761	-0.132142	0.002064	0.178605	0.104597	0.137592	0.166463
BRD4(1-530)	LRVVLKT	67	73	6		0.062266	0.24476	0.107114	0.30828	0.016838	0.0294794	0.0162268	0.0308819
BRD4(1-530)	RVVLKTLWKHQFAWP	68	82	13		0.061882	0.307933	0.029119	0.026884	0.0390721	0.0525975	0.112405	0.121582
BRD4(1-530)	RVVLKTLWKHQFAWPFQQPVD	68	88	18		0.065917	0.199244	-0.132737	0.003792	0.0481799	0.0837265	0.126308	0.17478
BRD4(1-530)	RVVLKTLWKHQFAWPFQQPVDA	68	89	19		0.053055	0.177977	-0.12114	0.004419	0.0480279	0.0727054	0.146451	0.159204
BRD4(1-530)	VLKTLWKHQFAWPFQQPVDA	70	89	17		0.067858	0.070219	-0.208346	-0.189258	0.0586645	0.0883204	0.135779	0.222053
BRD4(1-530)	KTLWKHQFAWPFQQPVD	72	88	14		0.044425	0.119543	0.05578	0.102308	0.0458781	0.0956493	0.186288	0.191703
BRD4(1-530)	KTLWKHQFAWPFQQPVDA	72	89	15		0.025108	0.159273	0.081082	0.102592	0.0630652	0.115212	0.222338	0.215907
BRD4(1-530)	LWKHQFAWPFQQPVD	74	88	12		-0.022166	0.088048	0.120579	-0.063642	0.0333749	0.0632683	0.0825422	0.142881
BRD4(1-530)	LWKHQFAWPFQQPVDA	74	89	13		0.016589	0.109418	0.011356	0.070474	0.0276108	0.0407902	0.0583042	0.0982559
BRD4(1-530)	HQFAWPFQQPVDAVKLNL	77	94	15		0.005172	0.097298	0.023568	0.084918	0.0863889	0.0698159	0.0971174	0.1205
BRD4(1-530)	AVKLNLPDY	89	97	7		0.020266	0.068127	-0.036975	-0.028847	0.0223357	0.0413144	0.0324255	0.0401069
BRD4(1-530)	AVKLNLPDYYKIIKTPMD	89	106	15		0.144763	-0.002724	-0.02237	-0.001238	0.157378	0.186801	0.116848	0.178728
BRD4(1-530)	AVKLNLPDYYKIIKTPMDM	89	107	16		0.069178	0.043036	-0.02852	-0.08548	0.0627733	0.155811	0.10018	0.111287
BRD4(1-530)	AVKLNLPDYYKIIKTPMDMGTIKKRLENN	89	117	26		0.064881	-0.057229	-0.314283	-0.170078	0.0697869	0.172276	0.272147	0.271872
BRD4(1-530)	VKLNLPDY	90	97	6		0.027546	0.072517	-0.008028	0.003703	0.0312003	0.0417653	0.0383239	0.0438707
BRD4(1-530)	VKLNLPDYYKIIKTPMDM	90	107	15		-0.024517	-0.032344	-0.095931	-0.056561	0.234678	0.188717	0.216241	0.201248
BRD4(1-530)	VKLNLPDYYKIIKTPMDMGTIKKRLENN	90	117	25		0.074224	0.060877	-0.189853	-0.190676	0.0381033	0.112729	0.17152	0.180808
BRD4(1-530)	VKLNLPDYYKIIKTPMDMGTIKKRLENNY	90	118	26		0.074707	-0.03717	-0.247597	-0.178291	0.0630468	0.132696	0.155043	0.203938
BRD4(1-530)	KLNLPDY	91	97	5		-0.018603	0.032326	-0.003373	-0.065365	0.0918916	0.0592979	0.0403417	0.0443785
BRD4(1-530)	YKIIKTPMD	98	106	7		-0.011795	0.005159	-0.022863	-0.026866	0.0187704	0.0204231	0.0252211	0.0361679
BRD4(1-530)	YKIIKTPMDM	98	107	8		0.006973	-0.001136	0.016544	0.012587	0.0530468	0.055687	0.0498124	0.05059
BRD4(1-530)	YKIIKTPMDMGT	98	109	10		-0.017162	-0.027758	0.091679	0.120507	0.020627	0.0222988	0.0512684	0.13831
BRD4(1-530)	YKIIKTPMDMGTIKKRLENN	98	117	18		0.046571	-0.096056	-0.095216	-0.02838	0.0585512	0.0797832	0.11708	0.228329
BRD4(1-530)	YKIIKTPMDMGTIKKRLENNY	98	118	19		-0.009572	-0.047011	-0.10844	-0.091729	0.0841331	0.17824	0.266824	0.31992
BRD4(1-530)	YKIIKTPMDMGTIKKRLENNYY	98	119	20		-0.008295	-0.048151	-0.137121	-0.141472	0.0770425	0.157068	0.290043	0.373458
BRD4(1-530)	YKIIKTPMDMGTIKKRLENNYYWNAQE	98	124	25		0.011722	-0.058487	-0.361038	-0.309297	0.0943513	0.192754	0.283074	0.300577
BRD4(1-530)	MGTIKKRLENNYYWNAQE	107	124	17		0.014735	-0.007217	-0.21063	-0.286989	0.0926557	0.0945692	0.0916867	0.147505
BRD4(1-530)	GTIKKRLENNY	108	118	10		-0.023839	-0.018486	-0.090618	0.288522	0.016897	0.0943034	0.129704	0.139137
BRD4(1-530)	GTIKKRLENNYY	108	119	11		0.106224	-0.006816	-0.244688	-0.218149	0.0809929	0.0631638	0.108509	0.179579
BRD4(1-530)	GTIKKRLENNYYWNAQE	108	124	16		0.084667	0.0055	-0.190621	-0.234521	0.0379381	0.113541	0.099163	0.137325
BRD4(1-530)	YYWNAQE	118	124	6		0.011959	0.015253	-0.025097	-0.018265	0.0145241	0.0129712	0.0236241	0.0255759
BRD4(1-530)	YYWNAQEC	118	125	7		0.01636	0.062105	-0.031526	-0.020102	0.0458361	0.0672135	0.0466505	0.0499033
BRD4(1-530)	YWNAQEC	119	125	6		0.052164	0.016654	-0.046565	-0.024307	0.0254405	0.0188007	0.0339781	0.0611498
BRD4(1-530)	CIQDFNTM	125	132	7		-0.014244	-0.029574	-0.096836	-0.10982	0.0633944	0.0616922	0.0581652	0.0731438
BRD4(1-530)	CIQDFNTMF	125	133	8		0.019328	-0.025135	-0.133102	-0.153128	0.0826632	0.101998	0.0852803	0.091315
BRD4(1-530)	IQDFNTM	126	132	6		-0.021235	-0.117034	0.070116	-0.13534	0.0999778	0.0209832	0.0970328	0.0953997
BRD4(1-530)	IQDFNTMF	126	133	7		0.019214	0.008452	-0.095425	-0.155343	0.024871	0.0582268	0.03367	0.0535939
BRD4(1-530)	NTMFTNC	130	136	6		-0.023872	-0.057211	-0.027358	0.004505	0.0250199	0.0323332	0.0240229	0.0474488
BRD4(1-530)	YIYNKPGDD	137	145	7		-0.001869	0.00338	-0.010018	-0.007976	0.0303271	0.0359703	0.0332847	0.0358838
BRD4(1-530)	YNKPGDD	139	145	5		-0.019459	0.02002	-0.052986	0.005511	0.0117284	0.0125022	0.041214	0.0162237
BRD4(1-530)	AEALEKL	150	156	6		-0.013633	-0.011487	-0.012213	-0.005596	0.0252575	0.0284012	0.0215603	0.0372485
BRD4(1-530)	ALEKLFL	152	158	6		0.011713	0.012555	-0.008595	-0.030429	0.0296249	0.0515517	0.0446773	0.059557
BRD4(1-530)	FLQKINEL	157	164	7		-0.062008	-0.103028	-0.016175	-0.110211	0.0505099	0.0613486	0.0502196	0.0729944
BRD4(1-530)	FLQKINELPTEE	157	168	10		-0.001014	-0.011112	-0.009634	0.003367	0.0399763	0.0326271	0.0463967	0.0782252
BRD4(1-530)	FLQKINELPTEET	157	169	11		0.063237	-0.031185	-0.002214	-0.000712	0.0692821	0.0334847	0.0518334	0.0973859
BRD4(1-530)	FLQKINELPTEETE	157	170	12		0.035629	-0.053789	-0.046085	-0.017368	0.0669995	0.0163349	0.0504532	0.103522
BRD4(1-530)	QKINELPTEETE	159	170	10		0.018709	-0.063072	-0.082627	0.029056	0.0668302	0.0593424	0.0651982	0.0819036
BRD4(1-530)	IVQAKGRGRGRKETGTAKPGVSTVPNTTQ	173	201	26		-0.474666	-0.577738	-0.428112	-0.271032	0.286924	0.184385	0.242856	0.282529
BRD4(1-530)	ASTPPQTQTPQPNPPPVQATPHPFPAVT	202	229	17		-0.346679	-0.145815	-0.18234	-0.022316	0.196617	0.238324	0.200181	0.233076
BRD4(1-530)	STPPQTQTPQPNPPPVQATPHPFPAVTPDL	203	232	18		-0.40162	0.045211	-0.215443	0.249527	0.169579	0.109876	0.206461	0.189953
BRD4(1-530)	PPQTQTPQPNPPPVQATPHPFPAVTPDL	205	232	16		-0.508753	0.075827	-0.281779	0.055815	0.128437	0.114537	0.185218	0.184035
BRD4(1-530)	PQPNPPPVQATPH	211	223	6		0.040896	-0.021449	0.077767	0.050186	0.0151721	0.0247835	0.0429075	0.0386723
BRD4(1-530)	IVQTPVM	233	239	5		-0.030142	-0.017982	0.010024	-0.005347	0.0198087	0.0238546	0.0255614	0.0271175
BRD4(1-530)	TPVMTVVPPQPLQTPPPVP	236	254	10		0.010039	0.0816	0.043716	0.024602	0.0453383	0.0459628	0.092763	0.128633
BRD4(1-530)	QTPPPVPPQPQPPPAPA	248	264	6		0.008438	0.018158	-0.058709	0.052833	0.0260357	0.144681	0.0727601	0.133673
BRD4(1-530)	PIHEPPSLPPEPKTTKL	302	318	10		-0.11649	-0.023399	0.009497	0.015999	0.129354	0.215106	0.181419	0.206753
BRD4(1-530)	SKVSEQL	348	354	6		0.038478	-0.020967	0.001453	-0.020265	0.0318371	0.02618	0.0412378	0.0364949
BRD4(1-530)	QLKCCSGIL	353	361	8		0.001544	-0.138378	0.027573	0.08636	0.0720165	0.0334585	0.052503	0.0523207
BRD4(1-530)	KCCSGIL	355	361	6		0.032318	0.000453	0.119578	0.152507	0.0346389	0.0314728	0.0294786	0.0365779
BRD4(1-530)	KEMFAKKHAAYAWP	362	375	12		-0.122784	-0.213173	0.199085	0.08352	0.0643599	0.0764357	0.10138	0.0950312
BRD4(1-530)	KEMFAKKHAAYAWPFYKPVD	362	381	17		-0.033146	-0.029654	0.561037	0.371441	0.0710507	0.0956519	0.134102	0.203167
BRD4(1-530)	KEMFAKKHAAYAWPFYKPVDVE	362	383	19		-0.028732	-0.126601	0.484534	0.357135	0.151731	0.156033	0.169451	0.152532
BRD4(1-530)	KEMFAKKHAAYAWPFYKPVDVEA	362	384	20		-0.021632	-0.092353	0.557399	0.387253	0.0723474	0.109112	0.175712	0.169924
BRD4(1-530)	MFAKKHAAYAWPFYKPVD	364	381	15		-0.051397	-0.009532	0.449151	0.307052	0.0706613	0.0932815	0.137536	0.0941021
BRD4(1-530)	FAKKHAAYAWPFYKPVDVEA	365	384	17		-0.014465	-0.121177	0.57033	0.24289	0.0896197	0.118563	0.24361	0.153087
BRD4(1-530)	FAKKHAAYAWPFYKPVDVEALG	365	386	19		-0.034792	-0.058865	0.387726	0.276939	0.105058	0.0959905	0.154156	0.184108
BRD4(1-530)	AKKHAAYAWPFYKPVD	366	381	13		-0.021883	8.8e-05	0.488638	0.363544	0.0543245	0.0822417	0.116032	0.138643
BRD4(1-530)	AKKHAAYAWPFYKPVDVEA	366	384	16		-0.023877	-0.036327	0.545171	0.372913	0.0886408	0.139801	0.21871	0.198301
BRD4(1-530)	YAWPFYKPVDVEA	372	384	10		0.048323	0.092022	0.295817	0.355543	0.0317325	0.0427812	0.0758838	0.0692184
BRD4(1-530)	ALGLHDYCD	384	392	8		-0.041338	-0.05528	-0.074801	-0.053882	0.0797204	0.0701723	0.0688629	0.0729666
BRD4(1-530)	LGLHDYC	385	391	6		0.039458	0.019535	0.016562	0.007107	0.0404116	0.0425072	0.0310116	0.0306945
BRD4(1-530)	GLHDYCD	386	392	6		0.14685	-0.047889	-0.013336	0.002919	0.0905344	0.0737735	0.0580883	0.0687598
BRD4(1-530)	HDYCDIIKHPMDM	388	400	11		-0.010574	0.070566	-0.031016	-0.073374	0.0235324	0.176151	0.0337564	0.0362345
BRD4(1-530)	YCDIIKHPMD	390	399	8		-0.015682	0.016766	-0.01833	0.000908	0.0404033	0.0418973	0.0554645	0.0506439
BRD4(1-530)	YCDIIKHPMDM	390	400	9		-0.016182	-0.04731	-0.049856	-0.059439	0.0240665	0.0424071	0.0484801	0.067955
BRD4(1-530)	YCDIIKHPMDMST	390	402	11		-0.008162	0.023814	0.080385	0.061136	0.0614979	0.0728165	0.0799674	0.111019
BRD4(1-530)	DIIKHPMDM	392	400	7		-0.041228	-0.040488	-0.021014	-0.033233	0.0245012	0.0312525	0.0590537	0.034685
BRD4(1-530)	IIKHPMDM	393	400	6		-0.014641	-0.038048	-0.012342	-0.018196	0.0434527	0.0573727	0.0615786	0.0604036
BRD4(1-530)	IIKHPMDMST	393	402	8		-0.031216	-0.047353	0.078656	0.00547	0.0461231	0.0366689	0.0467011	0.0603969
BRD4(1-530)	IIKHPMDMSTIKSKL	393	407	13		-0.021841	-0.025479	0.203553	0.539648	0.0705544	0.0962085	0.132202	0.177816
BRD4(1-530)	IIKHPMDMSTIKSKLEARE	393	411	17		-0.030265	0.025741	0.288466	0.559362	0.134501	0.177118	0.177739	0.199105
BRD4(1-530)	MSTIKSKL	400	407	7		0.003903	0.019247	0.249866	0.517087	0.0530969	0.0530885	0.0561772	0.0707709
BRD4(1-530)	MSTIKSKLEARE	400	411	11		0.041911	0.135178	0.311388	0.466109	0.13948	0.136944	0.193335	0.188611
BRD4(1-530)	MSTIKSKLEAREYRDAQE	400	417	17		0.050946	0.030086	0.060435	0.302194	0.0463306	0.0861124	0.23607	0.188285
BRD4(1-530)	STIKSKLEAREYRDAQE	401	417	16		0.043757	0.063396	0.147396	0.36561	0.0846543	0.0946947	0.0807713	0.112091
BRD4(1-530)	STIKSKLEAREYRDAQEFGAD	401	421	20		0.12193	0.115666	0.211242	0.390609	0.0419014	0.114339	0.105335	0.101411
BRD4(1-530)	REYRDAQEFGAD	410	421	11		0.091996	0.014906	0.093944	0.247498	0.0488264	0.0342672	0.0325461	0.0655857
BRD4(1-530)	YRDAQEFGAD	412	421	9		0.044581	0.03141	0.124317	0.286047	0.0521149	0.0499664	0.0495415	0.0803442
BRD4(1-530)	VRLMFSNC	422	429	7		0.026811	0.053321	0.187374	0.298049	0.0132527	0.0194225	0.017193	0.0521498
BRD4(1-530)	YKYNPPDHE	430	438	6		-0.023688	0.020281	-0.076824	-0.021548	0.100109	0.0998601	0.103076	0.0864643
BRD4(1-530)	YKYNPPDHEVVA	430	441	9		-0.013355	-0.016613	0.048628	0.065758	0.045556	0.0344279	0.0599894	0.0742357
BRD4(1-530)	YKYNPPDHEVVAM	430	442	10		-0.007244	-0.000292	0.090853	0.151587	0.0539108	0.0422763	0.113848	0.12216
BRD4(1-530)	MARKLQDVFE	442	451	9		0.028338	0.135156	0.369105	0.743301	0.0447691	0.0606223	0.0910209	0.143951
BRD4(1-530)	ARKLQDVF	443	450	7		-0.000618	0.052815	0.339573	0.52708	0.0514144	0.0566087	0.0687786	0.0864842
BRD4(1-530)	ARKLQDVFE	443	451	8		0.006391	0.070815	0.308426	0.646673	0.0261715	0.0412553	0.0583864	0.0907948
BRD4(1-530)	EMRFAKMPDEPEEPVVA	451	467	13		-0.000427	0.067609	-0.008481	-0.014875	0.0823288	0.0922455	0.0795194	0.113905
BRD4(1-530)	MRFAKMPDEPEE	452	463	9		0.077803	0.071001	-0.011259	-0.015225	0.0288315	0.0426683	0.0248537	0.0568834
BRD4(1-530)	MRFAKMPDEPEEPVV	452	466	11		0.020065	0.049588	0.041157	-0.03352	0.0416633	0.0596138	0.0389993	0.0396803
BRD4(1-530)	MRFAKMPDEPEEPVVA	452	467	12		0.036156	0.049143	-0.006664	-0.031866	0.121043	0.159322	0.192516	0.178967
BRD4(1-530)	AKMPDEPEE	455	463	6		0.079615	0.018166	0.01013	0.001642	0.0603292	0.0369896	0.0479917	0.0393113
BRD4(1-530)	AKMPDEPEEPVV	455	466	8		-0.08772	-0.129998	-0.001186	-0.195707	0.0941284	0.166074	0.119265	0.114883
BRD4(1-530)	AKMPDEPEEPVVA	455	467	9		-0.018633	-0.008694	-0.002023	-0.001544	0.064817	0.0405045	0.0330711	0.0332901
BRD4(1-530)	LQEQLKAVHEQL	514	525	11		0.009804	-0.131368	-0.123721	-0.083683	0.112155	0.16819	0.108795	0.0922473
BRD4(1-530)	LQEQLKAVHEQLAA	514	527	13		0.145133	-0.0534	-0.073376	-0.052152	0.129356	0.153338	0.143158	0.185106
BRD4(1-530)	QEQLKAVHEQL	515	525	10		0.005493	-0.097292	-0.121205	-0.090776	0.0510608	0.0524315	0.0483518	0.0442661
BRD4(1-530)	EQLKAVHEQL	516	525	9		0.07006	-0.18908	-0.113183	-0.090111	0.0376374	0.098854	0.0501628	0.068453
BRD4(1-530)	KAVHEQL	519	525	6		0.014518	0.029065	-0.009976	0.008275	0.0550795	0.0315186	0.044625	0.0578377

## Sheet: BRD4(1-722)_differences
						B-CK2
						Difference / Da				SD / Da
Protein	Sequence	Start	End	Max Uptake	Modification	0.005 min	0.5 min	50 min	180 min	0.005 min	0.5 min	50 min	180 min
BRD4(1-722)	LYFQGSAESGPGTRL	-3	14	13		-0.32835	-0.420598	-0.528684	-0.344085	0.0926332	0.063442	0.0938293	0.0935538
BRD4(1-722)	LYFQGSAESGPGTRLRNLPVMGDGLETSQM	-3	29	27		-0.056497	-0.632329	-0.88157	-0.79705	0.253176	0.182956	0.226445	0.205425
BRD4(1-722)	YFQGSAESGPGTRL	-2	14	12		0.090291	-0.443583	-0.272539	-0.245801	0.157278	0.0972749	0.0484816	0.0798547
BRD4(1-722)	YFQGSAESGPGTRLRNLPVM	-2	20	17		0.15468	-0.40464	-0.463072	-0.427559	0.180191	0.100044	0.0991347	0.0934673
BRD4(1-722)	YFQGSAESGPGTRLRNLPVMGDG	-2	23	20		0.096936	-0.440016	-0.48697	-0.418119	0.183904	0.0966046	0.0689793	0.086157
BRD4(1-722)	YFQGSAESGPGTRLRNLPVMGDGL	-2	24	21		0.04714	-0.417252	-0.553187	-0.470294	0.20159	0.143391	0.117962	0.127841
BRD4(1-722)	YFQGSAESGPGTRLRNLPVMGDGLE	-2	25	22		0.128497	-0.421208	-0.522336	-0.438509	0.125967	0.112675	0.0672089	0.0614786
BRD4(1-722)	YFQGSAESGPGTRLRNLPVMGDGLET	-2	26	23		0.08571	-0.420175	-0.509004	-0.445326	0.162862	0.117606	0.0730516	0.0699972
BRD4(1-722)	YFQGSAESGPGTRLRNLPVMGDGLETSQ	-2	28	25		0.190484	-0.539636	-0.650654	-0.560193	0.398402	0.131481	0.107598	0.133156
BRD4(1-722)	YFQGSAESGPGTRLRNLPVMGDGLETSQM	-2	29	26		0.131429	-0.464447	-0.57382	-0.462046	0.21075	0.147676	0.1605	0.171189
BRD4(1-722)	SAESGPGTRLRNLPVMGDGLETSQM	2	29	22		0.152396	-0.378651	-0.381773	-0.317782	0.191463	0.0781542	0.122703	0.0794015
BRD4(1-722)	RNLPVMGDGLETSQM	12	29	13		0.11657	-0.375166	-0.275223	-0.244873	0.141564	0.0890125	0.0360654	0.0794121
BRD4(1-722)	MSTTQAQAQPQP	26	40	9		-0.069462	0.039259	0.024048	-0.167641	0.04811	0.0990184	0.065039	0.0501248
BRD4(1-722)	ASTNPPPPETSNPNKPKRQTNQL	41	66	16		0.274102	-0.136438	-0.136207	-0.120051	0.181822	0.113687	0.0724199	0.0986487
BRD4(1-722)	ASTNPPPPETSNPNKPKRQTNQLQYL	41	69	19		0.321465	-0.308676	-0.464598	-0.364199	0.20958	0.139981	0.0860392	0.118055
BRD4(1-722)	YLLRVVL	65	74	6		-0.025609	0.000204	0.226179	0.546347	0.0310392	0.0214496	0.0288444	0.0602061
BRD4(1-722)	LRVVLKT	67	76	6		0.018562	0.277769	0.12089	0.327471	0.0343461	0.0161193	0.0190481	0.0506749
BRD4(1-722)	LRVVLKTLWKHQFAWPFQQPVD	67	91	19		0.07898	0.491695	0.039905	0.406064	0.102004	0.199608	0.205552	0.120937
BRD4(1-722)	LRVVLKTLWKHQFAWPFQQPVDA	67	92	20		-0.048254	0.229674	0.071677	0.156946	0.10923	0.130916	0.202842	0.177243
BRD4(1-722)	RVVLKTLWKHQFAWPFQQPVD	68	91	18		0.058673	0.271973	-0.094344	0.003938	0.0584312	0.134572	0.273802	0.317875
BRD4(1-722)	VLKTLWKHQFAWPFQQPVD	70	91	16		-0.069376	0.135273	-0.30889	-0.349438	0.0954207	0.117538	0.15183	0.177505
BRD4(1-722)	VLKTLWKHQFAWPFQQPVDA	70	92	17		-0.008962	0.126607	-0.30593	-0.322141	0.0953629	0.170788	0.159856	0.320176
BRD4(1-722)	KTLWKHQFAWPFQQPVD	72	91	14		0.036117	0.126013	0.015842	0.000722	0.0628636	0.139824	0.217029	0.231953
BRD4(1-722)	KTLWKHQFAWPFQQPVDA	72	92	15		0.061889	0.190499	0.026781	0.028918	0.0481315	0.121239	0.243667	0.25221
BRD4(1-722)	LWKHQFAWPFQQPVD	74	91	12		0.07234	0.1594	-0.023685	0.055573	0.0427431	0.0773172	0.0779269	0.0777676
BRD4(1-722)	LWKHQFAWPFQQPVDA	74	92	13		0.047952	0.131472	-0.051458	-0.02089	0.0744151	0.0580774	0.0958605	0.0903833
BRD4(1-722)	FAWPFQQPVD	79	91	7		0.068047	0.173992	0.014891	-0.004847	0.0377416	0.0396883	0.0389963	0.0698938
BRD4(1-722)	FAWPFQQPVDA	79	92	8		-0.009241	0.134134	-0.102532	-0.045962	0.0249959	0.0608353	0.0639382	0.0688003
BRD4(1-722)	AVKLNLPDY	89	100	7		0.014609	0.039558	-0.108978	-0.103967	0.0727401	0.0754439	0.0614293	0.0682526
BRD4(1-722)	AVKLNLPDYYKIIKTPMDM	89	110	16		-0.025206	0.214296	-0.083997	-0.078693	0.104748	0.116647	0.152563	0.144196
BRD4(1-722)	AVKLNLPDYYKIIKTPMDMGTIKKRLENN	89	120	26		0.063776	0.165223	-0.125915	0.08232	0.151498	0.0968641	0.193623	0.198429
BRD4(1-722)	AVKLNLPDYYKIIKTPMDMGTIKKRLENNY	89	121	27		0.063883	0.220999	-0.151586	0.137823	0.0951065	0.105334	0.151019	0.172149
BRD4(1-722)	VKLNLPDY	90	100	6		0.025653	0.037119	-0.065414	-0.082613	0.0622741	0.0665841	0.0545928	0.0561823
BRD4(1-722)	VKLNLPDYYKIIKTPMDM	90	110	15		-0.011429	0.162106	-0.183599	-0.186636	0.0859728	0.0463829	0.0786701	0.0586835
BRD4(1-722)	VKLNLPDYYKIIKTPMDMGTIKKRLENNY	90	121	26		0.055653	0.247318	-0.118982	0.130876	0.120897	0.206654	0.328145	0.30755
BRD4(1-722)	VKLNLPDYYKIIKTPMDMGTIKKRLENNYY	90	122	27		0.025155	0.238856	-0.121032	0.104068	0.143256	0.198591	0.262047	0.235209
BRD4(1-722)	KLNLPDY	91	100	5		-0.053151	-0.035393	-0.171684	-0.128012	0.0717743	0.0677442	0.048583	0.0531007
BRD4(1-722)	YKIIKTPMD	98	109	7		0.052955	0.136435	0.020421	-0.054341	0.0415128	0.0363621	0.120909	0.100893
BRD4(1-722)	YKIIKTPMDMGT	98	112	10		0.008821	-0.06226	-0.101922	-0.189665	0.0712007	0.0605676	0.0873328	0.196348
BRD4(1-722)	YKIIKTPMDMGTIKKRLENN	98	120	18		0.02938	-0.077701	-0.139203	0.061602	0.0899609	0.113467	0.223629	0.189594
BRD4(1-722)	YKIIKTPMDMGTIKKRLENNY	98	121	19		0.016597	-0.102823	-0.20041	-0.08484	0.0752928	0.0660859	0.165872	0.165049
BRD4(1-722)	YKIIKTPMDMGTIKKRLENNYY	98	122	20		0.019312	-0.100228	-0.186218	0.117631	0.0811241	0.0693925	0.16682	0.253675
BRD4(1-722)	YKIIKTPMDMGTIKKRLENNYYWNAQE	98	127	25		0.062789	-0.064313	-0.370288	-0.014741	0.129331	0.0853786	0.171309	0.198226
BRD4(1-722)	MGTIKKRLENNY	107	121	11		-0.019145	0.000982	0.000404	0.22308	0.0344916	0.0339359	0.0756261	0.221399
BRD4(1-722)	GTIKKRLENNYYWNAQE	108	127	16		0.103081	-0.018213	-0.209089	-0.00206	0.0395406	0.0368151	0.069366	0.318635
BRD4(1-722)	YYWNAQE	118	127	6		0.081563	-0.013019	-0.028855	-0.047985	0.0411627	0.046504	0.0286974	0.0233803
BRD4(1-722)	YYWNAQEC	118	128	7		0.045608	-0.128162	-0.098403	-0.165097	0.0665139	0.0717741	0.0736409	0.0980084
BRD4(1-722)	YWNAQEC	119	128	6		-0.029207	-0.016908	-0.008576	-0.055076	0.053646	0.038196	0.0431387	0.0791992
BRD4(1-722)	CIQDFNTM	125	135	7		0.020921	-0.017985	-0.043123	0.100807	0.0917128	0.0822542	0.0951892	0.114338
BRD4(1-722)	IQDFNTM	126	135	6		0.04961	0.001719	-0.032653	0.17887	0.0156588	0.015493	0.0337049	0.104325
BRD4(1-722)	IQDFNTMF	126	136	7		-0.000879	0.0202	-0.093462	0.100827	0.130232	0.113212	0.143473	0.238692
BRD4(1-722)	NTMFTNC	130	139	6		0.006647	-0.006579	0.017763	0.123425	0.014814	0.0221098	0.0283865	0.0862815
BRD4(1-722)	YIYNKPGDD	137	148	7		0.030831	0.093856	0.001034	-0.014036	0.0561882	0.0507029	0.0492206	0.0479093
BRD4(1-722)	YNKPGDD	139	148	5		0.016906	0.040217	-0.016124	-0.030162	0.0361748	0.0329021	0.0369862	0.0260543
BRD4(1-722)	AEALEKL	150	159	6		-0.006629	0.038327	0.023889	0.217727	0.0620904	0.055212	0.0547977	0.0560101
BRD4(1-722)	ALEKLFL	152	161	6		-0.004888	0.009154	0.048032	0.100806	0.0204663	0.0167925	0.0191569	0.040816
BRD4(1-722)	FLQKINELPTEE	157	171	10		0.052805	-0.072345	-0.141059	-0.14584	0.0662939	0.043117	0.0465453	0.0562892
BRD4(1-722)	FLQKINELPTEET	157	172	11		0.144652	-0.118875	-0.172461	-0.207414	0.0863355	0.0491895	0.0411279	0.0561572
BRD4(1-722)	FLQKINELPTEETE	157	173	12		0.165263	-0.188179	-0.224942	-0.20789	0.105789	0.0423404	0.0409392	0.0572587
BRD4(1-722)	QKINELPTEET	159	172	9		0.162391	-0.021106	-0.165543	0.01662	0.0605445	0.0875906	0.0657909	0.0565753
BRD4(1-722)	QKINELPTEETE	159	173	10		0.169688	-0.129316	-0.056129	0.001387	0.101391	0.0500638	0.0624828	0.0740642
BRD4(1-722)	IVQAKGRGRGRKETGTAKPGVSTVPNTTQ	173	204	26		0.073489	-0.190925	-0.118888	-0.024767	0.120756	0.148709	0.0929059	0.0899435
BRD4(1-722)	KETGTAK	184	193	6		0.098742	0.016762	0.525534	0.911039	0.0274887	0.0440474	0.0762332	0.0931884
BRD4(1-722)	ASTPPQTQTPQPNPPPVQATPHPFPAVT	202	232	17		0.296558	-0.41028	-0.23297	-0.281541	0.247006	0.187997	0.137876	0.19016
BRD4(1-722)	PPQTQTPQPNPPPVQATPHPFPAVTPDL	205	235	16		-0.064003	-0.431472	-0.365609	-0.304739	0.115182	0.123283	0.130895	0.0798828
BRD4(1-722)	ATPHPFPAVTP	220	233	6		0.3533	0.333016	0.171608	-0.183007	0.0468389	0.0512181	0.11101	0.0883518
BRD4(1-722)	IVQTPVM	233	242	5		0.01738	-0.031993	-0.000239	-0.021345	0.0321127	0.0247081	0.0294949	0.0273594
BRD4(1-722)	QTPPPVPPQPQPPPAPA	248	267	6		0.148724	0.068182	0.272289	0.13211	0.0752442	0.131907	0.0933233	0.124554
BRD4(1-722)	PAPQPVQSHPPIIA	263	279	8		0.131819	0.121726	-0.052922	0.24468	0.0854092	0.0931279	0.159997	0.173517
BRD4(1-722)	PIHEPPSLPPEPKTTKL	302	321	10		0.130232	-0.131094	-0.181079	-0.096233	0.0643611	0.0401385	0.0720295	0.0408163
BRD4(1-722)	SKVSEQL	348	357	6		0.127342	0.125161	0.094644	0.005814	0.0549476	0.124941	0.0416135	0.0612277
BRD4(1-722)	LKCCSGILKEMFAK	354	370	13		-0.007384	0.093165	-0.107495	0.076458	0.108389	0.117633	0.127566	0.133251
BRD4(1-722)	KCCSGIL	355	364	6		0.10289	0.01663	0.366361	0.440434	0.0564354	0.0452857	0.0444466	0.0475755
BRD4(1-722)	KEMFAKKHAAYAWPFYKPVD	362	384	17		-0.013207	0.109579	1.19084	0.523481	0.0679809	0.0647439	0.139837	0.165815
BRD4(1-722)	KEMFAKKHAAYAWPFYKPVDVEA	362	387	20		0.059215	0.007277	1.14425	0.46029	0.0892886	0.151153	0.223079	0.23333
BRD4(1-722)	FAKKHAAYAWPFYKPV	365	383	13		0.027207	0.009019	0.072091	-0.015039	0.176188	0.258992	0.225781	0.186618
BRD4(1-722)	FAKKHAAYAWPFYKPVDV	365	385	15		0.083264	0.28969	0.051843	-0.020528	0.178689	0.308781	0.165391	0.167361
BRD4(1-722)	FAKKHAAYAWPFYKPVDVEA	365	387	17		0.040116	0.024535	0.84804	0.13438	0.116207	0.177278	0.288838	0.22172
BRD4(1-722)	FAKKHAAYAWPFYKPVDVEALG	365	389	19		-0.037571	0.026252	0.916406	0.426464	0.118667	0.0600807	0.115089	0.083983
BRD4(1-722)	AKKHAAYAWPFYKPVD	366	384	13		0.004852	0.300702	1.27864	0.539467	0.0668313	0.0969138	0.0979283	0.108889
BRD4(1-722)	AKKHAAYAWPFYKPVDVEA	366	387	16		0.077559	0.03805	1.0547	0.430671	0.0994395	0.147243	0.261366	0.272212
BRD4(1-722)	YAWPFYKPVDVEA	372	387	10		0.108543	0.017702	0.606203	0.342306	0.0479842	0.0367493	0.0855094	0.0794705
BRD4(1-722)	PFYKPVD	375	384	4		0.06163	0.071365	0.333447	0.193544	0.110353	0.0739893	0.065854	0.0555674
BRD4(1-722)	ALGLHDYCD	384	395	8		0.048197	-0.102677	-0.048315	-0.056923	0.087306	0.0508212	0.0518296	0.0628695
BRD4(1-722)	LGLHDYCD	385	395	7		0.059393	-0.085346	-0.044499	-0.058542	0.082806	0.0593264	0.0549225	0.0555643
BRD4(1-722)	GLHDYCD	386	395	6		0.084742	-0.046135	0.030766	-0.060636	0.067733	0.0572428	0.0660173	0.073014
BRD4(1-722)	YCDIIKHPMD	390	402	8		0.052696	0.15567	0.004658	-0.095746	0.0353816	0.0474384	0.0364581	0.0620623
BRD4(1-722)	YCDIIKHPMDM	390	403	9		0.011093	0.178016	-0.107513	-0.190351	0.0586079	0.0399004	0.0573473	0.0683307
BRD4(1-722)	YCDIIKHPMDMST	390	405	11		0.094448	0.205199	0.003359	-0.20811	0.135739	0.133555	0.133397	0.145921
BRD4(1-722)	IIKHPMDM	393	403	6		0.045838	-0.018974	0.053209	-0.053353	0.059548	0.0611844	0.0596265	0.0594961
BRD4(1-722)	IIKHPMDMST	393	405	8		0.001651	0.012075	0.243859	-0.016896	0.0521551	0.0422765	0.0369045	0.036706
BRD4(1-722)	IIKHPMDMSTIKSKL	393	410	13		-0.008033	-0.033125	1.46647	2.43483	0.0674005	0.0865483	0.101665	0.154485
BRD4(1-722)	IIKHPMDMSTIKSKLEARE	393	414	17		0.033243	0.075773	1.87276	2.63743	0.175897	0.202199	0.171904	0.192558
BRD4(1-722)	IIKHPMDMSTIKSKLEAREYRDAQE	393	420	23		0.026051	0.116703	1.56973	2.32858	0.0882245	0.105492	0.142309	0.17086
BRD4(1-722)	MSTIKSKL	400	410	7		0.055686	0.06439	1.27525	2.05486	0.0536571	0.0952262	0.063959	0.124028
BRD4(1-722)	MSTIKSKLEA	400	412	9		0.011936	0.053823	1.65757	3.00032	0.052707	0.061409	0.0814566	0.197676
BRD4(1-722)	MSTIKSKLEARE	400	414	11		-0.033421	0.208117	1.63987	2.35702	0.0265937	0.0234551	0.0441896	0.0156908
BRD4(1-722)	MSTIKSKLEAREYRDAQE	400	420	17		0.015433	0.280591	1.13777	1.61283	0.0785637	0.215008	0.177546	0.234409
BRD4(1-722)	STIKSKLEARE	401	414	10		-0.037505	0.171116	1.69468	2.20499	0.021868	0.0243823	0.0598683	0.11764
BRD4(1-722)	STIKSKLEAREYRDAQE	401	420	16		0.036061	0.170523	1.28133	1.95288	0.0849656	0.051564	0.0766424	0.0558913
BRD4(1-722)	STIKSKLEAREYRDAQEFGAD	401	424	20		0.008817	0.294012	2.02361	3.27633	0.0712171	0.0626614	0.121245	0.171143
BRD4(1-722)	IKSKLEAREYRDAQE	403	420	14		0.024025	0.07763	0.269822	0.348922	0.0702774	0.119662	0.14037	0.111656
BRD4(1-722)	YRDAQEFGAD	412	424	9		0.070428	0.081172	0.754083	1.47349	0.068227	0.0492694	0.0532277	0.119725
BRD4(1-722)	VRLMFSNC	422	432	7		-0.004362	0.076429	1.02199	1.54168	0.0546304	0.0792805	0.0678367	0.159185
BRD4(1-722)	YKYNPPDHEVVA	430	444	9		0.035733	0.005615	0.286119	0.408843	0.0614539	0.0414506	0.0919782	0.100775
BRD4(1-722)	YKYNPPDHEVVAM	430	445	10		0.023115	0.003311	0.458932	0.558321	0.0644319	0.0477622	0.101791	0.115917
BRD4(1-722)	MARKLQDVFE	442	454	9		-0.011924	0.05398	1.94459	3.60608	0.0838349	0.0710359	0.0851754	0.246224
BRD4(1-722)	ARKLQDVF	443	453	7		-0.003463	0.05054	1.49944	2.75804	0.0504107	0.0450548	0.126385	0.179232
BRD4(1-722)	ARKLQDVFE	443	454	8		0.010675	0.042906	1.72537	3.11731	0.0309425	0.0354891	0.0519614	0.171712
BRD4(1-722)	EMRFAKMPDEPEEPVVA	451	470	13		0.190587	-0.065539	-0.208774	-0.250767	0.107502	0.0716091	0.0643154	0.0812861
BRD4(1-722)	MRFAKMPDEPEE	452	466	9		0.14967	-0.038269	-0.11257	-0.102402	0.0770038	0.0399159	0.0418257	0.0727183
BRD4(1-722)	MRFAKMPDEPEEPVV	452	469	11		0.166425	-0.001822	-0.162682	-0.039322	0.142993	0.0886759	0.0966806	0.0848338
BRD4(1-722)	MRFAKMPDEPEEPVVA	452	470	12		0.157816	-0.085005	-0.167357	-0.120849	0.136902	0.112839	0.153793	0.160121
BRD4(1-722)	AKMPDEPEE	455	466	6		0.126715	-0.071084	-0.012034	-0.039786	0.100185	0.0835858	0.0707971	0.0884008
BRD4(1-722)	AKMPDEPEEPVVA	455	470	9		0.163278	-0.140264	-0.067855	-0.071375	0.106286	0.0581072	0.042227	0.0533418
BRD4(1-722)	EERAQRLAEL	505	517	9		0.964583	0.230361	-0.017522	-0.028771	0.198799	0.0385188	0.0374926	0.0396026
BRD4(1-722)	LQEQLKAVHEQL	514	528	11		1.64865	-0.018992	-0.193675	-0.181787	0.181203	0.0976569	0.0637485	0.065602
BRD4(1-722)	LQEQLKAVHEQLAA	514	530	13		1.84929	0.114688	-0.199567	-0.232629	0.152257	0.096086	0.0927691	0.0860048
BRD4(1-722)	QEQLKAVHEQL	515	528	10		1.49708	0.018197	-0.132549	-0.131827	0.153615	0.0491112	0.0501516	0.0437975
BRD4(1-722)	KAVHEQL	519	528	6		0.602738	0.03494	-0.029518	-0.042768	0.0383587	0.036307	0.0326053	0.0495081
BRD4(1-722)	KAVHEQLAA	519	530	8		0.621666	0.043273	-0.088488	-0.058625	0.0450674	0.0394594	0.0341685	0.0429395
BRD4(1-722)	KEPAPMKSKPPPT	586	601	7	Oxidation M (6)	-0.007846	-0.0059	-0.0364	-0.134966	0.100717	0.0992269	0.0925864	0.110015
BRD4(1-722)	YEEKRQLSL	612	623	8		0.095286	0.458144	-0.111656	-0.099442	0.0169971	0.0589789	0.023523	0.0524154
BRD4(1-722)	EEKRQLSL	613	623	7		0.06241	0.5526	-0.044175	-0.053547	0.054291	0.0504153	0.0752051	0.0710349
BRD4(1-722)	DINKLPGEKL	621	633	8		0.227593	0.460271	0.016892	0.001731	0.0769266	0.0570538	0.0570453	0.102847
BRD4(1-722)	DINKLPGEKLGRVVHIIQ	621	641	16		0.112849	0.787418	-0.430563	-0.522032	0.0493008	0.0438324	0.0629121	0.0623817
BRD4(1-722)	DINKLPGEKLGRVVHIIQSREPSL	621	647	21		0.304106	0.951591	-0.37365	-0.311511	0.0894995	0.098484	0.086629	0.10066
BRD4(1-722)	INKLPGEKLGRVVHIIQ	622	641	15		0.103635	0.55079	-0.340199	-0.464447	0.0825632	0.0624845	0.128878	0.137394
BRD4(1-722)	INKLPGEKLGRVVHIIQSREPSLKNSNPDE	622	654	26		0.319553	0.629371	-0.503928	-0.569403	0.158341	0.115896	0.103283	0.0996259
BRD4(1-722)	SREPSLKNSNPDEIE	639	656	12		0.19545	-0.377983	-0.296746	-0.25049	0.140785	0.076898	0.0499889	0.0569038
BRD4(1-722)	FETLKPSTLRE	656	669	9		0.099896	0.660626	-0.081429	-0.126786	0.0576588	0.0868658	0.0684322	0.0655454
BRD4(1-722)	ETLKPSTL	657	667	6		0.069296	0.530195	-0.062458	-0.072464	0.0307601	0.0416049	0.039085	0.0401275
BRD4(1-722)	ETLKPSTLRE	657	669	8		0.05117	0.664242	-0.019303	-0.060899	0.0449118	0.0499512	0.0491095	0.0466369
BRD4(1-722)	ETLKPSTLRELERYVTSC	657	677	16		0.187484	0.798792	-0.079513	-0.53191	0.230958	0.127112	0.282343	0.222286
BRD4(1-722)	RELERYVTSC	665	677	9		0.383651	0.319849	0.170497	-0.201148	0.056334	0.0370161	0.0370148	0.045135
BRD4(1-722)	RELERYVTSCL	665	678	10		0.690333	0.461402	0.079641	-0.295776	0.0668216	0.0194823	0.0307625	0.0505137
BRD4(1-722)	LERYVTSC	667	677	7		0.382935	0.256592	0.075314	-0.144675	0.0788029	0.0548655	0.0736247	0.112649
BRD4(1-722)	LERYVTSCL	667	678	8		0.585433	0.058836	-0.15733	-0.266458	0.0781354	0.0366739	0.0548683	0.073873

## Sheet: BRD4(1-722)_mutants_differences
								B-6A										B-7A										B-CK2
								Difference / Da					SD / Da					Difference / Da					SD / Da					Difference / Da					SD / Da
Protein	Sequence	Start	End	Start	End	Max Uptake	Modification	0.005 min	0.5 min	10 min	50 min	180 min	0.005 min	0.5 min	10 min	50 min	180 min	0.005 min	0.5 min	10 min	50 min	180 min	0.005 min	0.5 min	10 min	50 min	180 min	0.005 min	0.5 min	10 min	50 min	180 min	0.005 min	0.5 min	10 min	50 min	180 min
BRD4(1-722)	HHHHHGGGEN	-13	-4	3	12	9		0.014614	-0.011858	0.099966	0.049062	-0.078179	0.0874581	0.0502626	0.108871	0.0515113	0.0638346	0.003532	-0.006121	-0.030083	-0.001813	-0.029046	0.0740845	0.0543626	0.067069	0.0483226	0.0641854	0.072978	-0.0704	0.008507	0.065419	-0.010734	0.080851	0.0358104	0.0426026	0.0380422	0.0774469
BRD4(1-722)	LYFQGSAESGPGTRLRNLPVMGDGL	-3	21	13	37	22		-0.013383	0.268372	-0.007661	0.099692	0.054782	0.109819	0.199037	0.248167	0.138439	0.111058	0.031422	0.252544	-0.01861	0.143293	0.207853	0.103488	0.204759	0.170606	0.102349	0.114086	0.060467	0.265737	-0.063387	0.095953	0.117825	0.140018	0.198617	0.102684	0.118433	0.135968
BRD4(1-722)	YFQGSAESGPGTRL	-2	11	14	27	12		-0.30227	0.122953	0.137084	0.178714	0.041491	0.250083	0.0777781	0.290327	0.164957	0.103888	-0.241548	0.090653	0.144597	0.168948	0.143889	0.244636	0.117925	0.195687	0.155772	0.151483	-0.224772	0.129997	0.067879	0.070986	0.111322	0.258151	0.0879431	0.306981	0.187029	0.142342
BRD4(1-722)	YFQGSAESGPGTRLRNLPVM	-2	17	14	33	17		-0.282066	0.073447	0.07587	0.108116	-0.005994	0.186507	0.0792038	0.236243	0.134446	0.0982988	-0.232124	0.083745	0.072988	0.098235	0.133503	0.188628	0.109274	0.172838	0.12688	0.151971	-0.230336	0.085485	0.021401	0.027921	0.083367	0.191443	0.0877631	0.256382	0.149894	0.12227
BRD4(1-722)	YFQGSAESGPGTRLRNLPVMGDG	-2	20	14	36	20		-0.326656	0.075114	0.088002	0.121469	0.016862	0.214538	0.0522988	0.272055	0.119542	0.0885203	-0.295605	0.068917	0.075561	0.106867	0.111808	0.210134	0.11298	0.174963	0.109964	0.14889	-0.257423	0.072079	0.021726	0.038993	0.086034	0.229929	0.0747984	0.295845	0.142543	0.12709
BRD4(1-722)	YFQGSAESGPGTRLRNLPVMGDGL	-2	21	14	37	21		-0.194655	0.084983	0.06838	0.143448	0.068089	0.169804	0.064268	0.238614	0.121951	0.0894817	-0.185042	0.093182	0.074245	0.12948	0.141909	0.161409	0.083527	0.16194	0.121612	0.138605	-0.143454	0.082911	-0.01072	0.044414	0.089562	0.155478	0.0757055	0.261049	0.153069	0.123611
BRD4(1-722)	YFQGSAESGPGTRLRNLPVMGDGLE	-2	22	14	38	22		-0.293493	0.06295	0.036397	0.116395	0.019537	0.195286	0.0736152	0.273636	0.106538	0.0855771	-0.252767	0.077405	0.067378	0.104576	0.113535	0.181601	0.10282	0.167853	0.10573	0.119773	-0.204982	0.1004	-0.04891	0.030048	0.076223	0.189556	0.0928525	0.25887	0.135408	0.123446
BRD4(1-722)	YFQGSAESGPGTRLRNLPVMGDGLET	-2	23	14	39	23		-0.257892	0.049962	0.031395	0.149681	0.010761	0.208363	0.0752507	0.236043	0.135549	0.0834546	-0.244235	0.09425	0.045289	0.096387	0.094133	0.199162	0.0834336	0.187334	0.128847	0.130292	-0.225892	0.045911	-0.026228	0.023342	0.052501	0.192854	0.0808686	0.27797	0.151977	0.125279
BRD4(1-722)	YFQGSAESGPGTRLRNLPVMGDGLETSQ	-2	25	14	41	25		-0.387553	0.120522	0.1052	0.157842	0.038275	0.28356	0.0858744	0.370553	0.152505	0.0768203	-0.342565	0.098559	0.108367	0.143247	0.155992	0.278651	0.142556	0.237578	0.137769	0.125992	-0.29731	0.084396	-0.025879	0.019623	0.07879	0.285937	0.105743	0.383856	0.193507	0.164001
BRD4(1-722)	YFQGSAESGPGTRLRNLPVMGDGLETSQM	-2	26	14	42	26		-0.246615	0.066659	0.016657	0.175005	0.078045	0.190918	0.0803554	0.263401	0.10705	0.102756	-0.229813	0.10995	0.048814	0.123397	0.182226	0.180995	0.106324	0.152687	0.0967599	0.144272	-0.156611	0.1082	-0.091257	0.04643	0.095526	0.180282	0.104236	0.280381	0.143524	0.155194
BRD4(1-722)	SAESGPGTRLRNLPVMGDGLETSQM	2	26	18	42	22		-0.290687	0.102447	0.049389	0.123602	0.095688	0.216319	0.0581196	0.259652	0.151249	0.0990121	-0.311591	0.111122	-0.00315	0.114416	0.131924	0.216455	0.095721	0.167618	0.134732	0.159771	-0.278179	0.052686	-0.060871	0.024327	0.0855	0.211908	0.0637701	0.30058	0.184286	0.120584
BRD4(1-722)	RNLPVMGDGLETSQ	12	25	28	41	12		-0.067978	0.121747	-0.133905	0.294999	0.059575	0.128613	0.138398	0.288977	0.293902	0.0893669	-0.184728	0.152917	-0.204219	0.269462	-0.009081	0.1434	0.141495	0.253052	0.290875	0.131662	0.012372	0.129389	-0.017272	0.19438	-0.059339	0.130705	0.130013	0.270508	0.289569	0.108648
BRD4(1-722)	RNLPVMGDGLETSQM	12	26	28	42	13		-0.243333	0.091202	0.065624	0.105233	0.018921	0.167178	0.077892	0.24007	0.146588	0.0984695	-0.189041	0.072153	0.087176	0.109617	0.109203	0.158786	0.0951783	0.180386	0.140259	0.127354	-0.191867	0.082246	0.010444	0.027401	0.072723	0.172268	0.0743615	0.257544	0.169271	0.124752
BRD4(1-722)	ASTNPPPPETSNPNKPKRQTNQLQYL	41	66	57	82	19		-0.574216	0.015317	-0.148664	0.189461	-0.016945	0.294793	0.131001	0.290179	0.251637	0.186997	-0.561705	-0.056346	-0.022409	0.173468	0.154484	0.28753	0.131265	0.273556	0.233432	0.255488	-0.628155	-0.04587	-0.251467	0.017148	0.073189	0.325399	0.135046	0.362578	0.286279	0.238507
BRD4(1-722)	LRVVLKT	67	73	83	89	6		-0.041987	-0.128741	-0.008485	-0.079532	-0.17519	0.0396244	0.0418452	0.0363456	0.0617332	0.0305616	-0.041915	-0.108709	-0.038982	-0.065613	-0.148264	0.0397015	0.0491964	0.0413464	0.0498025	0.0400814	-0.066638	-0.165223	-0.083203	-0.067229	-0.22923	0.0373363	0.0404713	0.0500392	0.029706	0.0347012
BRD4(1-722)	RVVLKTLWKHQFAWPFQQPVD	68	88	84	104	18		-0.064368	-0.226576	-0.111829	-0.012549	-0.118636	0.0712704	0.177282	0.234603	0.258345	0.239375	-0.078029	-0.169764	-0.137148	-0.034533	-0.063375	0.0657003	0.184877	0.250516	0.261468	0.257901	-0.096582	-0.259039	-0.26169	-0.073742	-0.156379	0.0702749	0.152928	0.23393	0.253554	0.25361
BRD4(1-722)	RVVLKTLWKHQFAWPFQQPVDA	68	89	84	105	19		-0.052939	-0.202134	-0.073005	0.010007	-0.093133	0.0455244	0.089791	0.112991	0.126949	0.0806768	-0.054104	-0.170966	-0.135655	-0.051569	-0.133637	0.0524674	0.12929	0.135229	0.0991665	0.100306	-0.07587	-0.262637	-0.212007	-0.076858	-0.198133	0.0427561	0.0696379	0.159579	0.109157	0.118124
BRD4(1-722)	VLKTLWKHQFAWPFQQPVD	70	88	86	104	16		0.044311	0.013915	0.098875	0.192823	0.115044	0.112871	0.139235	0.233064	0.193764	0.104167	0.040504	0.42268	0.29936	0.16808	0.300437	0.0951814	0.149325	0.22771	0.180578	0.101165	-0.086154	0.144048	0.026327	0.162098	0.295211	0.113809	0.114047	0.254278	0.158277	0.107399
BRD4(1-722)	VLKTLWKHQFAWPFQQPVDA	70	89	86	105	17		-0.242994	-0.033918	-0.131838	-0.023072	-0.066128	0.162008	0.204333	0.132804	0.162443	0.100445	-0.21295	0.044412	-0.145497	0.015463	0.095725	0.15888	0.244429	0.1132	0.158067	0.113597	-0.233554	-0.135073	-0.200754	0.011267	-0.044946	0.152742	0.207136	0.11005	0.119757	0.0997617
BRD4(1-722)	KTLWKHQFAWPFQQPVD	72	88	88	104	14		-0.037644	-0.095859	-0.043712	-0.049456	-0.095001	0.0628539	0.141728	0.210869	0.20265	0.210857	-0.039054	-0.063859	-0.066438	-0.058483	-0.030116	0.0645306	0.164333	0.189887	0.207427	0.222261	-0.057809	-0.134257	-0.145217	-0.113459	-0.136796	0.0626084	0.14038	0.185383	0.197856	0.217425
BRD4(1-722)	KTLWKHQFAWPFQQPVDA	72	89	88	105	15		-0.05893	-0.124756	-0.067044	-0.037452	-0.072467	0.0581087	0.14205	0.210985	0.222535	0.239372	-0.069819	-0.094842	-0.091129	-0.062778	-0.040542	0.0526759	0.160395	0.189337	0.219296	0.25402	-0.087237	-0.165123	-0.168165	-0.122352	-0.123847	0.0531844	0.139671	0.19033	0.223282	0.247311
BRD4(1-722)	LWKHQFAWPFQQPVDA	74	89	90	105	13		-0.018574	-0.042511	-0.120434	0.011879	-0.135052	0.0576173	0.0946934	0.103726	0.0639837	0.0588875	-0.042513	-0.053543	-0.097841	-0.033011	-0.075302	0.0562684	0.1249	0.0767173	0.063459	0.0650942	-0.032763	-0.052633	-0.15001	-0.060766	-0.14273	0.052607	0.0948446	0.0731142	0.0598302	0.0883611
BRD4(1-722)	FAWPFQQPVD	79	88	95	104	7		-0.063617	-0.299645	0.075293	-0.285193	-0.11072	0.0947507	0.122533	0.432939	0.175194	0.0833363	-0.089533	-0.334342	0.144838	-0.314735	-0.20977	0.099606	0.165493	0.399119	0.181696	0.198721	-0.065042	-0.21369	0.05304	-0.243512	-0.127101	0.0928386	0.115656	0.404084	0.174819	0.0950675
BRD4(1-722)	PFQQPVDAVKLNLPDYYKIIKTPMDMGTIKKRLENN	82	117	98	133	31	Acetyl K (1)Acetyl K (1)Phosphoryl STY (1)	-0.106368	-0.295851	-0.178684	-0.149348	-0.002167	0.0815189	0.17154	0.166609	0.130206	0.109013	-0.1028	-0.265648	-0.179768	-0.127991	0.019949	0.0889276	0.205304	0.107921	0.125575	0.21115	-0.10729	-0.326654	-0.353249	-0.240295	-0.229566	0.110881	0.149304	0.12957	0.154614	0.134902
BRD4(1-722)	DAVKLNLPDYYKIIKTPMDMGTIKKRLE	88	115	104	131	25	Acetyl K (4)	-0.202749	-0.083982	0.053005	-0.02521	-0.165555	0.124157	0.212713	0.379845	0.260981	0.257656	-0.265311	-0.016021	-0.008645	0.010269	-0.054834	0.113538	0.275497	0.254992	0.24469	0.294083	-0.284263	-0.084556	-0.089704	-0.058472	-0.228954	0.115715	0.215306	0.266029	0.244168	0.285
BRD4(1-722)	AVKLNLPDY	89	97	105	113	7		-0.116119	-0.031908	0.048626	0.063238	0.010464	0.0741914	0.0629828	0.133652	0.0850765	0.0523795	-0.13304	-0.021368	0.0664	0.071528	0.063536	0.0719246	0.0700848	0.100848	0.0802631	0.0736619	-0.143968	-0.023384	0.016621	0.025701	0.044762	0.0754984	0.0500775	0.136584	0.0969573	0.0697751
BRD4(1-722)	AVKLNLPDYYKIIKTPMD	89	106	105	122	15		-0.221682	-0.087814	0.102684	0.124576	0.035893	0.260199	0.19384	0.271259	0.20365	0.17094	-0.236702	-0.080591	0.09396	0.065393	0.096086	0.247845	0.170498	0.231368	0.209892	0.277478	-0.249527	-0.095092	-0.091368	-0.04736	-0.007762	0.234142	0.200013	0.249605	0.227266	0.195427
BRD4(1-722)	AVKLNLPDYYKIIKTPMDM	89	107	105	123	16		-0.182834	-0.12819	0.048854	0.002887	-0.065856	0.108355	0.133229	0.157084	0.105126	0.0683493	-0.261112	-0.102864	0.003022	-0.027542	-0.032064	0.11142	0.14042	0.374928	0.119718	0.0977366	-0.275469	-0.078178	-0.034464	-0.032005	-0.043158	0.119758	0.13889	0.118726	0.0979931	0.105066
BRD4(1-722)	AVKLNLPDYYKIIKTPMDMGTIKKRLENN	89	117	105	133	26		-0.195499	-0.125505	0.081075	0.018293	-0.173738	0.128651	0.131829	0.343689	0.130108	0.121512	-0.29732	-0.079794	-0.012451	-0.016674	-0.03299	0.137632	0.186323	0.132903	0.105563	0.126356	-0.308672	-0.138073	-0.099798	-0.078244	-0.228588	0.136274	0.1287	0.153597	0.115064	0.12912
BRD4(1-722)	AVKLNLPDYYKIIKTPMDMGTIKKRLENNY	89	118	105	134	27		-0.226074	-0.151497	0.042586	0.002771	-0.214986	0.121398	0.146927	0.341552	0.113043	0.114983	-0.299176	-0.096132	-0.020833	0.010946	-0.056038	0.120927	0.245661	0.139627	0.0895494	0.129816	-0.309136	-0.148001	-0.10798	-0.045641	-0.2083	0.124277	0.123865	0.164068	0.106966	0.115632
BRD4(1-722)	VKLNLPDYYKIIKTPMDM	90	107	106	123	15		-0.178714	-0.110396	0.028597	0.04629	-0.058342	0.140788	0.156869	0.169858	0.121004	0.13078	-0.252372	-0.07946	0.044468	0.031852	0.051664	0.138666	0.168688	0.128332	0.115579	0.118699	-0.271807	-0.074775	-0.000891	0.031837	-0.017636	0.13247	0.152509	0.158907	0.115799	0.125234
BRD4(1-722)	VKLNLPDYYKIIKTPMDMGTIKKRLENNY	90	118	106	134	26		-0.191112	-0.107064	0.069357	0.011286	-0.215036	0.0925558	0.0978847	0.316345	0.0780638	0.0144335	-0.268712	-0.052237	-0.031859	0.003422	-0.062165	0.0908303	0.28264	0.0997945	0.0478232	0.067671	-0.290813	-0.122445	-0.123388	-0.06712	-0.220248	0.0953777	0.1066	0.12312	0.065133	0.0635183
BRD4(1-722)	VKLNLPDYYKIIKTPMDMGTIKKRLENNYY	90	119	106	135	27		-0.379516	-0.23597	-0.187434	-0.250097	-0.416002	0.13139	0.253167	0.390764	0.239005	0.111887	-0.472983	-0.238073	-0.302558	-0.186056	-0.277256	0.196972	0.359258	0.216634	0.284715	0.255175	-0.42434	-0.14121	-0.370161	-0.192056	-0.33925	0.17188	0.212598	0.278848	0.213785	0.181663
BRD4(1-722)	PDYYKIIKTPMDM	95	107	111	123	10		-0.099321	0.015381	-0.059143	0.058368	-0.012966	0.14275	0.114309	0.183195	0.27647	0.119354	-0.050595	0.154993	0.093335	-0.200537	0.237262	0.145434	0.129111	0.186713	0.27978	0.170052	-0.112338	0.064543	-0.095205	-0.033792	0.119854	0.147852	0.128075	0.212256	0.274706	0.268916
BRD4(1-722)	YKIIKTPMDM	98	107	114	123	8		-0.069226	-0.004609	0.029178	0.03363	-0.034764	0.0968593	0.0813624	0.129953	0.0848716	0.0975558	-0.08707	-0.015674	0.033507	0.023032	0.030469	0.0973198	0.102348	0.100524	0.0883012	0.103726	-0.08421	-0.010527	-0.010368	-0.007142	0.012708	0.101913	0.0822986	0.111437	0.089753	0.106784
BRD4(1-722)	YKIIKTPMDMGTIKKRLENN	98	117	114	133	18		-0.108322	0.012426	0.118447	0.009103	-0.189496	0.123479	0.127884	0.365413	0.189774	0.215321	-0.141825	-0.014075	0.036101	0.028278	0.003796	0.125989	0.12962	0.201531	0.172482	0.234609	-0.141943	-0.003018	-0.048467	-0.080506	-0.19836	0.126155	0.127641	0.211841	0.175697	0.215614
BRD4(1-722)	YKIIKTPMDMGTIKKRLENNY	98	118	114	134	19		-0.111258	-0.029954	0.033883	0.022781	-0.165219	0.102085	0.102561	0.221927	0.141336	0.185465	-0.139231	-0.04692	0.023594	0.051021	0.030896	0.0977862	0.112329	0.15751	0.138246	0.193091	-0.153345	-0.034772	-0.072375	-0.046969	-0.168216	0.100523	0.10547	0.17953	0.144373	0.180419
BRD4(1-722)	YKIIKTPMDMGTIKKRLENNYY	98	119	114	135	20		-0.122284	-0.069821	-0.025523	0.020408	-0.290921	0.0900872	0.0889009	0.226954	0.165468	0.172431	-0.151929	-0.024038	-0.037553	0.024884	-0.040103	0.0877429	0.0983283	0.144101	0.133687	0.202994	-0.159573	-0.023222	-0.188985	-0.078154	-0.215882	0.090426	0.0788436	0.153307	0.126474	0.183291
BRD4(1-722)	YKIIKTPMDMGTIKKRLENNYYWNAQE	98	124	114	140	25		-0.20687	-0.070163	-0.219954	0.053958	-0.227188	0.142854	0.13408	0.140277	0.108479	0.0771828	-0.277851	-0.034769	-0.064063	0.04863	0.062225	0.137964	0.30005	0.141013	0.0762441	0.158688	-0.273781	-0.058539	-0.210551	-0.025414	-0.150412	0.148166	0.129239	0.195615	0.116675	0.103376
BRD4(1-722)	MGTIKKRLENNY	107	118	123	134	11		-0.022145	-0.020268	-0.037456	0.040964	-0.051481	0.0199004	0.0163046	0.0331689	0.0326927	0.0512707	-0.044851	-0.029182	-0.022153	0.046347	0.017155	0.0206265	0.0274059	0.0479484	0.0483665	0.0533575	-0.0424	-0.025375	-0.143946	-0.009794	-0.1065	0.0208991	0.0205741	0.0998619	0.0155505	0.0521508
BRD4(1-722)	GTIKKRLENNYYWNAQE	108	124	124	140	16		-0.130212	-0.054844	-0.042957	0.031824	-0.192372	0.0920196	0.0874522	0.227667	0.140708	0.128878	-0.17278	-0.083229	-0.100761	0.035185	-0.047773	0.0945176	0.105955	0.0842968	0.123324	0.13339	-0.187248	-0.049083	-0.132208	0.014296	-0.16717	0.100888	0.0910297	0.134499	0.135425	0.142273
BRD4(1-722)	CIQDFNTM	125	132	141	148	7		-0.022634	0.007446	0.051178	0.011163	-0.080447	0.097865	0.0783161	0.17074	0.0940141	0.0805604	-0.029647	0.013304	-0.008045	0.009989	-0.016069	0.09143	0.101754	0.0963751	0.0825714	0.0790678	-0.025595	0.005023	0.001703	0.007412	-0.066137	0.0908562	0.0769432	0.101165	0.0902404	0.0957742
BRD4(1-722)	NTMFTNC	130	136	146	152	6		-0.04228	0.006425	0.032546	-0.006424	-0.089553	0.0611476	0.0338968	0.125259	0.0584057	0.0677924	-0.032343	0.007751	-0.007163	-0.012278	-0.021718	0.0651236	0.0623852	0.0738455	0.0530721	0.0709825	-0.025436	0.00295	-0.015191	-0.034084	-0.081037	0.0630577	0.0429535	0.0713266	0.0567805	0.0654582
BRD4(1-722)	YNKPGDD	139	145	155	161	5		-0.039383	0.029048	0.029265	0.044449	0.035088	0.0433961	0.0517485	0.0666175	0.0363814	0.0209543	-0.033564	0.047091	0.043919	0.052191	0.102557	0.0649768	0.0291134	0.0533488	0.0278078	0.0631508	-0.008654	0.009389	0.000847	0.028084	0.049361	0.0369421	0.0298791	0.0690373	0.0333544	0.0248429
BRD4(1-722)	AEALEKL	150	156	166	172	6		0.055394	-0.031391	0.008705	-0.043429	-0.02318	0.0774978	0.0340502	0.0418474	0.0497049	0.0326755	-0.01391	-0.03781	-0.038296	-0.041223	-0.031425	0.0748376	0.0488627	0.0438455	0.0492291	0.0332935	-0.023194	0.009863	-0.027031	-0.045779	-0.038432	0.075088	0.0405241	0.0572634	0.0497257	0.0367433
BRD4(1-722)	ALEKLFL	152	158	168	174	6		0.009256	0.010132	0.029717	-0.03571	-0.065815	0.0294589	0.0258639	0.105913	0.0278126	0.0290113	0.014452	0.021191	-0.017961	-0.016049	-0.046752	0.0514622	0.034215	0.0341962	0.031529	0.0340972	0.004427	-0.011339	-0.025124	-0.011214	-0.050835	0.033236	0.0276106	0.0322914	0.0319497	0.0313361
BRD4(1-722)	FLQKINELPTEE	157	168	173	184	10		-0.065395	0.021122	0.062583	0.045328	0.023431	0.0680944	0.0610809	0.11324	0.0664096	0.0512337	-0.091035	0.020287	0.035686	0.041129	0.055771	0.0663854	0.0850548	0.0691798	0.070856	0.0533966	-0.09806	0.004069	-0.012102	-0.002438	-0.006216	0.0735266	0.0618585	0.0814516	0.0604099	0.0528034
BRD4(1-722)	FLQKINELPTEET	157	169	173	185	11		-0.238938	0.019392	0.062538	0.041342	0.015096	0.112579	0.0697719	0.164974	0.0789257	0.0680595	-0.268042	0.008081	0.045674	0.080332	0.075055	0.108614	0.105811	0.10637	0.0766567	0.0748971	-0.273884	0.014392	-0.005366	0.014196	0.010428	0.121867	0.0662596	0.135924	0.0714745	0.0767066
BRD4(1-722)	FLQKINELPTEETE	157	170	173	186	12		-0.236423	0.039886	0.125016	0.093141	-0.040346	0.113176	0.0617518	0.221695	0.0933889	0.0642358	-0.243222	0.039007	0.092033	0.077474	0.109636	0.108229	0.0985999	0.145218	0.0945195	0.15345	-0.257758	0.051669	0.035921	-0.007681	-0.000787	0.125992	0.0555006	0.1997	0.0958266	0.0794113
BRD4(1-722)	QKINELPTEE	159	168	175	184	8		-0.087636	0.018156	0.058776	0.072785	-0.008741	0.0761167	0.0545301	0.105747	0.0659201	0.0537424	-0.099988	0.019535	0.0591	0.070324	0.027914	0.0686646	0.0674054	0.075274	0.0663213	0.0537785	-0.110589	0.015987	0.018167	0.027133	-0.010789	0.0772875	0.048423	0.0968523	0.0665678	0.0510972
BRD4(1-722)	QKINELPTEETE	159	170	175	186	10		-0.292598	0.042134	0.095685	0.068794	-0.07666	0.125437	0.0538794	0.174777	0.106043	0.05927	-0.275649	0.000262	0.098155	0.071972	0.043029	0.126424	0.0902799	0.13088	0.0961139	0.073417	-0.333713	0.025324	-0.002575	0.006189	0.026731	0.146255	0.037907	0.165882	0.114535	0.0705743
BRD4(1-722)	IVQAKGRGRGRKETGTAKPGVSTVPNTTQ	173	201	189	217	26		-0.452835	0.007334	-0.108199	0.023421	-0.11111	0.295304	0.145608	0.320229	0.202068	0.126781	-0.444607	-0.042217	-0.122964	0.001135	-0.02102	0.287269	0.184779	0.239288	0.200238	0.197392	-0.393791	0.012737	-0.18959	-0.059281	-0.051388	0.29808	0.158087	0.350315	0.220774	0.173811
BRD4(1-722)	GRGRKETGTAKPGVS	180	194	196	210	13	Acetyl K (11)	-0.037673	-0.03875	0.039738	-0.057569	-0.076831	0.063841	0.0712729	0.127113	0.105476	0.0586119	-0.097083	0.009895	-0.042719	-0.119696	0.014051	0.0597816	0.0640151	0.0629637	0.0830156	0.0707775	-0.113908	-0.110296	-0.0136	-0.128336	-0.102954	0.0675437	0.0642142	0.0605485	0.0904568	0.0448721
BRD4(1-722)	ATPHPFPAVTP	220	230	236	246	6		-0.136759	-0.163249	-0.591003	-0.081381	0.153003	0.0613624	0.0448566	0.0749669	0.0621573	0.0410381	-0.169439	-0.199741	-0.757751	-0.234634	0.130014	0.0618818	0.0579812	0.0811725	0.0835332	0.0458006	-0.205566	-0.208474	-0.730242	-0.173607	0.1644	0.065367	0.0490304	0.0751166	0.0890295	0.0565046
BRD4(1-722)	PAVTPDL	226	232	242	248	4		0.078739	0.000303	-0.062135	-0.121119	-0.258362	0.0537462	0.0647423	0.0692795	0.128779	0.035563	0.064232	0.020686	-0.088478	-0.162355	-0.156628	0.0558821	0.0494587	0.0728669	0.0716977	0.0383845	-0.019788	-0.000891	-0.067268	-0.178227	-0.171227	0.0705408	0.0663172	0.0717214	0.0992502	0.0738988
BRD4(1-722)	IVQTPVM	233	239	249	255	5		-0.009555	0.038323	0.036921	0.03903	0.024846	0.0358043	0.0275568	0.0502401	0.0366959	0.0297404	-0.013485	0.025808	0.029259	0.033223	0.028866	0.0355329	0.0317351	0.0412009	0.0382454	0.0362768	-0.009159	0.032676	0.020671	0.022213	0.023702	0.0337341	0.0332334	0.0560872	0.0394291	0.0325785
BRD4(1-722)	QPLQTPPPVPPQP	245	257	261	273	5		-0.090291	-0.058451	-0.076243	-0.051216	-0.039535	0.0884097	0.070437	0.0852056	0.111079	0.0940371	-0.089384	-0.080202	0.010782	-0.025444	-0.088457	0.0773359	0.0799931	0.13758	0.111046	0.133724	-0.006331	-0.053682	-0.078831	-0.145533	-0.072332	0.0937187	0.0744638	0.0751781	0.1248	0.1016
BRD4(1-722)	PIHEPPSLPPEPKTTKL	302	318	318	334	10		-0.083791	0.030361	-0.018099	0.035697	0.191747	0.0858058	0.0269594	0.0613502	0.0354612	0.0377086	-0.124999	0.0194	0.013463	0.044661	0.073453	0.0664301	0.045055	0.0427669	0.0267072	0.0602897	-0.058458	0.061297	-0.016906	0.105328	0.042311	0.0653825	0.0628856	0.0776673	0.036473	0.059522
BRD4(1-722)	PEPKTTKLGQ	311	320	327	336	7	Acetyl K (4)	-0.036613	-0.009442	-0.035718	-0.023924	-0.100184	0.0675504	0.0358963	0.158665	0.09328	0.0960624	-0.093905	-0.032086	-0.042927	-0.048704	-0.003996	0.0580652	0.0632383	0.163262	0.137227	0.112111	-0.126723	-0.040815	-0.058271	-0.05105	-0.07068	0.0496479	0.0561048	0.151785	0.112163	0.105517
BRD4(1-722)	QLKCCSGILKEMFAKKHAAYAWPFYKPVDVE	353	383	369	399	28	Phosphoryl STY (6)Oxidation M (12)	0.03306	-0.044176	-0.068914	-0.163861	-0.272233	0.110025	0.141797	0.213696	0.159006	0.162199	-0.026183	0.027164	-0.091811	-0.314711	-0.259158	0.100228	0.193386	0.125048	0.214639	0.166676	-0.008687	-0.005617	-0.117662	-0.335149	-0.335532	0.0902317	0.180709	0.118292	0.127483	0.156278
BRD4(1-722)	KCCSGIL	355	361	371	377	6		-0.071883	0.035812	-0.047558	-0.024078	-0.106551	0.0571125	0.0186945	0.0466096	0.0630304	0.021346	-0.068194	0.024188	-0.021006	-0.028031	-0.053878	0.0531914	0.0211715	0.0437985	0.0447559	0.0299856	-0.094339	0.021589	-0.070554	-0.064712	-0.067796	0.0532735	0.01876	0.0422518	0.0290433	0.0277498
BRD4(1-722)	KEMFAKKHAAYAWPFYKPVD	362	381	378	397	17		-0.040703	-0.011724	-0.165488	-0.387485	-0.339769	0.0779115	0.0755036	0.103853	0.254678	0.188514	-0.068938	-0.039877	-0.160517	-0.40265	-0.228736	0.0762907	0.0835718	0.126305	0.239846	0.203004	-0.086102	-0.04659	-0.26167	-0.516384	-0.409386	0.0740375	0.0754276	0.119464	0.159405	0.181112
BRD4(1-722)	KEMFAKKHAAYAWPFYKPVDV	362	382	378	398	18		-0.054968	-0.057963	-0.167565	-0.373769	-0.299778	0.0679337	0.139622	0.0604761	0.230277	0.118733	-0.06497	-0.05037	-0.150274	-0.371777	-0.161848	0.0686765	0.1321	0.0837736	0.21857	0.13833	-0.074495	-0.06827	-0.288892	-0.444731	-0.30418	0.0666146	0.135598	0.117216	0.133566	0.125835
BRD4(1-722)	KEMFAKKHAAYAWPFYKPVDVEA	362	384	378	400	20		-0.117503	-0.003971	-0.170192	-0.367802	-0.368993	0.117129	0.171773	0.174124	0.279726	0.199515	-0.140202	-0.003255	-0.132425	-0.375727	-0.210645	0.120989	0.172354	0.183967	0.270603	0.220652	-0.147287	-0.021037	-0.236068	-0.496566	-0.359776	0.120216	0.175048	0.179705	0.198475	0.211417
BRD4(1-722)	FAKKHAAYAWPFYKPVDVEA	365	384	381	400	17		-0.129563	0.039096	-0.146533	-0.208532	-0.483102	0.0972156	0.0521737	0.137738	0.276743	0.0511609	-0.125233	0.010897	-0.218423	-0.277275	-0.283819	0.0881428	0.0513311	0.0873877	0.202207	0.163533	-0.120486	0.062296	-0.283864	-0.419301	-0.503569	0.0783768	0.0696856	0.0726132	0.146705	0.0624966
BRD4(1-722)	FAKKHAAYAWPFYKPVDVEALG	365	386	381	402	19		-0.068398	0.061133	-0.087873	-0.28427	-0.210191	0.0871525	0.128978	0.127448	0.230266	0.0668528	-0.109275	-0.017316	-0.080836	-0.318954	-0.142362	0.0844439	0.140662	0.126349	0.217076	0.0727804	-0.086602	-0.044403	-0.169383	-0.409895	-0.255683	0.0934711	0.146465	0.130841	0.181547	0.103972
BRD4(1-722)	AKKHAAYAWPFYKPVDVEA	366	384	382	400	16		-0.126332	-0.027871	-0.141484	-0.35313	-0.317097	0.0986185	0.160046	0.178974	0.292742	0.284662	-0.134436	-0.035967	-0.135191	-0.359497	-0.196598	0.0937436	0.157732	0.186732	0.291823	0.286479	-0.159176	-0.042188	-0.236218	-0.484635	-0.329356	0.104048	0.156915	0.174843	0.234735	0.280128
BRD4(1-722)	YAWPFYKPVDVEA	372	384	388	400	10		-0.038651	-0.120834	-0.218344	-0.148947	-0.482875	0.131882	0.134943	0.151737	0.0673571	0.125307	-0.221755	-0.09344	-0.265845	-0.223896	-0.149679	0.124446	0.157977	0.141803	0.110606	0.194813	-0.051631	-0.160525	-0.348237	-0.193811	-0.232472	0.117623	0.13965	0.131416	0.0921219	0.128305
BRD4(1-722)	WPFYKPVDVEALG	374	386	390	402	10	Acetyl K (5)	-0.023835	-0.155852	-0.087831	-0.185262	-0.30785	0.089709	0.110252	0.0699995	0.15087	0.147453	0.025323	-0.086904	-0.080179	-0.07717	-0.256632	0.120263	0.12229	0.079708	0.247555	0.151765	-0.025334	-0.097193	-0.134184	-0.261102	-0.313204	0.102686	0.117171	0.0641444	0.113846	0.15122
BRD4(1-722)	PFYKPVD	375	381	391	397	4		-0.058922	0.016831	-0.081375	-0.123914	-0.179549	0.0467854	0.0485356	0.0512621	0.0803796	0.0192304	-0.037042	-0.005748	-0.079331	-0.148578	-0.110446	0.0381798	0.0384007	0.0470924	0.0788432	0.037014	-0.039587	-0.006956	-0.12543	-0.168073	-0.168742	0.0334379	0.0564257	0.0478822	0.0400364	0.0233282
BRD4(1-722)	LGLHDYCD	385	392	401	408	7		-0.067668	0.043579	0.047953	0.058737	0.033463	0.0733308	0.0484274	0.0627593	0.0542626	0.0429265	-0.093672	0.027546	0.047029	0.056357	0.048978	0.0737067	0.0471582	0.0577725	0.0540946	0.0453655	-0.108483	0.042561	0.016125	0.021097	0.031278	0.0792373	0.0514496	0.0757937	0.0580415	0.0474218
BRD4(1-722)	YCDIIKHPMD	390	399	406	415	8		-0.062836	-0.027182	0.047102	0.041516	0.016151	0.0795314	0.0987836	0.126631	0.0994223	0.132937	-0.065437	-0.022611	0.063097	0.068731	0.029181	0.0714547	0.0929004	0.103453	0.0973187	0.155458	-0.066833	-0.038021	0.023746	0.024694	0.01974	0.0813806	0.07881	0.117457	0.100049	0.163457
BRD4(1-722)	YCDIIKHPMDM	390	400	406	416	9		-0.068363	-0.059097	0.003481	0.020321	0.041658	0.0583292	0.077516	0.074204	0.0791789	0.083616	-0.066882	-0.060312	0.01868	0.031318	0.068228	0.0617344	0.0869193	0.0721644	0.0825206	0.0768051	-0.073205	-0.037759	-0.017078	0.008466	0.05819	0.062263	0.0715221	0.0698387	0.0705464	0.0676602
BRD4(1-722)	YCDIIKHPMDMST	390	402	406	418	11		0.142183	0.067281	0.00401	0.057885	0.10275	0.12927	0.132833	0.176208	0.166158	0.137996	0.088273	0.020117	-0.008748	-0.003234	0.121632	0.124473	0.137533	0.170656	0.154958	0.142684	0.035116	0.082625	-0.097787	-0.044611	0.101242	0.167826	0.168073	0.201919	0.186138	0.184113
BRD4(1-722)	IIKHPMDM	393	400	409	416	6		-0.031765	0.030224	0.005222	0.029297	0.024723	0.0935355	0.0968658	0.0876851	0.088342	0.0728656	-0.045506	0.010219	0.0207	0.033478	0.054	0.0910756	0.0860518	0.084911	0.0939511	0.0745013	-0.065042	0.022834	-0.040429	-0.022161	0.013488	0.0867358	0.0913467	0.0943735	0.0919198	0.0760252
BRD4(1-722)	IIKHPMDMST	393	402	409	418	8		-0.037798	0.06142	-0.001712	0.006118	0.030924	0.0906305	0.0749482	0.0861313	0.0951145	0.0512716	-0.021943	0.032625	0.019692	0.015163	0.065071	0.0860392	0.0755654	0.0849292	0.0913278	0.0531529	-0.055692	0.058179	-0.055292	-0.043285	0.040976	0.0850955	0.0731762	0.0852999	0.0675899	0.0621577
BRD4(1-722)	IIKHPMDMSTIKSKL	393	407	409	423	13		-0.036377	0.027679	0.044145	-0.039685	-0.380669	0.0580364	0.0508623	0.0743423	0.190164	0.0585453	-0.036152	0.012637	0.02898	-0.090819	-0.267628	0.0579017	0.0571136	0.0732063	0.121015	0.0609756	-0.046329	0.038677	-0.002196	-0.100708	-0.263687	0.0573926	0.0582856	0.0694455	0.0673606	0.0767924
BRD4(1-722)	IIKHPMDMSTIKSKLEARE	393	411	409	427	17		-0.053115	-0.07902	-0.062003	-0.1906	-0.45869	0.174433	0.193327	0.171265	0.324177	0.193838	-0.039845	-0.047218	-0.033493	-0.200242	-0.316386	0.170318	0.199283	0.182604	0.298398	0.180194	-0.053857	-0.031966	-0.099796	-0.199718	-0.339107	0.166669	0.192971	0.170918	0.256843	0.182842
BRD4(1-722)	IKHPMDMSTIKSK	394	406	410	422	11		0.019385	-0.003214	0.081047	0.01452	-0.27657	0.0674338	0.0689226	0.0756387	0.209005	0.0807657	-0.015888	-0.098637	0.043432	-0.08179	-0.174427	0.0887573	0.0845239	0.0710509	0.0879017	0.0992697	-0.02316	0.021547	-0.036186	-0.108419	-0.186986	0.0667144	0.0610287	0.0899268	0.119298	0.0910677
BRD4(1-722)	MSTIKSKL	400	407	416	423	7		-0.032328	-0.058656	-0.042567	-0.150916	-0.402244	0.0268267	0.0404395	0.0746417	0.210724	0.0238124	-0.026508	-0.014749	-0.052078	-0.127913	-0.327983	0.0224188	0.0188567	0.0752653	0.130363	0.0270023	-0.031341	-0.058832	-0.057962	-0.091482	-0.322608	0.0206878	0.0455775	0.0755351	0.0279668	0.0408439
BRD4(1-722)	MSTIKSKLEARE	400	411	416	427	11		-0.025582	-0.022562	-0.112123	-0.220467	-0.456044	0.0371537	0.0543749	0.0423277	0.200446	0.0284208	-0.006633	-0.049447	-0.100574	-0.278292	-0.36893	0.0295472	0.0537878	0.0591984	0.15502	0.0551296	-0.038104	-0.034541	-0.146308	-0.235811	-0.33958	0.0464074	0.0467107	0.0756828	0.112237	0.0496655
BRD4(1-722)	STIKSKLEARE	401	411	417	427	10		0.052732	-0.0181	-0.109087	0.080344	-0.18749	0.0300901	0.061182	0.147566	0.333057	0.0332367	0.034519	-0.02216	-0.084898	0.032978	-0.255958	0.0351544	0.0699867	0.170602	0.22073	0.135901	0.002907	0.035206	-0.149391	0.100842	-0.474649	0.0293256	0.0564447	0.177469	0.215598	0.0747286
BRD4(1-722)	STIKSKLEAREYRDAQE	401	417	417	433	16		-0.093847	-0.085524	-0.028317	-0.105454	-0.334329	0.0662761	0.0749324	0.047345	0.177454	0.0160527	-0.131495	-0.054779	0.011941	-0.125139	-0.248649	0.0612487	0.0701864	0.0890964	0.159343	0.0188225	-0.139815	-0.025997	-0.063245	-0.140287	-0.25992	0.0695454	0.0683562	0.0596086	0.105287	0.0497505
BRD4(1-722)	STIKSKLEAREYRDAQEFGAD	401	421	417	437	20		-0.040989	-0.088803	-0.010767	-0.058953	-0.440041	0.0925799	0.096277	0.0893939	0.303104	0.0442198	-0.103305	-0.102624	-0.016139	-0.126965	-0.393848	0.0918886	0.109216	0.128015	0.213437	0.119087	-0.109696	-0.073762	-0.061024	-0.087215	-0.322793	0.092187	0.0946497	0.124049	0.161706	0.134711
BRD4(1-722)	YRDAQEFGAD	412	421	428	437	9		-0.062559	0.018661	0.039424	0.017262	-0.173341	0.0975642	0.0907974	0.11937	0.116514	0.0836601	-0.080434	-0.007325	0.025579	-0.023756	-0.133109	0.0924084	0.0925342	0.0976125	0.0842879	0.0848549	-0.085006	-0.001758	0.015997	-0.023545	-0.111381	0.0957519	0.0939227	0.116043	0.0777264	0.0831994
BRD4(1-722)	VRLMFSNC	422	429	438	445	7		-0.005454	-8.6e-05	-0.01268	-0.087016	-0.254602	0.0460792	0.0389006	0.0418474	0.129125	0.0423345	-0.006962	-0.031304	-0.025974	-0.136738	-0.193572	0.0441092	0.0403722	0.0327753	0.0835319	0.0424779	-0.008816	-0.025567	-0.018499	-0.10848	-0.177832	0.0435845	0.0450689	0.0360015	0.0574966	0.0442548
BRD4(1-722)	YKYNPPDHEVVA	430	441	446	457	9		-0.090804	0.022143	-0.02869	0.022099	-0.040257	0.0786365	0.055708	0.0682957	0.0929641	0.072055	-0.103043	-0.007918	-0.00454	0.014708	0.012734	0.0738005	0.0517671	0.0895976	0.0850262	0.0808302	-0.105309	0.006069	-0.033999	0.004977	0.015415	0.0724358	0.0517976	0.066306	0.0723747	0.0749482
BRD4(1-722)	YKYNPPDHEVVAM	430	442	446	458	10		-0.090276	0.023221	-0.029213	0.012117	-0.092212	0.0868823	0.0569919	0.0899007	0.133005	0.122038	-0.092238	0.000265	-0.001183	-0.020603	-0.026431	0.0852083	0.0620968	0.0946853	0.120186	0.130182	-0.100934	0.009759	-0.03047	-0.031057	-0.031271	0.0828665	0.0566287	0.0851341	0.100527	0.125145
BRD4(1-722)	MARKLQDVFE	442	451	458	467	9		0.003919	0.035127	0.02275	0.029111	-0.393841	0.114642	0.0664343	0.053703	0.185585	0.124009	-0.006856	0.00349	0.007292	-0.028341	-0.310742	0.113903	0.0693196	0.0545783	0.111209	0.122619	-0.023274	-0.000319	0.009112	-0.036905	-0.21614	0.114085	0.0654292	0.0551972	0.0953367	0.131736
BRD4(1-722)	ARKLQDVF	443	450	459	466	7		-0.013091	-0.003064	0.001687	-0.064078	-0.357676	0.0278026	0.0155334	0.0236451	0.144007	0.0322431	-0.018592	-0.009827	-0.016248	-0.118835	-0.312005	0.0256422	0.0175743	0.0226041	0.0752379	0.0325946	-0.025069	-0.00815	-0.004384	-0.096491	-0.275342	0.0251527	0.0192271	0.0163971	0.0426715	0.043255
BRD4(1-722)	EMRFAKMPDEPEEPVVA	451	467	467	483	13		-0.293431	0.027127	0.027085	0.069657	0.008091	0.0938424	0.057702	0.209985	0.118689	0.0620304	-0.349031	0.004461	0.038822	0.009962	0.049179	0.0902751	0.0629913	0.131962	0.0919517	0.122868	-0.300396	-0.033232	-0.014759	-0.027024	0.068878	0.121089	0.0634346	0.233762	0.122947	0.116374
BRD4(1-722)	MRFAKMPDEPEE	452	463	468	479	9		-0.248833	-0.004604	0.04389	0.094609	-0.027908	0.0764326	0.0288311	0.155542	0.0859555	0.061087	-0.231561	-0.044786	0.052336	0.0918	0.089176	0.0774483	0.0417957	0.120544	0.0896156	0.0878782	-0.246856	-0.055683	0.029111	0.000819	0.048555	0.113127	0.0699962	0.156785	0.108686	0.102469
BRD4(1-722)	MRFAKMPDEPEEPVVA	452	467	468	483	12		-0.272102	0.074366	0.051942	0.095243	0.040093	0.145523	0.158538	0.209819	0.192687	0.166041	-0.282527	0.023942	0.050125	0.078547	0.10907	0.144508	0.147563	0.180065	0.18344	0.184908	-0.260801	0.036464	0.009524	0.033208	0.097645	0.165039	0.14945	0.225096	0.193591	0.176697
BRD4(1-722)	AKMPDEPEEPVVA	455	467	471	483	9		-0.172608	0.105348	0.089819	0.096485	0.027559	0.100365	0.046786	0.155315	0.0861606	0.0516808	-0.204297	0.067778	0.075783	0.082289	0.067877	0.0967609	0.0633025	0.111205	0.0822957	0.0787648	-0.186073	0.093275	0.056911	0.051535	0.066862	0.12683	0.0582302	0.164846	0.101624	0.0747578
BRD4(1-722)	PEEPVVAVS	461	469	477	485	6	Phosphoryl STY (9)	-0.06537	0.065485	0.063995	0.103247	0.052083	0.1274	0.0837231	0.106311	0.0930743	0.0818777	-0.067618	0.064949	0.07573	0.101572	0.123031	0.124685	0.0804484	0.0891325	0.0901846	0.0801897	-0.069927	0.094206	0.051558	0.051042	0.094854	0.133517	0.0740978	0.101879	0.0853724	0.0733042
BRD4(1-722)	LQEQLKAVHEQL	514	525	530	541	11		-2.1714	-0.066592	0.076744	0.090145	0.095886	0.10085	0.0414593	0.0398333	0.0528148	0.0116564	-0.956972	-0.065198	0.07717	0.105012	0.084518	0.0840808	0.100617	0.0494278	0.0570939	0.0328931	-1.71884	-0.076886	0.033311	0.077605	0.074243	0.217959	0.042875	0.0396548	0.0544644	0.0537095
BRD4(1-722)	QEQLKAVHEQL	515	525	531	541	10		-2.01204	-0.025622	0.089472	0.120262	0.099198	0.125846	0.0598947	0.0477765	0.0656933	0.026562	-0.87042	-0.037441	0.082085	0.111659	0.081488	0.110473	0.104161	0.0529856	0.0654612	0.0335674	-1.59011	-0.031111	0.046414	0.090101	0.07837	0.226814	0.0604889	0.0526587	0.0559796	0.0409159
BRD4(1-722)	QEQLKAVHEQLAA	515	527	531	543	12		-2.39577	-0.095413	0.044125	0.059771	0.092118	0.137132	0.0466397	0.0431109	0.0585228	0.0195674	-0.942538	-0.083559	0.042788	0.07298	0.053191	0.107336	0.120053	0.0472942	0.0539007	0.041991	-1.84632	-0.08894	0.023104	0.068853	0.075065	0.2381	0.0494131	0.0340211	0.0577845	0.065453
BRD4(1-722)	KAVHEQL	519	525	535	541	6		-0.774545	-0.005686	0.023192	-0.044103	-0.0993	0.0370435	0.0174419	0.0435897	0.057276	0.0144427	-0.303703	-0.012081	0.028158	-0.042093	-0.082613	0.0457909	0.036123	0.0398417	0.0564996	0.01478	-0.570757	-0.024265	0.026756	-0.038263	-0.077021	0.0750319	0.0289373	0.04786	0.0593033	0.0235992
BRD4(1-722)	DINKLPGEKLGRVVHIIQ	621	638	637	654	16		-0.207573	-0.762308	-0.720441	0.093199	0.144135	0.0695952	0.142327	0.0960588	0.111092	0.0561922	-0.264996	-0.841842	-0.791843	0.093186	0.171461	0.0618515	0.149747	0.153351	0.119232	0.0599422	-0.278231	-0.792248	-0.93564	0.047304	0.172615	0.0603745	0.126473	0.0981509	0.0989778	0.069601
BRD4(1-722)	DINKLPGEKLGRVVHIIQSREPSL	621	644	637	660	21		-0.353544	-0.954013	-0.758345	0.065072	0.090021	0.0599258	0.154039	0.0979336	0.128507	0.0666353	-0.46207	-1.02196	-0.820269	0.035318	0.159737	0.0597968	0.18959	0.107886	0.118643	0.084344	-0.481669	-1.01621	-0.998993	-0.01323	0.152696	0.0606086	0.149873	0.152542	0.10074	0.0693924
BRD4(1-722)	INKLPGEKLGRVVHIIQ	622	638	638	654	15		-0.136982	-0.639673	-0.743537	-0.061031	0.268528	0.0535197	0.158248	0.11997	0.141459	0.0553858	-0.164787	-0.680999	-0.731188	0.067715	0.327378	0.0567457	0.166712	0.14862	0.168183	0.0653116	-0.185175	-0.641157	-0.922232	0.113723	0.294077	0.0511863	0.134031	0.209216	0.14081	0.0867005
BRD4(1-722)	NKLPGEKLGRVVHIIQSREPSLKNSNPDEI	623	652	639	668	26		-0.698589	-0.576586	-0.598868	0.254345	0.157709	0.441077	0.153184	0.271816	0.175546	0.0850465	-0.742742	-0.619505	-0.698048	0.261252	0.283944	0.437254	0.345598	0.211085	0.188419	0.117053	-0.726767	-0.604321	-0.854841	0.112116	0.221678	0.44956	0.141619	0.277548	0.191067	0.111581
BRD4(1-722)	SREPSLKNSNPDEIE	639	653	655	669	12		-0.389448	0.070944	0.090354	0.144894	-0.017145	0.204884	0.0668035	0.216208	0.129292	0.0439187	-0.403417	0.047726	0.098104	0.175328	0.072229	0.198228	0.0986091	0.15162	0.127475	0.10551	-0.41617	0.122341	0.017008	0.059919	0.071291	0.225449	0.0634976	0.243599	0.142834	0.0696175
BRD4(1-722)	FETLKPSTL	656	664	672	680	7		-0.176617	-0.347231	-0.020681	0.126821	0.146146	0.120356	0.0888961	0.119563	0.0898731	0.064056	-0.161309	-0.366142	-0.045346	0.13277	0.166341	0.124645	0.103142	0.0959519	0.0902833	0.0959437	-0.169767	-0.346114	-0.064779	0.104314	0.125161	0.126708	0.0843119	0.129441	0.0875325	0.0756294
BRD4(1-722)	ETLKPSTL	657	664	673	680	6		-0.088484	-0.376298	-0.06498	0.095339	0.055177	0.0622932	0.0664938	0.0854311	0.0566968	0.0393358	-0.098088	-0.405834	-0.091325	0.087458	0.089215	0.0607302	0.0703688	0.069216	0.0562728	0.052568	-0.105046	-0.406006	-0.123673	0.059013	0.069387	0.0589598	0.0545841	0.0851112	0.0693963	0.04825
BRD4(1-722)	ETLKPSTLRE	657	666	673	682	8		-0.075982	-0.454937	-0.421541	0.033055	0.00755	0.07038	0.074696	0.0881851	0.0647425	0.0380123	-0.049559	-0.476169	-0.537712	-0.019087	0.002479	0.0653956	0.0701883	0.0720965	0.0675801	0.0531848	-0.097612	-0.516457	-0.570203	-0.001879	0.008771	0.0728365	0.0584268	0.0769108	0.0682598	0.0453446
BRD4(1-722)	ETLKPSTLRELERYVTSC	657	674	673	690	16		-0.302589	-0.763215	-1.52287	-0.002488	0.27568	0.0587506	0.184197	0.0848665	0.16294	0.0276777	-0.384827	-0.753048	-1.87119	-0.32719	0.554305	0.0428875	0.190066	0.0877276	0.16742	0.196732	-0.441317	-0.794162	-1.85589	-0.134371	0.464376	0.0400815	0.204112	0.0906672	0.199343	0.129939
BRD4(1-722)	RELERYVTSC	665	674	681	690	9		-0.361564	-0.280479	-0.779591	-0.187779	-0.010381	0.0724292	0.0739745	0.0739704	0.0831077	0.0477316	-0.431706	-0.331262	-1.0078	-0.333418	0.0349	0.0703159	0.0917063	0.0787906	0.0851771	0.0693568	-0.475401	-0.322502	-1.01506	-0.316493	0.047844	0.0703248	0.0729892	0.0718592	0.0782262	0.0606036
BRD4(1-722)	RELERYVTSCL	665	675	681	691	10		-0.61301	-0.360919	-0.853595	-0.012057	0.102229	0.0675684	0.0539405	0.0724912	0.125088	0.0360657	-0.739166	-0.412536	-1.03331	-0.274313	0.09135	0.0700383	0.0480146	0.0966385	0.167727	0.0517363	-0.803906	-0.37152	-1.02778	-0.082173	0.115464	0.078236	0.0453881	0.0988395	0.133704	0.0616574
BRD4(1-722)	LERYVTSC	667	674	683	690	7		-0.339454	-0.138453	-0.375006	0.048731	0.098382	0.113281	0.0754844	0.101818	0.0800395	0.0965161	-0.399395	-0.175923	-0.482354	-0.037345	0.139726	0.108477	0.0773896	0.0884264	0.0885437	0.105418	-0.423791	-0.156565	-0.484935	-0.035577	0.147619	0.107291	0.0743574	0.0981472	0.0816369	0.102274

## Sheet: BRD4(1-530)
Protein	Start	End	Sequence	Modification	Fragment	MaxUptake	MHP	State	Exposure	Center	Center SD	Uptake	Uptake SD	RT	RT SD
BRD4(1-530)	-15	-4	MHHHHHHGGGEN			11	1386.56	CK2	0	1387.28	0.066415	0	0	2.5767	0.001277
BRD4(1-530)	-15	-4	MHHHHHHGGGEN			11	1386.56	CK2	0.005	1388.46	0.065602	1.18141	0.093352	2.57512	0.000412
BRD4(1-530)	-15	-4	MHHHHHHGGGEN			11	1386.56	CK2	0.5	1388.48	0.090503	1.19933	0.112258	2.5722	0.005727
BRD4(1-530)	-15	-4	MHHHHHHGGGEN			11	1386.56	CK2	50	1388.41	0.08835	1.13331	0.110529	2.57462	0.000891
BRD4(1-530)	-15	-4	MHHHHHHGGGEN			11	1386.56	CK2	180	1388.37	0.078395	1.08665	0.102746	2.59796	0.001105
BRD4(1-530)	-15	-4	MHHHHHHGGGEN			11	1386.56	Default State	0	1387.31	0.059818	0	0	2.57628	0.002043
BRD4(1-530)	-15	-4	MHHHHHHGGGEN			11	1386.56	Default State	0.005	1388.46	0.085534	1.1556	0.104376	2.57441	0.002219
BRD4(1-530)	-15	-4	MHHHHHHGGGEN			11	1386.56	Default State	0.5	1388.49	0.080941	1.18622	0.100646	2.57053	0.006769
BRD4(1-530)	-15	-4	MHHHHHHGGGEN			11	1386.56	Default State	50	1388.44	0.102947	1.1346	0.119064	2.57543	0.001105
BRD4(1-530)	-15	-4	MHHHHHHGGGEN			11	1386.56	Default State	180	1388.4	0.087108	1.09045	0.105669	2.5952	0.006684
BRD4(1-530)	-15	-3	MHHHHHHGGGENL			12	1499.65	CK2	0	1500.49	0.016611	0	0	2.57744	0.001272
BRD4(1-530)	-15	-3	MHHHHHHGGGENL			12	1499.65	CK2	0.005	1502.01	0.01341	1.51548	0.021348	2.5777	0.000848
BRD4(1-530)	-15	-3	MHHHHHHGGGENL			12	1499.65	CK2	0.5	1502.04	0.020388	1.5472	0.026298	2.57436	0.005234
BRD4(1-530)	-15	-3	MHHHHHHGGGENL			12	1499.65	CK2	50	1501.93	0.032056	1.43271	0.036104	2.57571	0.000901
BRD4(1-530)	-15	-3	MHHHHHHGGGENL			12	1499.65	CK2	180	1501.87	0.020087	1.37848	0.026066	2.60023	0.000907
BRD4(1-530)	-15	-3	MHHHHHHGGGENL			12	1499.65	Default State	0	1500.49	0.010922	0	0	2.57561	0.002228
BRD4(1-530)	-15	-3	MHHHHHHGGGENL			12	1499.65	Default State	0.005	1501.99	0.0346	1.50209	0.036283	2.5755	0.002748
BRD4(1-530)	-15	-3	MHHHHHHGGGENL			12	1499.65	Default State	0.5	1501.99	0.020313	1.49828	0.023063	2.57231	0.006634
BRD4(1-530)	-15	-3	MHHHHHHGGGENL			12	1499.65	Default State	50	1501.89	0.034023	1.40155	0.035733	2.57705	0.001747
BRD4(1-530)	-15	-3	MHHHHHHGGGENL			12	1499.65	Default State	180	1501.86	0.005166	1.37287	0.012082	2.5959	0.005642
BRD4(1-530)	-3	11	LYFQGSAESGPGTRL			13	1582.79	CK2	0	1583.73	0.014232	0	0	6.856	0.005685
BRD4(1-530)	-3	11	LYFQGSAESGPGTRL			13	1582.79	CK2	0.005	1589.74	0.002535	6.01041	0.014456	6.86052	0.002495
BRD4(1-530)	-3	11	LYFQGSAESGPGTRL			13	1582.79	CK2	0.5	1589.82	0.019279	6.09116	0.023963	6.86728	0.006606
BRD4(1-530)	-3	11	LYFQGSAESGPGTRL			13	1582.79	CK2	50	1589.34	0.067282	5.60739	0.06877	6.85423	0.002763
BRD4(1-530)	-3	11	LYFQGSAESGPGTRL			13	1582.79	CK2	180	1589.27	0.082476	5.53849	0.083695	6.85999	0.004086
BRD4(1-530)	-3	11	LYFQGSAESGPGTRL			13	1582.79	Default State	0	1583.7	0.018821	0	0	6.85577	0.001549
BRD4(1-530)	-3	11	LYFQGSAESGPGTRL			13	1582.79	Default State	0.005	1589.59	0.098527	5.88856	0.100309	6.85774	0.006316
BRD4(1-530)	-3	11	LYFQGSAESGPGTRL			13	1582.79	Default State	0.5	1589.7	0.053293	5.99984	0.056519	6.86634	0.005501
BRD4(1-530)	-3	11	LYFQGSAESGPGTRL			13	1582.79	Default State	50	1589.25	0.034156	5.54242	0.038998	6.85623	0.003332
BRD4(1-530)	-3	11	LYFQGSAESGPGTRL			13	1582.79	Default State	180	1589.24	0.034059	5.53231	0.038913	6.86305	0.006656
BRD4(1-530)	-2	11	YFQGSAESGPGTRL			12	1469.7	CK2	0	1470.45	0.014977	0	0	5.72607	0.00828
BRD4(1-530)	-2	11	YFQGSAESGPGTRL			12	1469.7	CK2	0.005	1475.35	0.042464	4.90574	0.045028	5.73185	0.006062
BRD4(1-530)	-2	11	YFQGSAESGPGTRL			12	1469.7	CK2	0.5	1475.61	0.023822	5.16549	0.028139	5.74315	0.007858
BRD4(1-530)	-2	11	YFQGSAESGPGTRL			12	1469.7	CK2	50	1475.09	0.074124	4.63736	0.075622	5.72384	0.002964
BRD4(1-530)	-2	11	YFQGSAESGPGTRL			12	1469.7	CK2	180	1474.95	0.116813	4.49959	0.117769	5.72677	0.006812
BRD4(1-530)	-2	11	YFQGSAESGPGTRL			12	1469.7	Default State	0	1470.45	0.021635	0	0	5.72409	0.002988
BRD4(1-530)	-2	11	YFQGSAESGPGTRL			12	1469.7	Default State	0.005	1475.08	0.186745	4.62629	0.187994	5.72006	0.01383
BRD4(1-530)	-2	11	YFQGSAESGPGTRL			12	1469.7	Default State	0.5	1475.43	0.072516	4.97632	0.075674	5.73962	0.006934
BRD4(1-530)	-2	11	YFQGSAESGPGTRL			12	1469.7	Default State	50	1474.94	0.03667	4.4827	0.042577	5.72473	0.002828
BRD4(1-530)	-2	11	YFQGSAESGPGTRL			12	1469.7	Default State	180	1474.87	0.056872	4.42176	0.060848	5.73507	0.0099
BRD4(1-530)	-2	17	YFQGSAESGPGTRLRNLPVM			17	2180.09	CK2	0	2181.37	0.026499	0	0	6.93618	0.005917
BRD4(1-530)	-2	17	YFQGSAESGPGTRLRNLPVM			17	2180.09	CK2	0.005	2188.07	0.044623	6.70265	0.051898	6.93121	0.002346
BRD4(1-530)	-2	17	YFQGSAESGPGTRLRNLPVM			17	2180.09	CK2	0.5	2188.33	0.028739	6.96413	0.039091	6.93857	0.006422
BRD4(1-530)	-2	17	YFQGSAESGPGTRLRNLPVM			17	2180.09	CK2	50	2187.76	0.072547	6.38784	0.077235	6.9252	0.002936
BRD4(1-530)	-2	17	YFQGSAESGPGTRLRNLPVM			17	2180.09	CK2	180	2187.64	0.108274	6.26643	0.111469	6.931	0.003837
BRD4(1-530)	-2	17	YFQGSAESGPGTRLRNLPVM			17	2180.09	Default State	0	2181.36	0.02551	0	0	6.93873	0.000621
BRD4(1-530)	-2	17	YFQGSAESGPGTRLRNLPVM			17	2180.09	Default State	0.005	2187.85	0.164849	6.49173	0.166812	6.9285	0.010041
BRD4(1-530)	-2	17	YFQGSAESGPGTRLRNLPVM			17	2180.09	Default State	0.5	2188.14	0.046768	6.78001	0.053273	6.94065	0.005892
BRD4(1-530)	-2	17	YFQGSAESGPGTRLRNLPVM			17	2180.09	Default State	50	2187.62	0.033383	6.25919	0.042014	6.93025	0.004885
BRD4(1-530)	-2	17	YFQGSAESGPGTRLRNLPVM			17	2180.09	Default State	180	2187.55	0.035978	6.18832	0.044104	6.93457	0.007306
BRD4(1-530)	-2	18	YFQGSAESGPGTRLRNLPVMG			18	2237.11	CK2	0	2238.5	0.010509	0	0	6.7267	0.006765
BRD4(1-530)	-2	18	YFQGSAESGPGTRLRNLPVMG			18	2237.11	CK2	0.005	2245.96	0.02306	7.46354	0.025342	6.72277	0.004448
BRD4(1-530)	-2	18	YFQGSAESGPGTRLRNLPVMG			18	2237.11	CK2	0.5	2246.23	0.121733	7.73547	0.122186	6.72904	0.007626
BRD4(1-530)	-2	18	YFQGSAESGPGTRLRNLPVMG			18	2237.11	CK2	50	2245.65	0.110274	7.15022	0.110774	6.71588	0.003926
BRD4(1-530)	-2	18	YFQGSAESGPGTRLRNLPVMG			18	2237.11	CK2	180	2245.55	0.106237	7.05789	0.106755	6.72138	0.00468
BRD4(1-530)	-2	18	YFQGSAESGPGTRLRNLPVMG			18	2237.11	Default State	0	2238.5	0.014655	0	0	6.72732	0.001587
BRD4(1-530)	-2	18	YFQGSAESGPGTRLRNLPVMG			18	2237.11	Default State	0.005	2245.75	0.108851	7.2496	0.109833	6.71975	0.011406
BRD4(1-530)	-2	18	YFQGSAESGPGTRLRNLPVMG			18	2237.11	Default State	0.5	2246.08	0.049875	7.577	0.051984	6.72822	0.005192
BRD4(1-530)	-2	18	YFQGSAESGPGTRLRNLPVMG			18	2237.11	Default State	50	2245.48	0.062164	6.98519	0.063868	6.71835	0.004978
BRD4(1-530)	-2	18	YFQGSAESGPGTRLRNLPVMG			18	2237.11	Default State	180	2245.41	0.037023	6.9105	0.039818	6.72543	0.007237
BRD4(1-530)	-2	20	YFQGSAESGPGTRLRNLPVMGDG			20	2409.16	CK2	0	2410.57	0.022271	0	0	6.72747	0.006875
BRD4(1-530)	-2	20	YFQGSAESGPGTRLRNLPVMGDG			20	2409.16	CK2	0.005	2418.65	0.058896	8.08082	0.062966	6.7227	0.003906
BRD4(1-530)	-2	20	YFQGSAESGPGTRLRNLPVMGDG			20	2409.16	CK2	0.5	2418.94	0.033097	8.3742	0.039892	6.72796	0.007381
BRD4(1-530)	-2	20	YFQGSAESGPGTRLRNLPVMGDG			20	2409.16	CK2	50	2418.27	0.089843	7.70557	0.092562	6.7154	0.003637
BRD4(1-530)	-2	20	YFQGSAESGPGTRLRNLPVMGDG			20	2409.16	CK2	180	2418.13	0.115577	7.56052	0.117703	6.72065	0.004681
BRD4(1-530)	-2	20	YFQGSAESGPGTRLRNLPVMGDG			20	2409.16	Default State	0	2410.57	0.021435	0	0	6.72753	0.001685
BRD4(1-530)	-2	20	YFQGSAESGPGTRLRNLPVMGDG			20	2409.16	Default State	0.005	2418.42	0.174137	7.85351	0.175451	6.71986	0.011183
BRD4(1-530)	-2	20	YFQGSAESGPGTRLRNLPVMGDG			20	2409.16	Default State	0.5	2418.75	0.056242	8.17885	0.060188	6.72712	0.004553
BRD4(1-530)	-2	20	YFQGSAESGPGTRLRNLPVMGDG			20	2409.16	Default State	50	2418.13	0.03406	7.55792	0.040244	6.71824	0.004918
BRD4(1-530)	-2	20	YFQGSAESGPGTRLRNLPVMGDG			20	2409.16	Default State	180	2418.03	0.045675	7.46107	0.050455	6.72467	0.007127
BRD4(1-530)	-2	22	YFQGSAESGPGTRLRNLPVMGDGLE			22	2651.29	CK2	0	2652.89	0.008739	0	0	7.39414	0.004626
BRD4(1-530)	-2	22	YFQGSAESGPGTRLRNLPVMGDGLE			22	2651.29	CK2	0.005	2661.18	0.051697	8.29133	0.05243	7.38845	0.001941
BRD4(1-530)	-2	22	YFQGSAESGPGTRLRNLPVMGDGLE			22	2651.29	CK2	0.5	2661.36	0.039981	8.4751	0.040925	7.39063	0.005174
BRD4(1-530)	-2	22	YFQGSAESGPGTRLRNLPVMGDGLE			22	2651.29	CK2	50	2660.7	0.106319	7.81884	0.106677	7.38252	0.001744
BRD4(1-530)	-2	22	YFQGSAESGPGTRLRNLPVMGDGLE			22	2651.29	CK2	180	2660.58	0.115712	7.69366	0.116041	7.38979	0.003084
BRD4(1-530)	-2	22	YFQGSAESGPGTRLRNLPVMGDGLE			22	2651.29	Default State	0	2652.88	0.008171	0	0	7.39716	0.00025
BRD4(1-530)	-2	22	YFQGSAESGPGTRLRNLPVMGDGLE			22	2651.29	Default State	0.005	2661	0.165767	8.12273	0.165968	7.389	0.005422
BRD4(1-530)	-2	22	YFQGSAESGPGTRLRNLPVMGDGLE			22	2651.29	Default State	0.5	2661.2	0.028518	8.3252	0.029666	7.39082	0.002941
BRD4(1-530)	-2	22	YFQGSAESGPGTRLRNLPVMGDGLE			22	2651.29	Default State	50	2660.59	0.075555	7.7168	0.075996	7.38775	0.005161
BRD4(1-530)	-2	22	YFQGSAESGPGTRLRNLPVMGDGLE			22	2651.29	Default State	180	2660.48	0.035278	7.59962	0.036212	7.39269	0.007117
BRD4(1-530)	-2	23	YFQGSAESGPGTRLRNLPVMGDGLET			23	2752.34	CK2	0	2753.98	0.010385	0	0	7.31378	0.004591
BRD4(1-530)	-2	23	YFQGSAESGPGTRLRNLPVMGDGLET			23	2752.34	CK2	0.005	2762.96	0.067614	8.98107	0.068407	7.30658	0.001679
BRD4(1-530)	-2	23	YFQGSAESGPGTRLRNLPVMGDGLET			23	2752.34	CK2	0.5	2763.15	0.047682	9.16956	0.0488	7.31053	0.005181
BRD4(1-530)	-2	23	YFQGSAESGPGTRLRNLPVMGDGLET			23	2752.34	CK2	50	2762.51	0.09595	8.5276	0.09651	7.3008	0.001556
BRD4(1-530)	-2	23	YFQGSAESGPGTRLRNLPVMGDGLET			23	2752.34	CK2	180	2762.35	0.143221	8.37174	0.143597	7.30924	0.00195
BRD4(1-530)	-2	23	YFQGSAESGPGTRLRNLPVMGDGLET			23	2752.34	Default State	0	2753.98	0.011802	0	0	7.31685	0.000803
BRD4(1-530)	-2	23	YFQGSAESGPGTRLRNLPVMGDGLET			23	2752.34	Default State	0.005	2762.75	0.180517	8.77401	0.180903	7.30578	0.006255
BRD4(1-530)	-2	23	YFQGSAESGPGTRLRNLPVMGDGLET			23	2752.34	Default State	0.5	2762.97	0.051881	8.99077	0.053206	7.31093	0.002866
BRD4(1-530)	-2	23	YFQGSAESGPGTRLRNLPVMGDGLET			23	2752.34	Default State	50	2762.37	0.062672	8.3887	0.063773	7.30624	0.004725
BRD4(1-530)	-2	23	YFQGSAESGPGTRLRNLPVMGDGLET			23	2752.34	Default State	180	2762.26	0.060162	8.27763	0.061308	7.31196	0.006015
BRD4(1-530)	-2	25	YFQGSAESGPGTRLRNLPVMGDGLETSQ			25	2967.43	CK2	0	2969.21	0.01746	0	0	7.12737	0.006709
BRD4(1-530)	-2	25	YFQGSAESGPGTRLRNLPVMGDGLETSQ			25	2967.43	CK2	0.005	2979.4	0.200097	10.1917	0.200857	7.12467	0.001574
BRD4(1-530)	-2	25	YFQGSAESGPGTRLRNLPVMGDGLETSQ			25	2967.43	CK2	0.5	2979.72	0.205647	10.508	0.206387	7.12728	0.006278
BRD4(1-530)	-2	25	YFQGSAESGPGTRLRNLPVMGDGLETSQ			25	2967.43	CK2	50	2978.91	0.208351	9.70476	0.209081	7.11596	0.003244
BRD4(1-530)	-2	25	YFQGSAESGPGTRLRNLPVMGDGLETSQ			25	2967.43	CK2	180	2978.75	0.234739	9.53763	0.235387	7.12136	0.004703
BRD4(1-530)	-2	25	YFQGSAESGPGTRLRNLPVMGDGLETSQ			25	2967.43	Default State	0	2969.21	0.024237	0	0	7.12927	0.00249
BRD4(1-530)	-2	25	YFQGSAESGPGTRLRNLPVMGDGLETSQ			25	2967.43	Default State	0.005	2979.09	0.310481	9.87768	0.311426	7.12097	0.010569
BRD4(1-530)	-2	25	YFQGSAESGPGTRLRNLPVMGDGLETSQ			25	2967.43	Default State	0.5	2979.46	0.223775	10.2529	0.225084	7.12559	0.003462
BRD4(1-530)	-2	25	YFQGSAESGPGTRLRNLPVMGDGLETSQ			25	2967.43	Default State	50	2978.74	0.187754	9.52553	0.189312	7.11914	0.005251
BRD4(1-530)	-2	25	YFQGSAESGPGTRLRNLPVMGDGLETSQ			25	2967.43	Default State	180	2978.59	0.199701	9.37588	0.201166	7.12458	0.006702
BRD4(1-530)	12	25	RNLPVMGDGLETSQ			12	1516.74	CK2	0	1517.66	0.01595	0	0	6.14232	0.006833
BRD4(1-530)	12	25	RNLPVMGDGLETSQ			12	1516.74	CK2	0.005	1523.35	0.013817	5.69255	0.021103	6.14102	0.005712
BRD4(1-530)	12	25	RNLPVMGDGLETSQ			12	1516.74	CK2	0.5	1523.58	0.033658	5.92195	0.037246	6.15035	0.006744
BRD4(1-530)	12	25	RNLPVMGDGLETSQ			12	1516.74	CK2	50	1523.07	0.035563	5.41606	0.038976	6.13885	0.002117
BRD4(1-530)	12	25	RNLPVMGDGLETSQ			12	1516.74	CK2	180	1523	0.075739	5.34629	0.0774	6.14154	0.00438
BRD4(1-530)	12	25	RNLPVMGDGLETSQ			12	1516.74	Default State	0	1517.67	0.024931	0	0	6.14116	0.000834
BRD4(1-530)	12	25	RNLPVMGDGLETSQ			12	1516.74	Default State	0.005	1523.34	0.112298	5.6655	0.115032	6.13781	0.007252
BRD4(1-530)	12	25	RNLPVMGDGLETSQ			12	1516.74	Default State	0.5	1523.56	0.035356	5.88337	0.043262	6.14775	0.005429
BRD4(1-530)	12	25	RNLPVMGDGLETSQ			12	1516.74	Default State	50	1523.03	0.055097	5.35696	0.060475	6.13872	0.001916
BRD4(1-530)	12	25	RNLPVMGDGLETSQ			12	1516.74	Default State	180	1522.85	0.06921	5.17807	0.073563	6.14653	0.008133
BRD4(1-530)	-2	26	YFQGSAESGPGTRLRNLPVMGDGLETSQM			26	3098.47	CK2	0	3100.35	0.021011	0	0	7.58739	0.006026
BRD4(1-530)	-2	26	YFQGSAESGPGTRLRNLPVMGDGLETSQM			26	3098.47	CK2	0.005	3110.35	0.214683	9.99739	0.215708	7.58485	0.003722
BRD4(1-530)	-2	26	YFQGSAESGPGTRLRNLPVMGDGLETSQM			26	3098.47	CK2	0.5	3110.68	0.234546	10.3283	0.235485	7.58808	0.006618
BRD4(1-530)	-2	26	YFQGSAESGPGTRLRNLPVMGDGLETSQM			26	3098.47	CK2	50	3109.98	0.202319	9.62447	0.203407	7.57728	0.002309
BRD4(1-530)	-2	26	YFQGSAESGPGTRLRNLPVMGDGLETSQM			26	3098.47	CK2	180	3109.75	0.215425	9.3982	0.216447	7.58474	0.004716
BRD4(1-530)	-2	26	YFQGSAESGPGTRLRNLPVMGDGLETSQM			26	3098.47	Default State	0	3100.35	0.019393	0	0	7.58968	0.000798
BRD4(1-530)	-2	26	YFQGSAESGPGTRLRNLPVMGDGLETSQM			26	3098.47	Default State	0.005	3110.1	0.292576	9.74702	0.293218	7.58386	0.007314
BRD4(1-530)	-2	26	YFQGSAESGPGTRLRNLPVMGDGLETSQM			26	3098.47	Default State	0.5	3110.49	0.220907	10.1369	0.221756	7.58555	0.003009
BRD4(1-530)	-2	26	YFQGSAESGPGTRLRNLPVMGDGLETSQM			26	3098.47	Default State	50	3109.82	0.177528	9.46172	0.178585	7.58121	0.004486
BRD4(1-530)	-2	26	YFQGSAESGPGTRLRNLPVMGDGLETSQM			26	3098.47	Default State	180	3109.63	0.174729	9.27972	0.175802	7.58817	0.005102
BRD4(1-530)	2	26	SAESGPGTRLRNLPVMGDGLETSQM			22	2603.26	CK2	0	2604.9	0.010899	0	0	7.22251	0.004541
BRD4(1-530)	2	26	SAESGPGTRLRNLPVMGDGLETSQM			22	2603.26	CK2	0.005	2614.65	0.046527	9.74405	0.047787	7.21389	0.002194
BRD4(1-530)	2	26	SAESGPGTRLRNLPVMGDGLETSQM			22	2603.26	CK2	0.5	2614.92	0.046483	10.0201	0.047744	7.2176	0.00588
BRD4(1-530)	2	26	SAESGPGTRLRNLPVMGDGLETSQM			22	2603.26	CK2	50	2614.32	0.081602	9.41317	0.082327	7.20786	0.0017
BRD4(1-530)	2	26	SAESGPGTRLRNLPVMGDGLETSQM			22	2603.26	CK2	180	2614.14	0.120297	9.23166	0.12079	7.21438	0.002173
BRD4(1-530)	2	26	SAESGPGTRLRNLPVMGDGLETSQM			22	2603.26	Default State	0	2604.89	0.01643	0	0	7.22552	0.000916
BRD4(1-530)	2	26	SAESGPGTRLRNLPVMGDGLETSQM			22	2603.26	Default State	0.005	2614.44	0.1571	9.55209	0.157957	7.21443	0.005828
BRD4(1-530)	2	26	SAESGPGTRLRNLPVMGDGLETSQM			22	2603.26	Default State	0.5	2614.73	0.071045	9.84471	0.07292	7.21782	0.003231
BRD4(1-530)	2	26	SAESGPGTRLRNLPVMGDGLETSQM			22	2603.26	Default State	50	2614.15	0.053885	9.25595	0.056334	7.2127	0.003654
BRD4(1-530)	2	26	SAESGPGTRLRNLPVMGDGLETSQM			22	2603.26	Default State	180	2614.01	0.039206	9.12528	0.04251	7.21843	0.005543
BRD4(1-530)	12	26	RNLPVMGDGLETSQM			13	1647.78	CK2	0	1648.75	0.008951	0	0	6.98583	0.005869
BRD4(1-530)	12	26	RNLPVMGDGLETSQM			13	1647.78	CK2	0.005	1654.88	0.03309	6.13519	0.03428	6.98513	0.001946
BRD4(1-530)	12	26	RNLPVMGDGLETSQM			13	1647.78	CK2	0.5	1655.08	0.019264	6.33881	0.021242	6.9916	0.006335
BRD4(1-530)	12	26	RNLPVMGDGLETSQM			13	1647.78	CK2	50	1654.62	0.056276	5.8705	0.056984	6.97977	0.002836
BRD4(1-530)	12	26	RNLPVMGDGLETSQM			13	1647.78	CK2	180	1654.48	0.07654	5.73537	0.077062	6.98346	0.004456
BRD4(1-530)	12	26	RNLPVMGDGLETSQM			13	1647.78	Default State	0	1648.74	0.011424	0	0	6.98586	0.001523
BRD4(1-530)	12	26	RNLPVMGDGLETSQM			13	1647.78	Default State	0.005	1654.7	0.135656	5.95937	0.136136	6.98038	0.008455
BRD4(1-530)	12	26	RNLPVMGDGLETSQM			13	1647.78	Default State	0.5	1654.99	0.026681	6.2485	0.029024	6.98993	0.003769
BRD4(1-530)	12	26	RNLPVMGDGLETSQM			13	1647.78	Default State	50	1654.53	0.015369	5.78677	0.019149	6.9826	0.003546
BRD4(1-530)	12	26	RNLPVMGDGLETSQM			13	1647.78	Default State	180	1654.45	0.030748	5.70704	0.032802	6.98706	0.007643
BRD4(1-530)	27	40	STTQAQAQPQPANA			11	1412.68	CK2	0	1413.47	0.082723	0	0	2.56904	0.001688
BRD4(1-530)	27	40	STTQAQAQPQPANA			11	1412.68	CK2	0.005	1420.34	0.092637	6.87053	0.124196	2.57024	0.000509
BRD4(1-530)	27	40	STTQAQAQPQPANA			11	1412.68	CK2	0.5	1420.43	0.131369	6.96116	0.155244	2.56638	0.005422
BRD4(1-530)	27	40	STTQAQAQPQPANA			11	1412.68	CK2	50	1420.23	0.027576	6.76312	0.087198	2.57078	0.0013
BRD4(1-530)	27	40	STTQAQAQPQPANA			11	1412.68	CK2	180	1420.04	0.078941	6.57191	0.114345	2.59496	0.000331
BRD4(1-530)	27	40	STTQAQAQPQPANA			11	1412.68	Default State	0	1413.43	0.066495	0	0	2.56883	0.000517
BRD4(1-530)	27	40	STTQAQAQPQPANA			11	1412.68	Default State	0.005	1420.21	0.000135	6.77561	0.066495	2.57081	0.000926
BRD4(1-530)	27	40	STTQAQAQPQPANA			11	1412.68	Default State	0.5	1420.1	0.131679	6.66905	0.147516	2.56453	0.007829
BRD4(1-530)	27	40	STTQAQAQPQPANA			11	1412.68	Default State	50	1420.01	0.120897	6.57418	0.137977	2.57063	0.000847
BRD4(1-530)	27	40	STTQAQAQPQPANA			11	1412.68	Default State	180	1419.9	0.044583	6.46842	0.080058	2.58888	0.006778
BRD4(1-530)	27	63	STTQAQAQPQPANAASTNPPPPETSNPNKPKRQTNQL			28	3909.94	CK2	0	3912.15	0.045024	0	0	3.36722	0.002557
BRD4(1-530)	27	63	STTQAQAQPQPANAASTNPPPPETSNPNKPKRQTNQL			28	3909.94	CK2	0.005	3924.98	0.06788	12.8282	0.081455	3.36117	0.00241
BRD4(1-530)	27	63	STTQAQAQPQPANAASTNPPPPETSNPNKPKRQTNQL			28	3909.94	CK2	0.5	3926.84	0.007863	14.6927	0.045706	3.36814	0.009216
BRD4(1-530)	27	63	STTQAQAQPQPANAASTNPPPPETSNPNKPKRQTNQL			28	3909.94	CK2	50	3926.11	0.113974	13.9568	0.122545	3.36189	0.001143
BRD4(1-530)	27	63	STTQAQAQPQPANAASTNPPPPETSNPNKPKRQTNQL			28	3909.94	CK2	180	3925.75	0.21347	13.6023	0.218166	3.36943	0.004716
BRD4(1-530)	27	63	STTQAQAQPQPANAASTNPPPPETSNPNKPKRQTNQL			28	3909.94	Default State	0	3912.2	0.018227	0	0	3.36851	0.000737
BRD4(1-530)	27	63	STTQAQAQPQPANAASTNPPPPETSNPNKPKRQTNQL			28	3909.94	Default State	0.005	3924.67	0.319603	12.4661	0.320122	3.35899	0.003015
BRD4(1-530)	27	63	STTQAQAQPQPANAASTNPPPPETSNPNKPKRQTNQL			28	3909.94	Default State	0.5	3926.69	0.087573	14.4912	0.08945	3.36682	0.007198
BRD4(1-530)	27	63	STTQAQAQPQPANAASTNPPPPETSNPNKPKRQTNQL			28	3909.94	Default State	50	3925.91	0.058571	13.7109	0.061341	3.3634	0.002994
BRD4(1-530)	27	63	STTQAQAQPQPANAASTNPPPPETSNPNKPKRQTNQL			28	3909.94	Default State	180	3925.67	0.091305	13.4704	0.093106	3.37851	0.009958
BRD4(1-530)	41	63	ASTNPPPPETSNPNKPKRQTNQL			16	2516.29	CK2	0	2517.71	0.006015	0	0	2.57215	0.001404
BRD4(1-530)	41	63	ASTNPPPPETSNPNKPKRQTNQL			16	2516.29	CK2	0.005	2522.34	0.002057	4.63328	0.006357	2.57221	0.000504
BRD4(1-530)	41	63	ASTNPPPPETSNPNKPKRQTNQL			16	2516.29	CK2	0.5	2524.08	0.00915	6.36873	0.01095	2.56895	0.005332
BRD4(1-530)	41	63	ASTNPPPPETSNPNKPKRQTNQL			16	2516.29	CK2	50	2523.93	0.081526	6.21852	0.081747	2.57139	0.00116
BRD4(1-530)	41	63	ASTNPPPPETSNPNKPKRQTNQL			16	2516.29	CK2	180	2523.75	0.130641	6.0422	0.13078	2.59611	0.001705
BRD4(1-530)	41	63	ASTNPPPPETSNPNKPKRQTNQL			16	2516.29	Default State	0	2517.72	0.002845	0	0	2.57042	0.001858
BRD4(1-530)	41	63	ASTNPPPPETSNPNKPKRQTNQL			16	2516.29	Default State	0.005	2522.41	0.183231	4.69346	0.183254	2.57129	0.002496
BRD4(1-530)	41	63	ASTNPPPPETSNPNKPKRQTNQL			16	2516.29	Default State	0.5	2524.01	0.070532	6.28849	0.070589	2.5673	0.006397
BRD4(1-530)	41	63	ASTNPPPPETSNPNKPKRQTNQL			16	2516.29	Default State	50	2523.82	0.034907	6.09881	0.035023	2.57135	0.001888
BRD4(1-530)	41	63	ASTNPPPPETSNPNKPKRQTNQL			16	2516.29	Default State	180	2523.7	0.042964	5.97933	0.043058	2.59146	0.005491
BRD4(1-530)	41	66	ASTNPPPPETSNPNKPKRQTNQLQYL			19	2920.49	CK2	0	2922.15	0.028358	0	0	5.23799	0.013067
BRD4(1-530)	41	66	ASTNPPPPETSNPNKPKRQTNQLQYL			19	2920.49	CK2	0.005	2926.25	0.033788	4.10124	0.044111	5.25403	0.011738
BRD4(1-530)	41	66	ASTNPPPPETSNPNKPKRQTNQLQYL			19	2920.49	CK2	0.5	2927.93	0.059441	5.77924	0.065859	5.27246	0.008412
BRD4(1-530)	41	66	ASTNPPPPETSNPNKPKRQTNQLQYL			19	2920.49	CK2	50	2929.2	0.111257	7.0439	0.114814	5.23961	0.003866
BRD4(1-530)	41	66	ASTNPPPPETSNPNKPKRQTNQLQYL			19	2920.49	CK2	180	2929.1	0.149496	6.94419	0.152162	5.24258	0.011237
BRD4(1-530)	41	66	ASTNPPPPETSNPNKPKRQTNQLQYL			19	2920.49	Default State	0	2922.15	0.031621	0	0	5.23516	0.006578
BRD4(1-530)	41	66	ASTNPPPPETSNPNKPKRQTNQLQYL			19	2920.49	Default State	0.005	2926.27	0.170158	4.1214	0.173072	5.23391	0.02958
BRD4(1-530)	41	66	ASTNPPPPETSNPNKPKRQTNQLQYL			19	2920.49	Default State	0.5	2927.94	0.074855	5.791	0.08126	5.2674	0.007857
BRD4(1-530)	41	66	ASTNPPPPETSNPNKPKRQTNQLQYL			19	2920.49	Default State	50	2929.06	0.068917	6.91176	0.075825	5.24072	0.002654
BRD4(1-530)	41	66	ASTNPPPPETSNPNKPKRQTNQLQYL			19	2920.49	Default State	180	2929.1	0.059639	6.94625	0.067504	5.25753	0.010082
BRD4(1-530)	27	67	STTQAQAQPQPANAASTNPPPPETSNPNKPKRQTNQLQYLL			32	4427.23	CK2	0	4429.82	0.010636	0	0	6.56824	0.008361
BRD4(1-530)	27	67	STTQAQAQPQPANAASTNPPPPETSNPNKPKRQTNQLQYLL			32	4427.23	CK2	0.005	4441.5	0.077576	11.6838	0.078302	6.57899	0.008229
BRD4(1-530)	27	67	STTQAQAQPQPANAASTNPPPPETSNPNKPKRQTNQLQYLL			32	4427.23	CK2	0.5	4443.23	0.062494	13.4104	0.063393	6.58652	0.006636
BRD4(1-530)	27	67	STTQAQAQPQPANAASTNPPPPETSNPNKPKRQTNQLQYLL			32	4427.23	CK2	50	4443.99	0.158711	14.1711	0.159067	6.56266	0.002459
BRD4(1-530)	27	67	STTQAQAQPQPANAASTNPPPPETSNPNKPKRQTNQLQYLL			32	4427.23	CK2	180	4443.88	0.283136	14.0642	0.283336	6.56643	0.008375
BRD4(1-530)	27	67	STTQAQAQPQPANAASTNPPPPETSNPNKPKRQTNQLQYLL			32	4427.23	Default State	0	4429.81	0.010129	0	0	6.56789	0.002147
BRD4(1-530)	27	67	STTQAQAQPQPANAASTNPPPPETSNPNKPKRQTNQLQYLL			32	4427.23	Default State	0.005	4441.11	0.407673	11.3066	0.407799	6.57529	0.01112
BRD4(1-530)	27	67	STTQAQAQPQPANAASTNPPPPETSNPNKPKRQTNQLQYLL			32	4427.23	Default State	0.5	4443.07	0.105699	13.258	0.106183	6.58285	0.005932
BRD4(1-530)	27	67	STTQAQAQPQPANAASTNPPPPETSNPNKPKRQTNQLQYLL			32	4427.23	Default State	50	4443.8	0.037104	13.9875	0.038461	6.56262	0.00283
BRD4(1-530)	27	67	STTQAQAQPQPANAASTNPPPPETSNPNKPKRQTNQLQYLL			32	4427.23	Default State	180	4443.96	0.06093	14.148	0.061766	6.57261	0.008465
BRD4(1-530)	67	73	LRVVLKT			6	828.567	CK2	0	829.037	0.004877	0	0	4.49318	0.007362
BRD4(1-530)	67	73	LRVVLKT			6	828.567	CK2	0.005	829.129	0.000767	0.092561	0.004937	4.50228	0.006018
BRD4(1-530)	67	73	LRVVLKT			6	828.567	CK2	0.5	829.783	0.022074	0.746643	0.022606	4.5146	0.007818
BRD4(1-530)	67	73	LRVVLKT			6	828.567	CK2	50	830.663	0.010002	1.62619	0.011128	4.49624	0.002407
BRD4(1-530)	67	73	LRVVLKT			6	828.567	CK2	180	830.942	0.027905	1.90585	0.028328	4.50022	0.004945
BRD4(1-530)	67	73	LRVVLKT			6	828.567	Default State	0	829.024	0.008943	0	0	4.49425	0.002875
BRD4(1-530)	67	73	LRVVLKT			6	828.567	Default State	0.005	829.179	0.013385	0.154827	0.016098	4.492	0.017937
BRD4(1-530)	67	73	LRVVLKT			6	828.567	Default State	0.5	830.015	0.016674	0.991403	0.018921	4.5132	0.006517
BRD4(1-530)	67	73	LRVVLKT			6	828.567	Default State	50	830.757	0.007713	1.73331	0.01181	4.49661	0.003221
BRD4(1-530)	67	73	LRVVLKT			6	828.567	Default State	180	831.238	0.00844	2.21413	0.012297	4.50668	0.010686
BRD4(1-530)	68	82	RVVLKTLWKHQFAWP			13	1909.1	CK2	0	1910.33	0.019948	0	0	7.76963	0.018917
BRD4(1-530)	68	82	RVVLKTLWKHQFAWP			13	1909.1	CK2	0.005	1910.46	0.020435	0.13895	0.028557	7.83453	0.008537
BRD4(1-530)	68	82	RVVLKTLWKHQFAWP			13	1909.1	CK2	0.5	1911.47	0.043269	1.14497	0.047646	7.79744	0.010792
BRD4(1-530)	68	82	RVVLKTLWKHQFAWP			13	1909.1	CK2	50	1913.59	0.097818	3.26845	0.099831	7.79546	0.00957
BRD4(1-530)	68	82	RVVLKTLWKHQFAWP			13	1909.1	CK2	180	1913.8	0.097242	3.47319	0.099267	7.82093	0.012856
BRD4(1-530)	68	82	RVVLKTLWKHQFAWP			13	1909.1	Default State	0	1910.29	0.020101	0	0	7.76376	0.014859
BRD4(1-530)	68	82	RVVLKTLWKHQFAWP			13	1909.1	Default State	0.005	1910.49	0.017524	0.200832	0.026667	7.84326	0.054686
BRD4(1-530)	68	82	RVVLKTLWKHQFAWP			13	1909.1	Default State	0.5	1911.74	0.009609	1.45291	0.022279	7.77947	0.0055
BRD4(1-530)	68	82	RVVLKTLWKHQFAWP			13	1909.1	Default State	50	1913.59	0.047589	3.29757	0.05166	7.80184	0.031925
BRD4(1-530)	68	82	RVVLKTLWKHQFAWP			13	1909.1	Default State	180	1913.79	0.067262	3.50008	0.070201	7.82836	0.006229
BRD4(1-530)	68	88	RVVLKTLWKHQFAWPFQQPVD			18	2623.43	CK2	0	2625.03	0.020669	0	0	8.36285	0.018583
BRD4(1-530)	68	88	RVVLKTLWKHQFAWPFQQPVD			18	2623.43	CK2	0.005	2625.61	0.022666	0.581383	0.030675	8.40942	0.003381
BRD4(1-530)	68	88	RVVLKTLWKHQFAWPFQQPVD			18	2623.43	CK2	0.5	2627.33	0.061289	2.30586	0.06468	8.37471	0.008718
BRD4(1-530)	68	88	RVVLKTLWKHQFAWPFQQPVD			18	2623.43	CK2	50	2630.36	0.11088	5.33058	0.11279	8.37773	0.009051
BRD4(1-530)	68	88	RVVLKTLWKHQFAWPFQQPVD			18	2623.43	CK2	180	2630.62	0.168435	5.59505	0.169698	8.39429	0.009072
BRD4(1-530)	68	88	RVVLKTLWKHQFAWPFQQPVD			18	2623.43	Default State	0	2625.03	0.024535	0	0	8.3517	0.009022
BRD4(1-530)	68	88	RVVLKTLWKHQFAWPFQQPVD			18	2623.43	Default State	0.005	2625.68	0.0279	0.6473	0.037153	8.41231	0.048297
BRD4(1-530)	68	88	RVVLKTLWKHQFAWPFQQPVD			18	2623.43	Default State	0.5	2627.53	0.047166	2.5051	0.053166	8.3613	0.002753
BRD4(1-530)	68	88	RVVLKTLWKHQFAWPFQQPVD			18	2623.43	Default State	50	2630.23	0.051285	5.19784	0.056852	8.37557	0.027119
BRD4(1-530)	68	88	RVVLKTLWKHQFAWPFQQPVD			18	2623.43	Default State	180	2630.63	0.033892	5.59884	0.041841	8.38932	0.005434
BRD4(1-530)	72	88	KTLWKHQFAWPFQQPVD			14	2156.11	CK2	0	2157.37	0.019898	0	0	8.24856	0.010535
BRD4(1-530)	72	88	KTLWKHQFAWPFQQPVD			14	2156.11	CK2	0.005	2157.93	0.022038	0.555771	0.029692	8.26992	0.001058
BRD4(1-530)	72	88	KTLWKHQFAWPFQQPVD			14	2156.11	CK2	0.5	2159.25	0.057575	1.876	0.060916	8.26264	0.005899
BRD4(1-530)	72	88	KTLWKHQFAWPFQQPVD			14	2156.11	CK2	50	2161.06	0.142279	3.68681	0.143663	8.24791	0.004687
BRD4(1-530)	72	88	KTLWKHQFAWPFQQPVD			14	2156.11	CK2	180	2161.34	0.143764	3.96343	0.145134	8.25725	0.004931
BRD4(1-530)	72	88	KTLWKHQFAWPFQQPVD			14	2156.11	Default State	0	2157.37	0.023242	0	0	8.24367	0.001844
BRD4(1-530)	72	88	KTLWKHQFAWPFQQPVD			14	2156.11	Default State	0.005	2157.97	0.026133	0.600196	0.034974	8.25914	0.023551
BRD4(1-530)	72	88	KTLWKHQFAWPFQQPVD			14	2156.11	Default State	0.5	2159.36	0.069985	1.99554	0.073743	8.25987	0.001385
BRD4(1-530)	72	88	KTLWKHQFAWPFQQPVD			14	2156.11	Default State	50	2161.11	0.116293	3.74259	0.118592	8.25001	0.009237
BRD4(1-530)	72	88	KTLWKHQFAWPFQQPVD			14	2156.11	Default State	180	2161.44	0.123069	4.06574	0.125245	8.25886	0.00597
BRD4(1-530)	74	88	LWKHQFAWPFQQPVD			12	1926.96	CK2	0	1928.17	0.02657	0	0	8.84387	0.007896
BRD4(1-530)	74	88	LWKHQFAWPFQQPVD			12	1926.96	CK2	0.005	1928.72	0.011073	0.546096	0.028785	8.85628	0.001889
BRD4(1-530)	74	88	LWKHQFAWPFQQPVD			12	1926.96	CK2	0.5	1930.01	0.054974	1.84221	0.061058	8.84828	0.004231
BRD4(1-530)	74	88	LWKHQFAWPFQQPVD			12	1926.96	CK2	50	1931.77	0.0096	3.59687	0.028251	8.84112	0.002472
BRD4(1-530)	74	88	LWKHQFAWPFQQPVD			12	1926.96	CK2	180	1932.12	0.125117	3.95416	0.127907	8.85158	0.002439
BRD4(1-530)	74	88	LWKHQFAWPFQQPVD			12	1926.96	Default State	0	1928.16	0.011918	0	0	8.84561	0.001619
BRD4(1-530)	74	88	LWKHQFAWPFQQPVD			12	1926.96	Default State	0.005	1928.69	0.011969	0.52393	0.016891	8.85579	0.009047
BRD4(1-530)	74	88	LWKHQFAWPFQQPVD			12	1926.96	Default State	0.5	1930.09	0.011523	1.93026	0.016577	8.8506	0.001011
BRD4(1-530)	74	88	LWKHQFAWPFQQPVD			12	1926.96	Default State	50	1931.88	0.076636	3.71745	0.077557	8.84564	0.006491
BRD4(1-530)	74	88	LWKHQFAWPFQQPVD			12	1926.96	Default State	180	1932.05	0.062552	3.89052	0.063678	8.85067	0.004755
BRD4(1-530)	68	89	RVVLKTLWKHQFAWPFQQPVDA			19	2694.47	CK2	0	2696.11	0.025773	0	0	8.37099	0.018479
BRD4(1-530)	68	89	RVVLKTLWKHQFAWPFQQPVDA			19	2694.47	CK2	0.005	2696.66	0.018595	0.54752	0.031781	8.39569	0.059537
BRD4(1-530)	68	89	RVVLKTLWKHQFAWPFQQPVDA			19	2694.47	CK2	0.5	2698.53	0.024816	2.41586	0.035778	8.38153	0.009222
BRD4(1-530)	68	89	RVVLKTLWKHQFAWPFQQPVDA			19	2694.47	CK2	50	2701.35	0.128545	5.24237	0.131103	8.38496	0.008352
BRD4(1-530)	68	89	RVVLKTLWKHQFAWPFQQPVDA			19	2694.47	CK2	180	2701.59	0.143898	5.47523	0.146187	8.40766	0.006924
BRD4(1-530)	68	89	RVVLKTLWKHQFAWPFQQPVDA			19	2694.47	Default State	0	2696.11	0.0356	0	0	8.36022	0.009748
BRD4(1-530)	68	89	RVVLKTLWKHQFAWPFQQPVDA			19	2694.47	Default State	0.005	2696.71	0.005408	0.600575	0.036009	8.39446	0.00388
BRD4(1-530)	68	89	RVVLKTLWKHQFAWPFQQPVDA			19	2694.47	Default State	0.5	2698.7	0.052332	2.59383	0.063293	8.368	0.002252
BRD4(1-530)	68	89	RVVLKTLWKHQFAWPFQQPVDA			19	2694.47	Default State	50	2701.23	0.054704	5.12123	0.065268	8.38596	0.02733
BRD4(1-530)	68	89	RVVLKTLWKHQFAWPFQQPVDA			19	2694.47	Default State	180	2701.59	0.052038	5.47964	0.06305	8.40508	0.005147
BRD4(1-530)	70	89	VLKTLWKHQFAWPFQQPVDA			17	2439.3	CK2	0	2440.77	0.01215	0	0	8.65943	0.01038
BRD4(1-530)	70	89	VLKTLWKHQFAWPFQQPVDA			17	2439.3	CK2	0.005	2441.22	0.026797	0.448492	0.029422	8.68317	0.001009
BRD4(1-530)	70	89	VLKTLWKHQFAWPFQQPVDA			17	2439.3	CK2	0.5	2443.16	0.065631	2.38991	0.066746	8.66548	0.004519
BRD4(1-530)	70	89	VLKTLWKHQFAWPFQQPVDA			17	2439.3	CK2	50	2445.77	0.07109	5.00037	0.072121	8.65815	0.001253
BRD4(1-530)	70	89	VLKTLWKHQFAWPFQQPVDA			17	2439.3	CK2	180	2446.04	0.216128	5.27487	0.21647	8.67517	0.002519
BRD4(1-530)	70	89	VLKTLWKHQFAWPFQQPVDA			17	2439.3	Default State	0	2440.85	0.041227	0	0	8.66044	0.003752
BRD4(1-530)	70	89	VLKTLWKHQFAWPFQQPVDA			17	2439.3	Default State	0.005	2441.37	0.029601	0.51635	0.050753	8.68657	0.018747
BRD4(1-530)	70	89	VLKTLWKHQFAWPFQQPVDA			17	2439.3	Default State	0.5	2443.31	0.040568	2.46013	0.05784	8.66566	0.000793
BRD4(1-530)	70	89	VLKTLWKHQFAWPFQQPVDA			17	2439.3	Default State	50	2445.65	0.1074	4.79202	0.115041	8.66585	0.01443
BRD4(1-530)	70	89	VLKTLWKHQFAWPFQQPVDA			17	2439.3	Default State	180	2445.94	0.027363	5.08562	0.049482	8.67707	0.003415
BRD4(1-530)	72	89	KTLWKHQFAWPFQQPVDA			15	2227.14	CK2	0	2228.45	0.039337	0	0	8.26907	0.009967
BRD4(1-530)	72	89	KTLWKHQFAWPFQQPVDA			15	2227.14	CK2	0.005	2228.95	0.024904	0.502815	0.046558	8.29167	0.002787
BRD4(1-530)	72	89	KTLWKHQFAWPFQQPVDA			15	2227.14	CK2	0.5	2230.48	0.068602	2.03053	0.07908	8.27919	0.005819
BRD4(1-530)	72	89	KTLWKHQFAWPFQQPVDA			15	2227.14	CK2	50	2232.22	0.164191	3.77199	0.168838	8.26889	0.004417
BRD4(1-530)	72	89	KTLWKHQFAWPFQQPVDA			15	2227.14	CK2	180	2232.52	0.167121	4.07414	0.171688	8.28027	0.004519
BRD4(1-530)	72	89	KTLWKHQFAWPFQQPVDA			15	2227.14	Default State	0	2228.44	0.024408	0	0	8.26607	0.003386
BRD4(1-530)	72	89	KTLWKHQFAWPFQQPVDA			15	2227.14	Default State	0.005	2228.96	0.03484	0.527923	0.042539	8.28249	0.015312
BRD4(1-530)	72	89	KTLWKHQFAWPFQQPVDA			15	2227.14	Default State	0.5	2230.63	0.080153	2.18981	0.083787	8.27662	0.001387
BRD4(1-530)	72	89	KTLWKHQFAWPFQQPVDA			15	2227.14	Default State	50	2232.29	0.142591	3.85307	0.144665	8.27219	0.010628
BRD4(1-530)	72	89	KTLWKHQFAWPFQQPVDA			15	2227.14	Default State	180	2232.61	0.128621	4.17673	0.130917	8.28092	0.005638
BRD4(1-530)	74	89	LWKHQFAWPFQQPVDA			13	1998	CK2	0	1999.22	0.011902	0	0	8.8476	0.00694
BRD4(1-530)	74	89	LWKHQFAWPFQQPVDA			13	1998	CK2	0.005	1999.73	0.012855	0.505646	0.017519	8.86085	0.000998
BRD4(1-530)	74	89	LWKHQFAWPFQQPVDA			13	1998	CK2	0.5	2001.24	0.028283	2.02034	0.030686	8.85427	0.004832
BRD4(1-530)	74	89	LWKHQFAWPFQQPVDA			13	1998	CK2	50	2002.96	0.044372	3.73663	0.045941	8.84561	0.002449
BRD4(1-530)	74	89	LWKHQFAWPFQQPVDA			13	1998	CK2	180	2003.22	0.082448	4.00252	0.083303	8.85586	0.002838
BRD4(1-530)	74	89	LWKHQFAWPFQQPVDA			13	1998	Default State	0	1999.22	0.009808	0	0	8.84917	0.001275
BRD4(1-530)	74	89	LWKHQFAWPFQQPVDA			13	1998	Default State	0.005	1999.74	0.018953	0.522235	0.021341	8.86086	0.009624
BRD4(1-530)	74	89	LWKHQFAWPFQQPVDA			13	1998	Default State	0.5	2001.35	0.02502	2.12976	0.026874	8.85399	0.001535
BRD4(1-530)	74	89	LWKHQFAWPFQQPVDA			13	1998	Default State	50	2002.97	0.034535	3.74799	0.0359	8.84943	0.0071
BRD4(1-530)	74	89	LWKHQFAWPFQQPVDA			13	1998	Default State	180	2003.29	0.051172	4.07299	0.052104	8.85574	0.003851
BRD4(1-530)	77	94	HQFAWPFQQPVDAVKLNL			15	2138.12	CK2	0	2139.41	0.050579	0	0	8.26966	0.00957
BRD4(1-530)	77	94	HQFAWPFQQPVDAVKLNL			15	2138.12	CK2	0.005	2139.79	0.042824	0.383467	0.066273	8.29196	0.002501
BRD4(1-530)	77	94	HQFAWPFQQPVDAVKLNL			15	2138.12	CK2	0.5	2140.95	0.027639	1.54128	0.057638	8.27955	0.005312
BRD4(1-530)	77	94	HQFAWPFQQPVDAVKLNL			15	2138.12	CK2	50	2142.39	0.053591	2.9847	0.07369	8.26989	0.004317
BRD4(1-530)	77	94	HQFAWPFQQPVDAVKLNL			15	2138.12	CK2	180	2142.64	0.095485	3.23519	0.108053	8.28091	0.004426
BRD4(1-530)	77	94	HQFAWPFQQPVDAVKLNL			15	2138.12	Default State	0	2139.43	0.03075	0	0	8.26703	0.002993
BRD4(1-530)	77	94	HQFAWPFQQPVDAVKLNL			15	2138.12	Default State	0.005	2139.82	0.046102	0.388639	0.055416	8.28719	0.021354
BRD4(1-530)	77	94	HQFAWPFQQPVDAVKLNL			15	2138.12	Default State	0.5	2141.07	0.024629	1.63858	0.039397	8.27752	0.000832
BRD4(1-530)	77	94	HQFAWPFQQPVDAVKLNL			15	2138.12	Default State	50	2142.44	0.055281	3.00827	0.063258	8.27304	0.011227
BRD4(1-530)	77	94	HQFAWPFQQPVDAVKLNL			15	2138.12	Default State	180	2142.75	0.04358	3.32011	0.053336	8.28163	0.005248
BRD4(1-530)	89	97	AVKLNLPDY			7	1032.57	CK2	0	1033.12	0.008157	0	0	7.04558	0.006719
BRD4(1-530)	89	97	AVKLNLPDY			7	1032.57	CK2	0.005	1033.88	0.006717	0.769261	0.010567	7.0553	0.002889
BRD4(1-530)	89	97	AVKLNLPDY			7	1032.57	CK2	0.5	1036.31	0.031137	3.19407	0.032188	7.06187	0.00669
BRD4(1-530)	89	97	AVKLNLPDY			7	1032.57	CK2	50	1036.7	0.021628	3.58297	0.023116	7.04542	0.003143
BRD4(1-530)	89	97	AVKLNLPDY			7	1032.57	CK2	180	1036.66	0.032122	3.54176	0.033142	7.0479	0.005166
BRD4(1-530)	89	97	AVKLNLPDY			7	1032.57	Default State	0	1033.12	0.019141	0	0	7.04551	0.002182
BRD4(1-530)	89	97	AVKLNLPDY			7	1032.57	Default State	0.005	1033.91	0.004563	0.789527	0.019678	7.04825	0.010232
BRD4(1-530)	89	97	AVKLNLPDY			7	1032.57	Default State	0.5	1036.39	0.017447	3.2622	0.0259	7.05937	0.00399
BRD4(1-530)	89	97	AVKLNLPDY			7	1032.57	Default State	50	1036.67	0.012274	3.546	0.022739	7.0483	0.004235
BRD4(1-530)	89	97	AVKLNLPDY			7	1032.57	Default State	180	1036.64	0.011991	3.51291	0.022587	7.05251	0.007877
BRD4(1-530)	90	97	VKLNLPDY			6	961.535	CK2	0	962.054	0.020284	0	0	6.96014	0.006994
BRD4(1-530)	90	97	VKLNLPDY			6	961.535	CK2	0.005	962.71	0.010357	0.655856	0.022775	6.96968	0.003465
BRD4(1-530)	90	97	VKLNLPDY			6	961.535	CK2	0.5	964.554	0.027412	2.50005	0.0341	6.97743	0.006837
BRD4(1-530)	90	97	VKLNLPDY			6	961.535	CK2	50	964.903	0.025987	2.84894	0.032966	6.95969	0.003234
BRD4(1-530)	90	97	VKLNLPDY			6	961.535	CK2	180	964.872	0.032575	2.81767	0.038374	6.96197	0.005059
BRD4(1-530)	90	97	VKLNLPDY			6	961.535	Default State	0	962.044	0.016185	0	0	6.95992	0.002118
BRD4(1-530)	90	97	VKLNLPDY			6	961.535	Default State	0.005	962.727	0.013886	0.683402	0.021325	6.9619	0.010678
BRD4(1-530)	90	97	VKLNLPDY			6	961.535	Default State	0.5	964.616	0.017877	2.57256	0.024115	6.975	0.004495
BRD4(1-530)	90	97	VKLNLPDY			6	961.535	Default State	50	964.885	0.010956	2.84091	0.019544	6.96302	0.004358
BRD4(1-530)	90	97	VKLNLPDY			6	961.535	Default State	180	964.865	0.013789	2.82137	0.021262	6.96647	0.008276
BRD4(1-530)	91	97	KLNLPDY			5	862.467	CK2	0	862.923	0.022256	0	0	7.03954	0.006643
BRD4(1-530)	91	97	KLNLPDY			5	862.467	CK2	0.005	863.683	0.04588	0.759698	0.050994	7.04998	0.002259
BRD4(1-530)	91	97	KLNLPDY			5	862.467	CK2	0.5	865.501	0.044124	2.57757	0.049419	7.05518	0.006846
BRD4(1-530)	91	97	KLNLPDY			5	862.467	CK2	50	865.83	0.016005	2.90693	0.027414	7.03958	0.003015
BRD4(1-530)	91	97	KLNLPDY			5	862.467	CK2	180	865.82	0.025845	2.89689	0.034107	7.04407	0.005116
BRD4(1-530)	91	97	KLNLPDY			5	862.467	Default State	0	862.919	0.027821	0	0	7.03992	0.002044
BRD4(1-530)	91	97	KLNLPDY			5	862.467	Default State	0.005	863.661	0.071202	0.741095	0.076444	7.04282	0.009309
BRD4(1-530)	91	97	KLNLPDY			5	862.467	Default State	0.5	865.529	0.017319	2.60989	0.032772	7.05202	0.004159
BRD4(1-530)	91	97	KLNLPDY			5	862.467	Default State	50	865.823	0.010093	2.90356	0.029596	7.043	0.00435
BRD4(1-530)	91	97	KLNLPDY			5	862.467	Default State	180	865.751	0.005667	2.83152	0.028393	7.04831	0.00775
BRD4(1-530)	89	106	AVKLNLPDYYKIIKTPMD			15	2122.16	CK2	0	2123.5	0.020579	0	0	7.85623	0.006378
BRD4(1-530)	89	106	AVKLNLPDYYKIIKTPMD			15	2122.16	CK2	0.005	2125.17	0.114198	1.66997	0.116038	7.85849	0.004468
BRD4(1-530)	89	106	AVKLNLPDYYKIIKTPMD			15	2122.16	CK2	0.5	2129.36	0.131815	5.85382	0.133411	7.85667	0.005702
BRD4(1-530)	89	106	AVKLNLPDYYKIIKTPMD			15	2122.16	CK2	50	2131.43	0.061547	7.9316	0.064897	7.8426	0.001974
BRD4(1-530)	89	106	AVKLNLPDYYKIIKTPMD			15	2122.16	CK2	180	2131.53	0.145839	8.02665	0.147284	7.84391	0.007778
BRD4(1-530)	89	106	AVKLNLPDYYKIIKTPMD			15	2122.16	Default State	0	2123.55	0.054334	0	0	7.86129	0.001733
BRD4(1-530)	89	106	AVKLNLPDYYKIIKTPMD			15	2122.16	Default State	0.005	2125.37	0.091382	1.81473	0.106315	7.86476	0.004593
BRD4(1-530)	89	106	AVKLNLPDYYKIIKTPMD			15	2122.16	Default State	0.5	2129.41	0.118928	5.85109	0.130752	7.85664	0.002216
BRD4(1-530)	89	106	AVKLNLPDYYKIIKTPMD			15	2122.16	Default State	50	2131.46	0.080558	7.90923	0.097169	7.84577	0.003309
BRD4(1-530)	89	106	AVKLNLPDYYKIIKTPMD			15	2122.16	Default State	180	2131.58	0.085434	8.02541	0.101248	7.84922	0.004974
BRD4(1-530)	98	106	YKIIKTPMD			7	1108.61	CK2	0	1109.27	0.005747	0	0	5.24887	0.010505
BRD4(1-530)	98	106	YKIIKTPMD			7	1108.61	CK2	0.005	1110.42	0.012226	1.15501	0.013509	5.26266	0.008983
BRD4(1-530)	98	106	YKIIKTPMD			7	1108.61	CK2	0.5	1111.49	0.014096	2.22156	0.015222	5.27654	0.008049
BRD4(1-530)	98	106	YKIIKTPMD			7	1108.61	CK2	50	1112.81	0.012351	3.53563	0.013622	5.24911	0.002722
BRD4(1-530)	98	106	YKIIKTPMD			7	1108.61	CK2	180	1112.87	0.014576	3.60307	0.015668	5.24932	0.00878
BRD4(1-530)	98	106	YKIIKTPMD			7	1108.61	Default State	0	1109.29	0.002941	0	0	5.24815	0.00399
BRD4(1-530)	98	106	YKIIKTPMD			7	1108.61	Default State	0.005	1110.44	0.012696	1.14322	0.013032	5.2512	0.021377
BRD4(1-530)	98	106	YKIIKTPMD			7	1108.61	Default State	0.5	1111.52	0.013294	2.22672	0.013616	5.27341	0.00709
BRD4(1-530)	98	106	YKIIKTPMD			7	1108.61	Default State	50	1112.81	0.021021	3.51276	0.021226	5.25028	0.002781
BRD4(1-530)	98	106	YKIIKTPMD			7	1108.61	Default State	180	1112.87	0.032465	3.57621	0.032598	5.26138	0.009126
BRD4(1-530)	89	107	AVKLNLPDYYKIIKTPMDM			16	2253.2	CK2	0	2254.69	0.020018	0	0	8.42084	0.006706
BRD4(1-530)	89	107	AVKLNLPDYYKIIKTPMDM			16	2253.2	CK2	0.005	2256.32	0.046598	1.6234	0.050715	8.42029	0.004302
BRD4(1-530)	89	107	AVKLNLPDYYKIIKTPMDM			16	2253.2	CK2	0.5	2260.36	0.110336	5.66923	0.112137	8.40984	0.003601
BRD4(1-530)	89	107	AVKLNLPDYYKIIKTPMDM			16	2253.2	CK2	50	2262.67	0.072605	7.97248	0.075314	8.39687	0.001799
BRD4(1-530)	89	107	AVKLNLPDYYKIIKTPMDM			16	2253.2	CK2	180	2262.84	0.084555	8.15093	0.086892	8.40038	0.002567
BRD4(1-530)	89	107	AVKLNLPDYYKIIKTPMDM			16	2253.2	Default State	0	2254.7	0.025458	0	0	8.42205	0.002869
BRD4(1-530)	89	107	AVKLNLPDYYKIIKTPMDM			16	2253.2	Default State	0.005	2256.39	0.02684	1.69258	0.036993	8.41948	0.00471
BRD4(1-530)	89	107	AVKLNLPDYYKIIKTPMDM			16	2253.2	Default State	0.5	2260.41	0.10514	5.71226	0.108178	8.4113	0.000936
BRD4(1-530)	89	107	AVKLNLPDYYKIIKTPMDM			16	2253.2	Default State	50	2262.64	0.060957	7.94396	0.066059	8.39971	0.002265
BRD4(1-530)	89	107	AVKLNLPDYYKIIKTPMDM			16	2253.2	Default State	180	2262.76	0.064703	8.06545	0.069531	8.40067	0.004162
BRD4(1-530)	90	107	VKLNLPDYYKIIKTPMDM			15	2182.16	CK2	0	2183.56	0.0867	0	0	8.39066	0.007231
BRD4(1-530)	90	107	VKLNLPDYYKIIKTPMDM			15	2182.16	CK2	0.005	2185.11	0.087612	1.54438	0.123259	8.39284	0.004299
BRD4(1-530)	90	107	VKLNLPDYYKIIKTPMDM			15	2182.16	CK2	0.5	2188.6	0.072494	5.03604	0.113014	8.38054	0.004284
BRD4(1-530)	90	107	VKLNLPDYYKIIKTPMDM			15	2182.16	CK2	50	2190.71	0.0512	7.14916	0.100689	8.36852	0.002975
BRD4(1-530)	90	107	VKLNLPDYYKIIKTPMDM			15	2182.16	CK2	180	2190.88	0.096081	7.31436	0.129416	8.37256	0.004043
BRD4(1-530)	90	107	VKLNLPDYYKIIKTPMDM			15	2182.16	Default State	0	2183.54	0.108322	0	0	8.3918	0.003757
BRD4(1-530)	90	107	VKLNLPDYYKIIKTPMDM			15	2182.16	Default State	0.005	2185.06	0.167771	1.51986	0.199702	8.39197	0.008356
BRD4(1-530)	90	107	VKLNLPDYYKIIKTPMDM			15	2182.16	Default State	0.5	2188.55	0.105397	5.00369	0.151136	8.38153	0.001786
BRD4(1-530)	90	107	VKLNLPDYYKIIKTPMDM			15	2182.16	Default State	50	2190.6	0.157759	7.05323	0.191368	8.37122	0.005399
BRD4(1-530)	90	107	VKLNLPDYYKIIKTPMDM			15	2182.16	Default State	180	2190.8	0.10963	7.2578	0.154118	8.37327	0.005755
BRD4(1-530)	98	107	YKIIKTPMDM			8	1239.65	CK2	0	1240.46	0.022414	0	0	6.4167	0.009988
BRD4(1-530)	98	107	YKIIKTPMDM			8	1239.65	CK2	0.005	1241.56	0.035723	1.09514	0.042172	6.42729	0.009415
BRD4(1-530)	98	107	YKIIKTPMDM			8	1239.65	CK2	0.5	1242.8	0.020754	2.33609	0.030547	6.44064	0.00746
BRD4(1-530)	98	107	YKIIKTPMDM			8	1239.65	CK2	50	1244.17	0.032408	3.70762	0.039404	6.4136	0.004489
BRD4(1-530)	98	107	YKIIKTPMDM			8	1239.65	CK2	180	1244.36	0.03639	3.90351	0.042739	6.41664	0.007274
BRD4(1-530)	98	107	YKIIKTPMDM			8	1239.65	Default State	0	1240.46	0.020431	0	0	6.416	0.004042
BRD4(1-530)	98	107	YKIIKTPMDM			8	1239.65	Default State	0.005	1241.56	0.024861	1.10212	0.032179	6.41785	0.019955
BRD4(1-530)	98	107	YKIIKTPMDM			8	1239.65	Default State	0.5	1242.79	0.04184	2.33496	0.046561	6.43777	0.005814
BRD4(1-530)	98	107	YKIIKTPMDM			8	1239.65	Default State	50	1244.18	0.02261	3.72416	0.030473	6.4159	0.002893
BRD4(1-530)	98	107	YKIIKTPMDM			8	1239.65	Default State	180	1244.37	0.017757	3.9161	0.027069	6.42619	0.009167
BRD4(1-530)	98	109	YKIIKTPMDMGT			10	1397.72	CK2	0	1398.65	0.009599	0	0	6.19938	0.008288
BRD4(1-530)	98	109	YKIIKTPMDMGT			10	1397.72	CK2	0.005	1399.83	0.002923	1.17656	0.010034	6.20765	0.007704
BRD4(1-530)	98	109	YKIIKTPMDMGT			10	1397.72	CK2	0.5	1401.06	0.013029	2.40131	0.016183	6.21748	0.006968
BRD4(1-530)	98	109	YKIIKTPMDMGT			10	1397.72	CK2	50	1402.72	0.033226	4.06109	0.034584	6.19615	0.003087
BRD4(1-530)	98	109	YKIIKTPMDMGT			10	1397.72	CK2	180	1403.2	0.125927	4.54808	0.126292	6.19229	0.016054
BRD4(1-530)	98	109	YKIIKTPMDMGT			10	1397.72	Default State	0	1398.67	0.013856	0	0	6.20193	0.001705
BRD4(1-530)	98	109	YKIIKTPMDMGT			10	1397.72	Default State	0.005	1399.83	0.011523	1.15939	0.018022	6.20446	0.013885
BRD4(1-530)	98	109	YKIIKTPMDMGT			10	1397.72	Default State	0.5	1401.05	0.006584	2.37355	0.015341	6.21553	0.005831
BRD4(1-530)	98	109	YKIIKTPMDMGT			10	1397.72	Default State	50	1402.83	0.03522	4.15276	0.037847	6.1996	0.00245
BRD4(1-530)	98	109	YKIIKTPMDMGT			10	1397.72	Default State	180	1403.34	0.054664	4.66859	0.056392	6.20921	0.008579
BRD4(1-530)	89	117	AVKLNLPDYYKIIKTPMDMGTIKKRLENN			26	3406.86	CK2	0	3409.05	0.014183	0	0	7.67074	0.006565
BRD4(1-530)	89	117	AVKLNLPDYYKIIKTPMDMGTIKKRLENN			26	3406.86	CK2	0.005	3410.79	0.05499	1.74015	0.05679	7.68078	0.002777
BRD4(1-530)	89	117	AVKLNLPDYYKIIKTPMDMGTIKKRLENN			26	3406.86	CK2	0.5	3415.08	0.108678	6.03446	0.109599	7.66805	0.007723
BRD4(1-530)	89	117	AVKLNLPDYYKIIKTPMDMGTIKKRLENN			26	3406.86	CK2	50	3417.76	0.175525	8.71312	0.176097	7.65735	0.003492
BRD4(1-530)	89	117	AVKLNLPDYYKIIKTPMDMGTIKKRLENN			26	3406.86	CK2	180	3418.24	0.191776	9.19073	0.1923	7.66143	0.00475
BRD4(1-530)	89	117	AVKLNLPDYYKIIKTPMDMGTIKKRLENN			26	3406.86	Default State	0	3409.04	0.017866	0	0	7.6749	0.002643
BRD4(1-530)	89	117	AVKLNLPDYYKIIKTPMDMGTIKKRLENN			26	3406.86	Default State	0.005	3410.85	0.036414	1.80503	0.04056	7.68759	0.010746
BRD4(1-530)	89	117	AVKLNLPDYYKIIKTPMDMGTIKKRLENN			26	3406.86	Default State	0.5	3415.02	0.131711	5.97723	0.132917	7.66422	0.003541
BRD4(1-530)	89	117	AVKLNLPDYYKIIKTPMDMGTIKKRLENN			26	3406.86	Default State	50	3417.44	0.206724	8.39883	0.207494	7.65952	0.007754
BRD4(1-530)	89	117	AVKLNLPDYYKIIKTPMDMGTIKKRLENN			26	3406.86	Default State	180	3418.06	0.191353	9.02065	0.192185	7.66101	0.004847
BRD4(1-530)	90	117	VKLNLPDYYKIIKTPMDMGTIKKRLENN			25	3335.82	CK2	0	3337.99	0.022388	0	0	7.64439	0.006925
BRD4(1-530)	90	117	VKLNLPDYYKIIKTPMDMGTIKKRLENN			25	3335.82	CK2	0.005	3339.69	0.02359	1.70351	0.032522	7.65826	0.004234
BRD4(1-530)	90	117	VKLNLPDYYKIIKTPMDMGTIKKRLENN			25	3335.82	CK2	0.5	3343.59	0.080341	5.602	0.083402	7.64017	0.004914
BRD4(1-530)	90	117	VKLNLPDYYKIIKTPMDMGTIKKRLENN			25	3335.82	CK2	50	3346.21	0.134738	8.22274	0.136585	7.63257	0.003801
BRD4(1-530)	90	117	VKLNLPDYYKIIKTPMDMGTIKKRLENN			25	3335.82	CK2	180	3346.82	0.146628	8.82646	0.148327	7.63627	0.004322
BRD4(1-530)	90	117	VKLNLPDYYKIIKTPMDMGTIKKRLENN			25	3335.82	Default State	0	3337.98	0.018828	0	0	7.64642	0.003218
BRD4(1-530)	90	117	VKLNLPDYYKIIKTPMDMGTIKKRLENN			25	3335.82	Default State	0.005	3339.76	0.006298	1.77773	0.019854	7.663	0.012986
BRD4(1-530)	90	117	VKLNLPDYYKIIKTPMDMGTIKKRLENN			25	3335.82	Default State	0.5	3343.64	0.073467	5.66288	0.075841	7.63703	0.003432
BRD4(1-530)	90	117	VKLNLPDYYKIIKTPMDMGTIKKRLENN			25	3335.82	Default State	50	3346.01	0.102025	8.03289	0.103748	7.63318	0.009046
BRD4(1-530)	90	117	VKLNLPDYYKIIKTPMDMGTIKKRLENN			25	3335.82	Default State	180	3346.62	0.101667	8.63578	0.103396	7.63553	0.004766
BRD4(1-530)	98	117	YKIIKTPMDMGTIKKRLENN			18	2393.3	CK2	0	2394.81	0.02174	0	0	6.00766	0.008871
BRD4(1-530)	98	117	YKIIKTPMDMGTIKKRLENN			18	2393.3	CK2	0.005	2395.99	0.027663	1.18068	0.035184	6.02867	0.008561
BRD4(1-530)	98	117	YKIIKTPMDMGTIKKRLENN			18	2393.3	CK2	0.5	2397.63	0.064712	2.82687	0.068266	6.02025	0.007954
BRD4(1-530)	98	117	YKIIKTPMDMGTIKKRLENN			18	2393.3	CK2	50	2399.28	0.091413	4.46741	0.093962	6.00856	0.004836
BRD4(1-530)	98	117	YKIIKTPMDMGTIKKRLENN			18	2393.3	CK2	180	2399.92	0.221538	5.10927	0.222602	6.01498	0.004976
BRD4(1-530)	98	117	YKIIKTPMDMGTIKKRLENN			18	2393.3	Default State	0	2394.79	0.011761	0	0	6.0041	0.003235
BRD4(1-530)	98	117	YKIIKTPMDMGTIKKRLENN			18	2393.3	Default State	0.005	2396.02	0.045299	1.22725	0.046801	6.03456	0.027817
BRD4(1-530)	98	117	YKIIKTPMDMGTIKKRLENN			18	2393.3	Default State	0.5	2397.52	0.039583	2.73081	0.041293	6.01398	0.005933
BRD4(1-530)	98	117	YKIIKTPMDMGTIKKRLENN			18	2393.3	Default State	50	2399.16	0.068852	4.3722	0.069849	6.00993	0.011421
BRD4(1-530)	98	117	YKIIKTPMDMGTIKKRLENN			18	2393.3	Default State	180	2399.87	0.049438	5.08089	0.050818	6.01867	0.008514
BRD4(1-530)	90	118	VKLNLPDYYKIIKTPMDMGTIKKRLENNY			26	3498.89	CK2	0	3501.17	0.023521	0	0	7.85943	0.009152
BRD4(1-530)	90	118	VKLNLPDYYKIIKTPMDMGTIKKRLENNY			26	3498.89	CK2	0.005	3502.89	0.031671	1.71634	0.039449	7.87292	0.004522
BRD4(1-530)	90	118	VKLNLPDYYKIIKTPMDMGTIKKRLENNY			26	3498.89	CK2	0.5	3506.98	0.088484	5.81013	0.091557	7.85792	0.00614
BRD4(1-530)	90	118	VKLNLPDYYKIIKTPMDMGTIKKRLENNY			26	3498.89	CK2	50	3510.13	0.115298	8.96231	0.117673	7.84716	0.004788
BRD4(1-530)	90	118	VKLNLPDYYKIIKTPMDMGTIKKRLENNY			26	3498.89	CK2	180	3510.7	0.165422	9.52319	0.167086	7.85055	0.010101
BRD4(1-530)	90	118	VKLNLPDYYKIIKTPMDMGTIKKRLENNY			26	3498.89	Default State	0	3501.17	0.010456	0	0	7.86052	0.004432
BRD4(1-530)	90	118	VKLNLPDYYKIIKTPMDMGTIKKRLENNY			26	3498.89	Default State	0.005	3502.96	0.048056	1.79105	0.04918	7.87897	0.016794
BRD4(1-530)	90	118	VKLNLPDYYKIIKTPMDMGTIKKRLENNY			26	3498.89	Default State	0.5	3506.95	0.095479	5.77297	0.09605	7.85475	0.003473
BRD4(1-530)	90	118	VKLNLPDYYKIIKTPMDMGTIKKRLENNY			26	3498.89	Default State	50	3509.89	0.100409	8.71471	0.100952	7.8485	0.010921
BRD4(1-530)	90	118	VKLNLPDYYKIIKTPMDMGTIKKRLENNY			26	3498.89	Default State	180	3510.52	0.116462	9.3449	0.116931	7.85545	0.005321
BRD4(1-530)	98	118	YKIIKTPMDMGTIKKRLENNY			19	2556.37	CK2	0	2557.95	0.016597	0	0	6.43164	0.010359
BRD4(1-530)	98	118	YKIIKTPMDMGTIKKRLENNY			19	2556.37	CK2	0.005	2559.08	0.04151	1.12404	0.044705	6.44847	0.011652
BRD4(1-530)	98	118	YKIIKTPMDMGTIKKRLENNY			19	2556.37	CK2	0.5	2560.62	0.122812	2.67164	0.123929	6.44923	0.008566
BRD4(1-530)	98	118	YKIIKTPMDMGTIKKRLENNY			19	2556.37	CK2	50	2562.67	0.186099	4.72331	0.186838	6.43342	0.005303
BRD4(1-530)	98	118	YKIIKTPMDMGTIKKRLENNY			19	2556.37	CK2	180	2563.34	0.251082	5.39054	0.25163	6.43662	0.011113
BRD4(1-530)	98	118	YKIIKTPMDMGTIKKRLENNY			19	2556.37	Default State	0	2557.96	0.016487	0	0	6.43008	0.002883
BRD4(1-530)	98	118	YKIIKTPMDMGTIKKRLENNY			19	2556.37	Default State	0.005	2559.07	0.069339	1.11447	0.071273	6.44574	0.024927
BRD4(1-530)	98	118	YKIIKTPMDMGTIKKRLENNY			19	2556.37	Default State	0.5	2560.58	0.12704	2.62463	0.128106	6.44186	0.006109
BRD4(1-530)	98	118	YKIIKTPMDMGTIKKRLENNY			19	2556.37	Default State	50	2562.57	0.189776	4.61487	0.190491	6.4347	0.009699
BRD4(1-530)	98	118	YKIIKTPMDMGTIKKRLENNY			19	2556.37	Default State	180	2563.25	0.196874	5.29881	0.197563	6.4444	0.008962
BRD4(1-530)	108	118	GTIKKRLENNY			10	1335.74	CK2	0	1336.54	0.013734	0	0	2.57661	0.000822
BRD4(1-530)	108	118	GTIKKRLENNY			10	1335.74	CK2	0.005	1336.94	0.005973	0.400849	0.014977	2.5741	0.0004
BRD4(1-530)	108	118	GTIKKRLENNY			10	1335.74	CK2	0.5	1337.66	0.08711	1.11263	0.088186	2.57256	0.005291
BRD4(1-530)	108	118	GTIKKRLENNY			10	1335.74	CK2	50	1338.34	0.038363	1.79844	0.040748	2.57431	0.000304
BRD4(1-530)	108	118	GTIKKRLENNY			10	1335.74	CK2	180	1338.71	0.138236	2.16313	0.138917	2.59918	0.000357
BRD4(1-530)	108	118	GTIKKRLENNY			10	1335.74	Default State	0	1336.53	0.007823	0	0	2.57614	0.000861
BRD4(1-530)	108	118	GTIKKRLENNY			10	1335.74	Default State	0.005	1336.91	0	0.37701	0.007823	2.57518	0
BRD4(1-530)	108	118	GTIKKRLENNY			10	1335.74	Default State	0.5	1337.62	0.032483	1.09414	0.033412	2.5709	0.006322
BRD4(1-530)	108	118	GTIKKRLENNY			10	1335.74	Default State	50	1338.24	0.122888	1.70782	0.123137	2.57542	0.000452
BRD4(1-530)	108	118	GTIKKRLENNY			10	1335.74	Default State	180	1338.98	0	2.45165	0.007823	2.59534	0
BRD4(1-530)	98	119	YKIIKTPMDMGTIKKRLENNYY			20	2719.43	CK2	0	2721.19	0.01552	0	0	6.76045	0.009028
BRD4(1-530)	98	119	YKIIKTPMDMGTIKKRLENNYY			20	2719.43	CK2	0.005	2722.3	0.050259	1.11187	0.0526	6.78779	0.002607
BRD4(1-530)	98	119	YKIIKTPMDMGTIKKRLENNYY			20	2719.43	CK2	0.5	2723.76	0.09995	2.57473	0.101148	6.77345	0.008387
BRD4(1-530)	98	119	YKIIKTPMDMGTIKKRLENNYY			20	2719.43	CK2	50	2726.33	0.175295	5.13849	0.17598	6.76059	0.005603
BRD4(1-530)	98	119	YKIIKTPMDMGTIKKRLENNYY			20	2719.43	CK2	180	2727	0.2772	5.81106	0.277634	6.77171	0.005144
BRD4(1-530)	98	119	YKIIKTPMDMGTIKKRLENNYY			20	2719.43	Default State	0	2721.18	0.021087	0	0	6.75733	0.005504
BRD4(1-530)	98	119	YKIIKTPMDMGTIKKRLENNYY			20	2719.43	Default State	0.005	2722.28	0.052193	1.10357	0.056292	6.78328	0.027071
BRD4(1-530)	98	119	YKIIKTPMDMGTIKKRLENNYY			20	2719.43	Default State	0.5	2723.71	0.118299	2.52658	0.120164	6.76781	0.003592
BRD4(1-530)	98	119	YKIIKTPMDMGTIKKRLENNYY			20	2719.43	Default State	50	2726.18	0.22959	5.00137	0.230556	6.7668	0.015487
BRD4(1-530)	98	119	YKIIKTPMDMGTIKKRLENNYY			20	2719.43	Default State	180	2726.85	0.248889	5.66958	0.249781	6.77494	0.007611
BRD4(1-530)	108	119	GTIKKRLENNYY			11	1498.8	CK2	0	1499.63	0.046784	0	0	4.32541	0.020972
BRD4(1-530)	108	119	GTIKKRLENNYY			11	1498.8	CK2	0.005	1499.86	0.034512	0.228549	0.058136	4.40559	0.012955
BRD4(1-530)	108	119	GTIKKRLENNYY			11	1498.8	CK2	0.5	1500.59	0.018165	0.957912	0.050186	4.35503	0.011839
BRD4(1-530)	108	119	GTIKKRLENNYY			11	1498.8	CK2	50	1501.99	0.038655	2.35997	0.060687	4.34847	0.008492
BRD4(1-530)	108	119	GTIKKRLENNYY			11	1498.8	CK2	180	1502.18	0.168658	2.55416	0.175026	4.39122	0.007226
BRD4(1-530)	108	119	GTIKKRLENNYY			11	1498.8	Default State	0	1499.67	0.029921	0	0	4.31615	0.018916
BRD4(1-530)	108	119	GTIKKRLENNYY			11	1498.8	Default State	0.005	1500.01	0.047799	0.334773	0.056392	4.40799	0.079867
BRD4(1-530)	108	119	GTIKKRLENNYY			11	1498.8	Default State	0.5	1500.62	0.023994	0.951096	0.038354	4.33969	0.011063
BRD4(1-530)	108	119	GTIKKRLENNYY			11	1498.8	Default State	50	1501.79	0.084829	2.11528	0.089952	4.37156	0.049409
BRD4(1-530)	108	119	GTIKKRLENNYY			11	1498.8	Default State	180	1502.01	0.026821	2.33601	0.040182	4.4076	0.012931
BRD4(1-530)	98	124	YKIIKTPMDMGTIKKRLENNYYWNAQE			25	3347.69	CK2	0	3349.83	0.044532	0	0	7.32591	0.011539
BRD4(1-530)	98	124	YKIIKTPMDMGTIKKRLENNYYWNAQE			25	3347.69	CK2	0.005	3352.03	0.048996	2.20762	0.066209	7.36509	0.001043
BRD4(1-530)	98	124	YKIIKTPMDMGTIKKRLENNYYWNAQE			25	3347.69	CK2	0.5	3355.2	0.124879	5.37369	0.132582	7.34043	0.007798
BRD4(1-530)	98	124	YKIIKTPMDMGTIKKRLENNYYWNAQE			25	3347.69	CK2	50	3358.43	0.21579	8.60146	0.220337	7.33591	0.006019
BRD4(1-530)	98	124	YKIIKTPMDMGTIKKRLENNYYWNAQE			25	3347.69	CK2	180	3359.03	0.242933	9.20144	0.24698	7.35015	0.009077
BRD4(1-530)	98	124	YKIIKTPMDMGTIKKRLENNYYWNAQE			25	3347.69	Default State	0	3349.82	0.040043	0	0	7.32129	0.006687
BRD4(1-530)	98	124	YKIIKTPMDMGTIKKRLENNYYWNAQE			25	3347.69	Default State	0.005	3352.04	0.053992	2.21934	0.06722	7.37356	0.032115
BRD4(1-530)	98	124	YKIIKTPMDMGTIKKRLENNYYWNAQE			25	3347.69	Default State	0.5	3355.13	0.134061	5.3152	0.139914	7.33078	0.003049
BRD4(1-530)	98	124	YKIIKTPMDMGTIKKRLENNYYWNAQE			25	3347.69	Default State	50	3358.06	0.173145	8.24042	0.177715	7.33894	0.019418
BRD4(1-530)	98	124	YKIIKTPMDMGTIKKRLENNYYWNAQE			25	3347.69	Default State	180	3358.71	0.166565	8.89214	0.17131	7.34917	0.006516
BRD4(1-530)	107	124	MGTIKKRLENNYYWNAQE			17	2258.1	CK2	0	2259.45	0.016154	0	0	5.99536	0.014522
BRD4(1-530)	107	124	MGTIKKRLENNYYWNAQE			17	2258.1	CK2	0.005	2260.85	0.059355	1.39355	0.061514	6.04705	0.012103
BRD4(1-530)	107	124	MGTIKKRLENNYYWNAQE			17	2258.1	CK2	0.5	2263.08	0.053159	3.62554	0.055559	6.02046	0.010913
BRD4(1-530)	107	124	MGTIKKRLENNYYWNAQE			17	2258.1	CK2	50	2264.88	0.063347	5.42184	0.065374	6.00622	0.007383
BRD4(1-530)	107	124	MGTIKKRLENNYYWNAQE			17	2258.1	CK2	180	2265.19	0.07677	5.74054	0.078451	6.02577	0.008566
BRD4(1-530)	107	124	MGTIKKRLENNYYWNAQE			17	2258.1	Default State	0	2259.48	0.027803	0	0	5.98588	0.012229
BRD4(1-530)	107	124	MGTIKKRLENNYYWNAQE			17	2258.1	Default State	0.005	2260.88	0.063467	1.40828	0.06929	6.05728	0.058882
BRD4(1-530)	107	124	MGTIKKRLENNYYWNAQE			17	2258.1	Default State	0.5	2263.09	0.071299	3.61833	0.076528	6.00839	0.007684
BRD4(1-530)	107	124	MGTIKKRLENNYYWNAQE			17	2258.1	Default State	50	2264.69	0.057962	5.21121	0.064286	6.01787	0.026513
BRD4(1-530)	107	124	MGTIKKRLENNYYWNAQE			17	2258.1	Default State	180	2264.93	0.12178	5.45355	0.124913	6.03817	0.011158
BRD4(1-530)	108	124	GTIKKRLENNYYWNAQE			16	2127.06	CK2	0	2128.31	0.016472	0	0	5.70964	0.015386
BRD4(1-530)	108	124	GTIKKRLENNYYWNAQE			16	2127.06	CK2	0.005	2129.61	0.008778	1.3004	0.018665	5.77448	0.009122
BRD4(1-530)	108	124	GTIKKRLENNYYWNAQE			16	2127.06	CK2	0.5	2131.94	0.057977	3.63538	0.060271	5.74182	0.011525
BRD4(1-530)	108	124	GTIKKRLENNYYWNAQE			16	2127.06	CK2	50	2133.92	0.082257	5.61508	0.08389	5.72473	0.006806
BRD4(1-530)	108	124	GTIKKRLENNYYWNAQE			16	2127.06	CK2	180	2134.23	0.117233	5.9216	0.118385	5.75394	0.011842
BRD4(1-530)	108	124	GTIKKRLENNYYWNAQE			16	2127.06	Default State	0	2128.31	0.031956	0	0	5.70027	0.013339
BRD4(1-530)	108	124	GTIKKRLENNYYWNAQE			16	2127.06	Default State	0.005	2129.69	0.008351	1.38506	0.033029	5.77385	0.056925
BRD4(1-530)	108	124	GTIKKRLENNYYWNAQE			16	2127.06	Default State	0.5	2131.95	0.090762	3.64088	0.096224	5.72597	0.00859
BRD4(1-530)	108	124	GTIKKRLENNYYWNAQE			16	2127.06	Default State	50	2133.73	0.042125	5.42445	0.052875	5.73672	0.028391
BRD4(1-530)	108	124	GTIKKRLENNYYWNAQE			16	2127.06	Default State	180	2133.99	0.061822	5.68708	0.069593	5.76846	0.009553
BRD4(1-530)	118	124	YYWNAQE			6	973.405	CK2	0	973.908	0.007677	0	0	7.35678	0.006353
BRD4(1-530)	118	124	YYWNAQE			6	973.405	CK2	0.005	974.911	0.010069	1.00364	0.012662	7.36877	0.003248
BRD4(1-530)	118	124	YYWNAQE			6	973.405	CK2	0.5	976.464	0.004971	2.55608	0.009146	7.36881	0.005688
BRD4(1-530)	118	124	YYWNAQE			6	973.405	CK2	50	977.025	0.021404	3.11773	0.022739	7.35465	0.002664
BRD4(1-530)	118	124	YYWNAQE			6	973.405	CK2	180	976.975	0.021312	3.06704	0.022652	7.36008	0.004067
BRD4(1-530)	118	124	YYWNAQE			6	973.405	Default State	0	973.909	0.003348	0	0	7.35424	0.004892
BRD4(1-530)	118	124	YYWNAQE			6	973.405	Default State	0.005	974.924	0.006279	1.0156	0.007115	7.36048	0.005843
BRD4(1-530)	118	124	YYWNAQE			6	973.405	Default State	0.5	976.48	0.008567	2.57133	0.009198	7.36295	0.004972
BRD4(1-530)	118	124	YYWNAQE			6	973.405	Default State	50	977.002	0.005462	3.09263	0.006406	7.35708	0.002181
BRD4(1-530)	118	124	YYWNAQE			6	973.405	Default State	180	976.958	0.011393	3.04878	0.011875	7.36395	0.007559
BRD4(1-530)	118	125	YYWNAQEC			7	1076.41	CK2	0	1077.11	0.028516	0	0	7.87639	0.005532
BRD4(1-530)	118	125	YYWNAQEC			7	1076.41	CK2	0.005	1078.07	0.02222	0.960186	0.036151	7.88704	0.003365
BRD4(1-530)	118	125	YYWNAQEC			7	1076.41	CK2	0.5	1079.52	0.042708	2.41204	0.051353	7.88508	0.004782
BRD4(1-530)	118	125	YYWNAQEC			7	1076.41	CK2	50	1080.16	0.02842	3.05487	0.04026	7.87722	0.001805
BRD4(1-530)	118	125	YYWNAQEC			7	1076.41	CK2	180	1080.18	0.025367	3.07225	0.038167	7.88151	0.004397
BRD4(1-530)	118	125	YYWNAQEC			7	1076.41	Default State	0	1077.08	0.019861	0	0	7.87642	0.003939
BRD4(1-530)	118	125	YYWNAQEC			7	1076.41	Default State	0.005	1078.05	0.01999	0.976546	0.028179	7.8836	0.002772
BRD4(1-530)	118	125	YYWNAQEC			7	1076.41	Default State	0.5	1079.55	0.03855	2.47415	0.043365	7.88089	0.004907
BRD4(1-530)	118	125	YYWNAQEC			7	1076.41	Default State	50	1080.1	0.012687	3.02334	0.023567	7.87851	0.002991
BRD4(1-530)	118	125	YYWNAQEC			7	1076.41	Default State	180	1080.13	0.025282	3.05215	0.03215	7.88445	0.00543
BRD4(1-530)	119	125	YWNAQEC			6	913.351	CK2	0	913.948	0.008054	0	0	6.58341	0.006533
BRD4(1-530)	119	125	YWNAQEC			6	913.351	CK2	0.005	914.7	0.007665	0.75234	0.011119	6.59261	0.006622
BRD4(1-530)	119	125	YWNAQEC			6	913.351	CK2	0.5	915.74	0.009148	1.79187	0.012188	6.5967	0.00643
BRD4(1-530)	119	125	YWNAQEC			6	913.351	CK2	50	916.29	0.02445	2.34183	0.025742	6.58525	0.002147
BRD4(1-530)	119	125	YWNAQEC			6	913.351	CK2	180	916.299	0.051746	2.35111	0.052369	6.58998	0.00577
BRD4(1-530)	119	125	YWNAQEC			6	913.351	Default State	0	913.935	0.007768	0	0	6.58018	0.004396
BRD4(1-530)	119	125	YWNAQEC			6	913.351	Default State	0.005	914.74	0.021523	0.804504	0.022882	6.58674	0.006427
BRD4(1-530)	119	125	YWNAQEC			6	913.351	Default State	0.5	915.744	0.012024	1.80853	0.014315	6.59058	0.006923
BRD4(1-530)	119	125	YWNAQEC			6	913.351	Default State	50	916.23	0.020773	2.29526	0.022178	6.58526	0.002128
BRD4(1-530)	119	125	YWNAQEC			6	913.351	Default State	180	916.262	0.030602	2.3268	0.031572	6.59581	0.008544
BRD4(1-530)	125	132	CIQDFNTM			7	971.396	CK2	0	972.018	0.032742	0	0	7.08856	0.006153
BRD4(1-530)	125	132	CIQDFNTM			7	971.396	CK2	0.005	972.159	0.030269	0.140971	0.04459	7.09806	0.003407
BRD4(1-530)	125	132	CIQDFNTM			7	971.396	CK2	0.5	972.307	0.036921	0.289106	0.049348	7.10442	0.00646
BRD4(1-530)	125	132	CIQDFNTM			7	971.396	CK2	50	972.546	0.029935	0.527823	0.044363	7.09082	0.002961
BRD4(1-530)	125	132	CIQDFNTM			7	971.396	CK2	180	972.903	0.055148	0.885325	0.064135	7.0932	0.00458
BRD4(1-530)	125	132	CIQDFNTM			7	971.396	Default State	0	972.024	0.033727	0	0	7.08703	0.00354
BRD4(1-530)	125	132	CIQDFNTM			7	971.396	Default State	0.005	972.151	0.029885	0.126727	0.045062	7.09298	0.007669
BRD4(1-530)	125	132	CIQDFNTM			7	971.396	Default State	0.5	972.283	0.015272	0.259532	0.037023	7.10042	0.005012
BRD4(1-530)	125	132	CIQDFNTM			7	971.396	Default State	50	972.455	0.016662	0.430987	0.037618	7.09243	0.003636
BRD4(1-530)	125	132	CIQDFNTM			7	971.396	Default State	180	972.799	0.009963	0.775505	0.035167	7.09753	0.007601
BRD4(1-530)	126	132	IQDFNTM			6	868.387	CK2	0	868.855	0.003996	0	0	6.6542	0.006421
BRD4(1-530)	126	132	IQDFNTM			6	868.387	CK2	0.005	869.162	0.063388	0.306517	0.063514	6.66134	0.006163
BRD4(1-530)	126	132	IQDFNTM			6	868.387	CK2	0.5	869.19	0.011733	0.334926	0.012395	6.67038	0.006539
BRD4(1-530)	126	132	IQDFNTM			6	868.387	CK2	50	869.211	0.010392	0.355348	0.011133	6.65804	0.001952
BRD4(1-530)	126	132	IQDFNTM			6	868.387	CK2	180	869.698	0.084298	0.842662	0.084392	6.65848	0.004387
BRD4(1-530)	126	132	IQDFNTM			6	868.387	Default State	0	868.951	0.016071	0	0	6.65302	0.001902
BRD4(1-530)	126	132	IQDFNTM			6	868.387	Default State	0.005	869.237	0.07552	0.285282	0.077211	6.65869	0.00598
BRD4(1-530)	126	132	IQDFNTM			6	868.387	Default State	0.5	869.169	0.005327	0.217892	0.016931	6.66642	0.005527
BRD4(1-530)	126	132	IQDFNTM			6	868.387	Default State	50	869.377	0.095043	0.425464	0.096392	6.65603	0.00272
BRD4(1-530)	126	132	IQDFNTM			6	868.387	Default State	180	869.659	0.041482	0.707322	0.044487	6.6632	0.00924
BRD4(1-530)	125	133	CIQDFNTMF			8	1118.46	CK2	0	1119.26	0.032925	0	0	9.504	0.005333
BRD4(1-530)	125	133	CIQDFNTMF			8	1118.46	CK2	0.005	1119.32	0.060841	0.055361	0.069179	9.51276	0.001436
BRD4(1-530)	125	133	CIQDFNTMF			8	1118.46	CK2	0.5	1119.35	0.089612	0.087132	0.095469	9.51009	0.003226
BRD4(1-530)	125	133	CIQDFNTMF			8	1118.46	CK2	50	1119.72	0.053004	0.458041	0.062398	9.50518	0.001147
BRD4(1-530)	125	133	CIQDFNTMF			8	1118.46	CK2	180	1119.99	0.065161	0.729864	0.073007	9.50691	0.00504
BRD4(1-530)	125	133	CIQDFNTMF			8	1118.46	Default State	0	1119.28	0.033291	0	0	9.5046	0.002494
BRD4(1-530)	125	133	CIQDFNTMF			8	1118.46	Default State	0.005	1119.36	0.030646	0.074689	0.045249	9.51051	0.002122
BRD4(1-530)	125	133	CIQDFNTMF			8	1118.46	Default State	0.5	1119.34	0.013448	0.061997	0.035905	9.50865	0.001121
BRD4(1-530)	125	133	CIQDFNTMF			8	1118.46	Default State	50	1119.61	0.047655	0.324939	0.058131	9.50692	0.002269
BRD4(1-530)	125	133	CIQDFNTMF			8	1118.46	Default State	180	1119.86	0.043591	0.576736	0.054849	9.50849	0.003266
BRD4(1-530)	126	133	IQDFNTMF			7	1015.46	CK2	0	1016.09	0.012885	0	0	9.26244	0.005248
BRD4(1-530)	126	133	IQDFNTMF			7	1015.46	CK2	0.005	1016.17	0.020044	0.085146	0.023828	9.26994	0.001143
BRD4(1-530)	126	133	IQDFNTMF			7	1015.46	CK2	0.5	1016.24	0.053257	0.146176	0.054793	9.26905	0.003324
BRD4(1-530)	126	133	IQDFNTMF			7	1015.46	CK2	50	1016.49	0.02204	0.400968	0.02553	9.26275	0.001746
BRD4(1-530)	126	133	IQDFNTMF			7	1015.46	CK2	180	1016.77	0.045465	0.684727	0.047256	9.26594	0.003157
BRD4(1-530)	126	133	IQDFNTMF			7	1015.46	Default State	0	1016.1	0.005812	0	0	9.26224	0.002237
BRD4(1-530)	126	133	IQDFNTMF			7	1015.46	Default State	0.005	1016.21	0.004126	0.10436	0.007127	9.26745	0.001931
BRD4(1-530)	126	133	IQDFNTMF			7	1015.46	Default State	0.5	1016.26	0.018823	0.154628	0.0197	9.26774	0.001832
BRD4(1-530)	126	133	IQDFNTMF			7	1015.46	Default State	50	1016.41	0.021169	0.305543	0.021952	9.26432	0.001865
BRD4(1-530)	126	133	IQDFNTMF			7	1015.46	Default State	180	1016.63	0.024605	0.529384	0.025282	9.266	0.003577
BRD4(1-530)	130	136	NTMFTNC			6	830.317	CK2	0	830.827	0.017797	0	0	6.93629	0.005657
BRD4(1-530)	130	136	NTMFTNC			6	830.317	CK2	0.005	830.964	0.011423	0.13638	0.021148	6.94692	0.003281
BRD4(1-530)	130	136	NTMFTNC			6	830.317	CK2	0.5	831.111	0.021043	0.284049	0.02756	6.95148	0.006212
BRD4(1-530)	130	136	NTMFTNC			6	830.317	CK2	50	831.36	0.01048	0.532612	0.020653	6.93889	0.002652
BRD4(1-530)	130	136	NTMFTNC			6	830.317	CK2	180	831.725	0.040594	0.897902	0.044323	6.94185	0.003927
BRD4(1-530)	130	136	NTMFTNC			6	830.317	Default State	0	830.834	0.007687	0	0	6.93398	0.003422
BRD4(1-530)	130	136	NTMFTNC			6	830.317	Default State	0.005	830.947	0.01094	0.112508	0.01337	6.94198	0.005447
BRD4(1-530)	130	136	NTMFTNC			6	830.317	Default State	0.5	831.061	0.01506	0.226838	0.016908	6.94787	0.006553
BRD4(1-530)	130	136	NTMFTNC			6	830.317	Default State	50	831.34	0.009564	0.505254	0.01227	6.9402	0.003055
BRD4(1-530)	130	136	NTMFTNC			6	830.317	Default State	180	831.737	0.015093	0.902407	0.016937	6.94537	0.006445
BRD4(1-530)	137	145	YIYNKPGDD			7	1084.49	CK2	0	1085.05	0.009989	0	0	4.2251	0.005111
BRD4(1-530)	137	145	YIYNKPGDD			7	1084.49	CK2	0.005	1085.82	0.014455	0.76315	0.01757	4.23301	0.00449
BRD4(1-530)	137	145	YIYNKPGDD			7	1084.49	CK2	0.5	1086.58	0.018951	1.52681	0.021423	4.23983	0.007871
BRD4(1-530)	137	145	YIYNKPGDD			7	1084.49	CK2	50	1087.53	0.016818	2.47818	0.01956	4.22284	0.001918
BRD4(1-530)	137	145	YIYNKPGDD			7	1084.49	CK2	180	1087.55	0.021311	2.4916	0.023536	4.22645	0.004208
BRD4(1-530)	137	145	YIYNKPGDD			7	1084.49	Default State	0	1085.06	0.024293	0	0	4.2219	0.003896
BRD4(1-530)	137	145	YIYNKPGDD			7	1084.49	Default State	0.005	1085.83	0.004568	0.761281	0.024719	4.22413	0.008856
BRD4(1-530)	137	145	YIYNKPGDD			7	1084.49	Default State	0.5	1086.59	0.015645	1.53019	0.028895	4.23734	0.00738
BRD4(1-530)	137	145	YIYNKPGDD			7	1084.49	Default State	50	1087.53	0.011625	2.46817	0.026931	4.22292	0.003765
BRD4(1-530)	137	145	YIYNKPGDD			7	1084.49	Default State	180	1087.55	0.01198	2.48362	0.027087	4.23491	0.008752
BRD4(1-530)	139	145	YNKPGDD			5	808.347	CK2	0	808.725	0.006024	0	0	4.22346	0.005014
BRD4(1-530)	139	145	YNKPGDD			5	808.347	CK2	0.005	809.406	0.009445	0.681162	0.011203	4.23219	0.004043
BRD4(1-530)	139	145	YNKPGDD			5	808.347	CK2	0.5	809.944	0.008122	1.21951	0.010112	4.23931	0.007458
BRD4(1-530)	139	145	YNKPGDD			5	808.347	CK2	50	810.676	0.005342	1.95145	0.008051	4.22202	0.001752
BRD4(1-530)	139	145	YNKPGDD			5	808.347	CK2	180	810.624	0.014549	1.89934	0.015746	4.2258	0.004238
BRD4(1-530)	139	145	YNKPGDD			5	808.347	Default State	0	808.726	0.003309	0	0	4.22045	0.004159
BRD4(1-530)	139	145	YNKPGDD			5	808.347	Default State	0.005	809.387	0.001048	0.661703	0.003471	4.22279	0.009079
BRD4(1-530)	139	145	YNKPGDD			5	808.347	Default State	0.5	809.965	0.006565	1.23953	0.007352	4.23641	0.007424
BRD4(1-530)	139	145	YNKPGDD			5	808.347	Default State	50	810.624	0.040284	1.89846	0.04042	4.22272	0.003668
BRD4(1-530)	139	145	YNKPGDD			5	808.347	Default State	180	810.631	0.002079	1.90485	0.003908	4.23419	0.008605
BRD4(1-530)	150	156	AEALEKL			6	773.44	CK2	0	773.839	0.010239	0	0	5.47858	0.00783
BRD4(1-530)	150	156	AEALEKL			6	773.44	CK2	0.005	773.983	0.016434	0.143433	0.019362	5.48881	0.005813
BRD4(1-530)	150	156	AEALEKL			6	773.44	CK2	0.5	774.04	0.004622	0.200546	0.011234	5.50036	0.007982
BRD4(1-530)	150	156	AEALEKL			6	773.44	CK2	50	774.104	0.008233	0.264803	0.013138	5.48216	0.003061
BRD4(1-530)	150	156	AEALEKL			6	773.44	CK2	180	774.211	0.01471	0.372131	0.017923	5.48474	0.007627
BRD4(1-530)	150	156	AEALEKL			6	773.44	Default State	0	773.829	0.014954	0	0	5.47694	0.002246
BRD4(1-530)	150	156	AEALEKL			6	773.44	Default State	0.005	773.959	0.00628	0.1298	0.016219	5.47879	0.015219
BRD4(1-530)	150	156	AEALEKL			6	773.44	Default State	0.5	774.018	0.021374	0.189059	0.026085	5.49719	0.005809
BRD4(1-530)	150	156	AEALEKL			6	773.44	Default State	50	774.081	0.008284	0.25259	0.017095	5.48306	0.001994
BRD4(1-530)	150	156	AEALEKL			6	773.44	Default State	180	774.195	0.029028	0.366535	0.032653	5.49435	0.008244
BRD4(1-530)	152	158	ALEKLFL			6	833.513	CK2	0	834.007	0.015964	0	0	8.51065	0.006251
BRD4(1-530)	152	158	ALEKLFL			6	833.513	CK2	0.005	834.087	0.01876	0.080416	0.024634	8.52109	0.001068
BRD4(1-530)	152	158	ALEKLFL			6	833.513	CK2	0.5	834.129	0.025722	0.122769	0.030274	8.52181	0.004145
BRD4(1-530)	152	158	ALEKLFL			6	833.513	CK2	50	834.216	0.035538	0.208956	0.038959	8.51166	0.002144
BRD4(1-530)	152	158	ALEKLFL			6	833.513	CK2	180	834.334	0.040248	0.327158	0.043298	8.51468	0.002946
BRD4(1-530)	152	158	ALEKLFL			6	833.513	Default State	0	834.005	0.006947	0	0	8.51171	0.00168
BRD4(1-530)	152	158	ALEKLFL			6	833.513	Default State	0.005	834.097	0.014918	0.092129	0.016456	8.51572	0.007169
BRD4(1-530)	152	158	ALEKLFL			6	833.513	Default State	0.5	834.14	0.041143	0.135324	0.041726	8.52181	0.001054
BRD4(1-530)	152	158	ALEKLFL			6	833.513	Default State	50	834.205	0.020736	0.200361	0.021869	8.51404	0.003242
BRD4(1-530)	152	158	ALEKLFL			6	833.513	Default State	180	834.302	0.0403	0.296729	0.040894	8.51607	0.004533
BRD4(1-530)	157	164	FLQKINEL			7	1004.58	CK2	0	1005.14	0.046676	0	0	6.80581	0.006277
BRD4(1-530)	157	164	FLQKINEL			7	1004.58	CK2	0.005	1005.79	0.004516	0.645686	0.046894	6.81355	0.004705
BRD4(1-530)	157	164	FLQKINEL			7	1004.58	CK2	0.5	1006.22	0.028251	1.08141	0.05456	6.82103	0.006807
BRD4(1-530)	157	164	FLQKINEL			7	1004.58	CK2	50	1007.19	0.008863	2.04557	0.04751	6.80482	0.002141
BRD4(1-530)	157	164	FLQKINEL			7	1004.58	CK2	180	1007.6	0.036214	2.45259	0.059077	6.80618	0.004272
BRD4(1-530)	157	164	FLQKINEL			7	1004.58	Default State	0	1005.18	0.013031	0	0	6.80645	0.001471
BRD4(1-530)	157	164	FLQKINEL			7	1004.58	Default State	0.005	1005.76	0.013505	0.583678	0.018767	6.8103	0.008316
BRD4(1-530)	157	164	FLQKINEL			7	1004.58	Default State	0.5	1006.16	0.02484	0.978384	0.028051	6.8199	0.003761
BRD4(1-530)	157	164	FLQKINEL			7	1004.58	Default State	50	1007.21	0.009746	2.0294	0.016273	6.80579	0.003785
BRD4(1-530)	157	164	FLQKINEL			7	1004.58	Default State	180	1007.52	0.040845	2.34238	0.042873	6.8111	0.007139
BRD4(1-530)	157	168	FLQKINELPTEE			10	1460.76	CK2	0	1461.55	0.014165	0	0	6.38493	0.008271
BRD4(1-530)	157	168	FLQKINELPTEE			10	1460.76	CK2	0.005	1463.69	0.017626	2.14453	0.022613	6.39084	0.007449
BRD4(1-530)	157	168	FLQKINELPTEE			10	1460.76	CK2	0.5	1464.14	0.016939	2.59177	0.022082	6.40514	0.006741
BRD4(1-530)	157	168	FLQKINELPTEE			10	1460.76	CK2	50	1465.03	0.039867	3.48885	0.042309	6.38381	0.003017
BRD4(1-530)	157	168	FLQKINELPTEE			10	1460.76	CK2	180	1465.37	0.074131	3.82754	0.075472	6.38455	0.005426
BRD4(1-530)	157	168	FLQKINELPTEE			10	1460.76	Default State	0	1461.54	0.014303	0	0	6.38458	0.002369
BRD4(1-530)	157	168	FLQKINELPTEE			10	1460.76	Default State	0.005	1463.69	0.029701	2.14351	0.032966	6.38597	0.013194
BRD4(1-530)	157	168	FLQKINELPTEE			10	1460.76	Default State	0.5	1464.12	0.019296	2.58066	0.024019	6.40195	0.005819
BRD4(1-530)	157	168	FLQKINELPTEE			10	1460.76	Default State	50	1465.02	0.01257	3.47922	0.019042	6.38495	0.002179
BRD4(1-530)	157	168	FLQKINELPTEE			10	1460.76	Default State	180	1465.37	0.014784	3.8309	0.020571	6.39183	0.008514
BRD4(1-530)	157	169	FLQKINELPTEET			11	1561.81	CK2	0	1562.63	0.017608	0	0	6.33544	0.007812
BRD4(1-530)	157	169	FLQKINELPTEET			11	1561.81	CK2	0.005	1565.1	0.007439	2.4681	0.019115	6.34184	0.007238
BRD4(1-530)	157	169	FLQKINELPTEET			11	1561.81	CK2	0.5	1565.94	0.011988	3.30745	0.021302	6.3532	0.006832
BRD4(1-530)	157	169	FLQKINELPTEET			11	1561.81	CK2	50	1566.76	0.042505	4.12272	0.046008	6.33434	0.003094
BRD4(1-530)	157	169	FLQKINELPTEET			11	1561.81	CK2	180	1567.1	0.089673	4.46141	0.091385	6.33715	0.005292
BRD4(1-530)	157	169	FLQKINELPTEET			11	1561.81	Default State	0	1562.63	0.018364	0	0	6.33551	0.001526
BRD4(1-530)	157	169	FLQKINELPTEET			11	1561.81	Default State	0.005	1565.17	0.064011	2.53133	0.066593	6.33753	0.011434
BRD4(1-530)	157	169	FLQKINELPTEET			11	1561.81	Default State	0.5	1565.91	0.018171	3.27626	0.025835	6.35023	0.005818
BRD4(1-530)	157	169	FLQKINELPTEET			11	1561.81	Default State	50	1566.75	0.015255	4.12051	0.023874	6.33564	0.002314
BRD4(1-530)	157	169	FLQKINELPTEET			11	1561.81	Default State	180	1567.09	0.028206	4.46069	0.033657	6.34378	0.008151
BRD4(1-530)	157	170	FLQKINELPTEETE			12	1690.85	CK2	0	1691.74	0.002443	0	0	6.38324	0.007092
BRD4(1-530)	157	170	FLQKINELPTEETE			12	1690.85	CK2	0.005	1694.62	0.001863	2.88138	0.003073	6.38693	0.006813
BRD4(1-530)	157	170	FLQKINELPTEETE			12	1690.85	CK2	0.5	1695.44	0.008352	3.70035	0.008702	6.39858	0.006573
BRD4(1-530)	157	170	FLQKINELPTEETE			12	1690.85	CK2	50	1696.21	0.049324	4.47004	0.049384	6.38175	0.002482
BRD4(1-530)	157	170	FLQKINELPTEETE			12	1690.85	CK2	180	1696.51	0.100732	4.77255	0.100762	6.38343	0.004452
BRD4(1-530)	157	170	FLQKINELPTEETE			12	1690.85	Default State	0	1691.74	0.007861	0	0	6.38328	0.001466
BRD4(1-530)	157	170	FLQKINELPTEETE			12	1690.85	Default State	0.005	1694.65	0.066466	2.91701	0.066929	6.38526	0.010082
BRD4(1-530)	157	170	FLQKINELPTEETE			12	1690.85	Default State	0.5	1695.38	0.011371	3.64656	0.013824	6.39553	0.005642
BRD4(1-530)	157	170	FLQKINELPTEETE			12	1690.85	Default State	50	1696.16	0.006704	4.42396	0.010332	6.38234	0.002102
BRD4(1-530)	157	170	FLQKINELPTEETE			12	1690.85	Default State	180	1696.49	0.022404	4.75518	0.023743	6.38911	0.007979
BRD4(1-530)	159	170	QKINELPTEETE			10	1430.7	CK2	0	1431.45	0.009088	0	0	4.93478	0.005628
BRD4(1-530)	159	170	QKINELPTEETE			10	1430.7	CK2	0.005	1434.25	0.026032	2.80302	0.027573	4.93856	0.003601
BRD4(1-530)	159	170	QKINELPTEETE			10	1430.7	CK2	0.5	1435.05	0.039784	3.59906	0.040809	4.94649	0.006754
BRD4(1-530)	159	170	QKINELPTEETE			10	1430.7	CK2	50	1435.45	0.060679	4.00355	0.061356	4.93473	0.001809
BRD4(1-530)	159	170	QKINELPTEETE			10	1430.7	CK2	180	1435.41	0.078113	3.96285	0.07864	4.93863	0.003741
BRD4(1-530)	159	170	QKINELPTEETE			10	1430.7	Default State	0	1431.45	0.01523	0	0	4.93385	0.001397
BRD4(1-530)	159	170	QKINELPTEETE			10	1430.7	Default State	0.005	1434.27	0.058941	2.82173	0.060877	4.93202	0.007343
BRD4(1-530)	159	170	QKINELPTEETE			10	1430.7	Default State	0.5	1434.99	0.040301	3.53599	0.043083	4.94315	0.007116
BRD4(1-530)	159	170	QKINELPTEETE			10	1430.7	Default State	50	1435.37	0.015947	3.92093	0.022051	4.93464	0.001989
BRD4(1-530)	159	170	QKINELPTEETE			10	1430.7	Default State	180	1435.44	0.017088	3.99191	0.02289	4.94523	0.009507
BRD4(1-530)	173	201	IVQAKGRGRGRKETGTAKPGVSTVPNTTQ			26	2994.66	CK2	0	2996.3	0.027789	0	0	2.57974	0.003256
BRD4(1-530)	173	201	IVQAKGRGRGRKETGTAKPGVSTVPNTTQ			26	2994.66	CK2	0.005	3005.53	0.153643	9.22691	0.156136	2.57859	0.002842
BRD4(1-530)	173	201	IVQAKGRGRGRKETGTAKPGVSTVPNTTQ			26	2994.66	CK2	0.5	3006.07	0.113052	9.7719	0.116418	2.57514	0.006154
BRD4(1-530)	173	201	IVQAKGRGRGRKETGTAKPGVSTVPNTTQ			26	2994.66	CK2	50	3005.17	0.211756	8.86912	0.213572	2.57738	0.002648
BRD4(1-530)	173	201	IVQAKGRGRGRKETGTAKPGVSTVPNTTQ			26	2994.66	CK2	180	3004.87	0.246831	8.56451	0.24839	2.60155	0.00322
BRD4(1-530)	173	201	IVQAKGRGRGRKETGTAKPGVSTVPNTTQ			26	2994.66	Default State	0	2996.31	0.022724	0	0	2.57845	0.003323
BRD4(1-530)	173	201	IVQAKGRGRGRKETGTAKPGVSTVPNTTQ			26	2994.66	Default State	0.005	3005.06	0.239647	8.75224	0.240722	2.57814	0.002962
BRD4(1-530)	173	201	IVQAKGRGRGRKETGTAKPGVSTVPNTTQ			26	2994.66	Default State	0.5	3005.5	0.141168	9.19416	0.142985	2.57421	0.006899
BRD4(1-530)	173	201	IVQAKGRGRGRKETGTAKPGVSTVPNTTQ			26	2994.66	Default State	50	3004.75	0.113355	8.44101	0.115611	2.57898	0.002752
BRD4(1-530)	173	201	IVQAKGRGRGRKETGTAKPGVSTVPNTTQ			26	2994.66	Default State	180	3004.6	0.132697	8.29348	0.134629	2.59595	0.006568
BRD4(1-530)	211	223	PQPNPPPVQATPH			6	1379.71	CK2	0	1380.62	0.004285	0	0	6.19757	0.008453
BRD4(1-530)	211	223	PQPNPPPVQATPH			6	1379.71	CK2	0.005	1381.56	0.006055	0.940419	0.007418	6.20712	0.007776
BRD4(1-530)	211	223	PQPNPPPVQATPH			6	1379.71	CK2	0.5	1382.55	0.017234	1.92722	0.017758	6.21701	0.007304
BRD4(1-530)	211	223	PQPNPPPVQATPH			6	1379.71	CK2	50	1383.96	0.007255	3.33284	0.008426	6.19593	0.002908
BRD4(1-530)	211	223	PQPNPPPVQATPH			6	1379.71	CK2	180	1384.36	0.03042	3.73291	0.03072	6.2005	0.006017
BRD4(1-530)	211	223	PQPNPPPVQATPH			6	1379.71	Default State	0	1380.63	0.012149	0	0	6.19919	0.001648
BRD4(1-530)	211	223	PQPNPPPVQATPH			6	1379.71	Default State	0.005	1381.61	0.00525	0.981315	0.013235	6.20235	0.014495
BRD4(1-530)	211	223	PQPNPPPVQATPH			6	1379.71	Default State	0.5	1382.54	0.0123	1.90577	0.017288	6.21443	0.00599
BRD4(1-530)	211	223	PQPNPPPVQATPH			6	1379.71	Default State	50	1384.04	0.04028	3.41061	0.042072	6.19809	0.002223
BRD4(1-530)	211	223	PQPNPPPVQATPH			6	1379.71	Default State	180	1384.42	0.020105	3.78309	0.023491	6.2086	0.008152
BRD4(1-530)	202	229	ASTPPQTQTPQPNPPPVQATPHPFPAVT			17	2903.47	CK2	0	2905.17	0.020788	0	0	6.17728	0.00846
BRD4(1-530)	202	229	ASTPPQTQTPQPNPPPVQATPHPFPAVT			17	2903.47	CK2	0.005	2915.14	0.121617	9.96899	0.123381	6.17594	0.006676
BRD4(1-530)	202	229	ASTPPQTQTPQPNPPPVQATPHPFPAVT			17	2903.47	CK2	0.5	2915.23	0.154178	10.0608	0.155573	6.19043	0.006918
BRD4(1-530)	202	229	ASTPPQTQTPQPNPPPVQATPHPFPAVT			17	2903.47	CK2	50	2914.56	0.141118	9.3866	0.142641	6.17435	0.003413
BRD4(1-530)	202	229	ASTPPQTQTPQPNPPPVQATPHPFPAVT			17	2903.47	CK2	180	2914.33	0.185448	9.15513	0.18661	6.17946	0.00487
BRD4(1-530)	202	229	ASTPPQTQTPQPNPPPVQATPHPFPAVT			17	2903.47	Default State	0	2905.2	0.013522	0	0	6.17965	0.003868
BRD4(1-530)	202	229	ASTPPQTQTPQPNPPPVQATPHPFPAVT			17	2903.47	Default State	0.005	2914.82	0.152488	9.62231	0.153086	6.17471	0.009204
BRD4(1-530)	202	229	ASTPPQTQTPQPNPPPVQATPHPFPAVT			17	2903.47	Default State	0.5	2915.12	0.180035	9.91496	0.180542	6.18837	0.006435
BRD4(1-530)	202	229	ASTPPQTQTPQPNPPPVQATPHPFPAVT			17	2903.47	Default State	50	2914.4	0.139796	9.20426	0.140449	6.17682	0.003048
BRD4(1-530)	202	229	ASTPPQTQTPQPNPPPVQATPHPFPAVT			17	2903.47	Default State	180	2914.33	0.138991	9.13281	0.139647	6.18705	0.008912
BRD4(1-530)	203	232	STPPQTQTPQPNPPPVQATPHPFPAVTPDL			18	3157.6	CK2	0	3159.55	0.060256	0	0	7.54963	0.006242
BRD4(1-530)	203	232	STPPQTQTPQPNPPPVQATPHPFPAVTPDL			18	3157.6	CK2	0.005	3169.48	0.015678	9.92714	0.062262	7.55444	0.005098
BRD4(1-530)	203	232	STPPQTQTPQPNPPPVQATPHPFPAVTPDL			18	3157.6	CK2	0.5	3169.43	0.030138	9.88158	0.067372	7.56051	0.005831
BRD4(1-530)	203	232	STPPQTQTPQPNPPPVQATPHPFPAVTPDL			18	3157.6	CK2	50	3168.9	0.064759	9.34478	0.088456	7.54858	0.000656
BRD4(1-530)	203	232	STPPQTQTPQPNPPPVQATPHPFPAVTPDL			18	3157.6	CK2	180	3168.59	0.169726	9.0437	0.180105	7.55647	0.004918
BRD4(1-530)	203	232	STPPQTQTPQPNPPPVQATPHPFPAVTPDL			18	3157.6	Default State	0	3159.47	0.058482	0	0	7.5521	0.000692
BRD4(1-530)	203	232	STPPQTQTPQPNPPPVQATPHPFPAVTPDL			18	3157.6	Default State	0.005	3168.99	0.146494	9.52552	0.157736	7.54997	0.003186
BRD4(1-530)	203	232	STPPQTQTPQPNPPPVQATPHPFPAVTPDL			18	3157.6	Default State	0.5	3169.39	0.064137	9.9268	0.086797	7.55823	0.003701
BRD4(1-530)	203	232	STPPQTQTPQPNPPPVQATPHPFPAVTPDL			18	3157.6	Default State	50	3168.6	0.177148	9.12934	0.186552	7.55169	0.00657
BRD4(1-530)	203	232	STPPQTQTPQPNPPPVQATPHPFPAVTPDL			18	3157.6	Default State	180	3168.76	0.014972	9.29322	0.060368	7.56047	0.004822
BRD4(1-530)	205	232	PPQTQTPQPNPPPVQATPHPFPAVTPDL			16	2969.52	CK2	0	2971.3	0.020382	0	0	5.8942	0.008333
BRD4(1-530)	205	232	PPQTQTPQPNPPPVQATPHPFPAVTPDL			16	2969.52	CK2	0.005	2980.96	0.059126	9.65882	0.062541	5.89947	0.007802
BRD4(1-530)	205	232	PPQTQTPQPNPPPVQATPHPFPAVTPDL			16	2969.52	CK2	0.5	2980.49	0.072605	9.19326	0.075411	5.91292	0.00811
BRD4(1-530)	205	232	PPQTQTPQPNPPPVQATPHPFPAVTPDL			16	2969.52	CK2	50	2980.22	0.154992	8.91655	0.156326	5.89493	0.004859
BRD4(1-530)	205	232	PPQTQTPQPNPPPVQATPHPFPAVTPDL			16	2969.52	CK2	180	2979.99	0.044518	8.69263	0.048962	5.90505	0.006476
BRD4(1-530)	205	232	PPQTQTPQPNPPPVQATPHPFPAVTPDL			16	2969.52	Default State	0	2971.31	0.011876	0	0	5.89219	0.002724
BRD4(1-530)	205	232	PPQTQTPQPNPPPVQATPHPFPAVTPDL			16	2969.52	Default State	0.005	2980.46	0.11155	9.15007	0.112181	5.8918	0.015932
BRD4(1-530)	205	232	PPQTQTPQPNPPPVQATPHPFPAVTPDL			16	2969.52	Default State	0.5	2980.58	0.085387	9.26909	0.086209	5.91319	0.006957
BRD4(1-530)	205	232	PPQTQTPQPNPPPVQATPHPFPAVTPDL			16	2969.52	Default State	50	2979.95	0.098625	8.63477	0.099338	5.89494	0.003606
BRD4(1-530)	205	232	PPQTQTPQPNPPPVQATPHPFPAVTPDL			16	2969.52	Default State	180	2980.06	0.177004	8.74844	0.177402	5.91499	0.009431
BRD4(1-530)	233	239	IVQTPVM			5	787.438	CK2	0	787.867	0.009985	0	0	5.98735	0.008093
BRD4(1-530)	233	239	IVQTPVM			5	787.438	CK2	0.005	790.892	8.34605e-05	3.02453	0.009985	5.98856	0.006606
BRD4(1-530)	233	239	IVQTPVM			5	787.438	CK2	0.5	790.917	0.012351	3.04962	0.015882	6.00485	0.006797
BRD4(1-530)	233	239	IVQTPVM			5	787.438	CK2	50	790.724	0.011738	2.8564	0.01541	5.98655	0.002525
BRD4(1-530)	233	239	IVQTPVM			5	787.438	CK2	180	790.703	0.018353	2.83527	0.020893	5.98665	0.005966
BRD4(1-530)	233	239	IVQTPVM			5	787.438	Default State	0	787.866	0.0062	0	0	5.98622	0.003159
BRD4(1-530)	233	239	IVQTPVM			5	787.438	Default State	0.005	790.861	0.015945	2.99439	0.017108	5.97697	0.012974
BRD4(1-530)	233	239	IVQTPVM			5	787.438	Default State	0.5	790.898	0.016684	3.03163	0.017799	6.00173	0.006133
BRD4(1-530)	233	239	IVQTPVM			5	787.438	Default State	50	790.733	0.019429	2.86643	0.020394	5.9868	0.002823
BRD4(1-530)	233	239	IVQTPVM			5	787.438	Default State	180	790.696	0.016136	2.82992	0.017287	5.99468	0.007507
BRD4(1-530)	236	254	TPVMTVVPPQPLQTPPPVP			10	1995.1	CK2	0	1996.31	0.023798	0	0	8.25507	0.010556
BRD4(1-530)	236	254	TPVMTVVPPQPLQTPPPVP			10	1995.1	CK2	0.005	1996.71	0.024658	0.398272	0.034269	8.27681	0.004617
BRD4(1-530)	236	254	TPVMTVVPPQPLQTPPPVP			10	1995.1	CK2	0.5	1997.74	0.026527	1.43015	0.035638	8.26843	0.007064
BRD4(1-530)	236	254	TPVMTVVPPQPLQTPPPVP			10	1995.1	CK2	50	1999.12	0.054628	2.80803	0.059587	8.25477	0.006064
BRD4(1-530)	236	254	TPVMTVVPPQPLQTPPPVP			10	1995.1	CK2	180	1999.38	0.105568	3.07137	0.108217	8.26478	0.006417
BRD4(1-530)	236	254	TPVMTVVPPQPLQTPPPVP			10	1995.1	Default State	0	1996.32	0.018035	0	0	8.25075	0.005156
BRD4(1-530)	236	254	TPVMTVVPPQPLQTPPPVP			10	1995.1	Default State	0.005	1996.73	0.023578	0.408311	0.029685	8.26792	0.023501
BRD4(1-530)	236	254	TPVMTVVPPQPLQTPPPVP			10	1995.1	Default State	0.5	1997.83	0.022744	1.51175	0.029026	8.26594	0.004118
BRD4(1-530)	236	254	TPVMTVVPPQPLQTPPPVP			10	1995.1	Default State	50	1999.17	0.068769	2.85174	0.071094	8.25722	0.010944
BRD4(1-530)	236	254	TPVMTVVPPQPLQTPPPVP			10	1995.1	Default State	180	1999.41	0.067158	3.09597	0.069538	8.26581	0.007419
BRD4(1-530)	248	264	QTPPPVPPQPQPPPAPA			6	1715.91	CK2	0	1716.96	0.014904	0	0	8.25665	0.010594
BRD4(1-530)	248	264	QTPPPVPPQPQPPPAPA			6	1715.91	CK2	0.005	1717.29	0.010222	0.337347	0.018073	8.27779	0.002743
BRD4(1-530)	248	264	QTPPPVPPQPQPPPAPA			6	1715.91	CK2	0.5	1718.04	0.105529	1.07998	0.106576	8.26932	0.007646
BRD4(1-530)	248	264	QTPPPVPPQPQPPPAPA			6	1715.91	CK2	50	1719.33	0.042088	2.3772	0.044649	8.25654	0.003396
BRD4(1-530)	248	264	QTPPPVPPQPQPPPAPA			6	1715.91	CK2	180	1719.52	0.112425	2.55969	0.113408	8.26665	0.005266
BRD4(1-530)	248	264	QTPPPVPPQPQPPPAPA			6	1715.91	Default State	0	1716.91	0.015542	0	0	8.25376	0.002007
BRD4(1-530)	248	264	QTPPPVPPQPQPPPAPA			6	1715.91	Default State	0.005	1717.26	0.010473	0.345785	0.018741	8.26997	0.023627
BRD4(1-530)	248	264	QTPPPVPPQPQPPPAPA			6	1715.91	Default State	0.5	1718.01	0.096605	1.09814	0.097847	8.26825	0.001329
BRD4(1-530)	248	264	QTPPPVPPQPQPPPAPA			6	1715.91	Default State	50	1719.23	0.055308	2.31849	0.05745	8.25829	0.008342
BRD4(1-530)	248	264	QTPPPVPPQPQPPPAPA			6	1715.91	Default State	180	1719.53	0.069032	2.61253	0.07076	8.26677	0.006576
BRD4(1-530)	302	318	PIHEPPSLPPEPKTTKL			10	1881.05	CK2	0	1882.14	0.031002	0	0	4.99211	0.006841
BRD4(1-530)	302	318	PIHEPPSLPPEPKTTKL			10	1881.05	CK2	0.005	1886.38	0.086666	4.24463	0.092044	4.99567	0.004298
BRD4(1-530)	302	318	PIHEPPSLPPEPKTTKL			10	1881.05	CK2	0.5	1886.34	0.160576	4.20394	0.163541	5.00782	0.006763
BRD4(1-530)	302	318	PIHEPPSLPPEPKTTKL			10	1881.05	CK2	50	1886.12	0.106213	3.98474	0.110645	4.99434	0.002177
BRD4(1-530)	302	318	PIHEPPSLPPEPKTTKL			10	1881.05	CK2	180	1886.06	0.15881	3.92866	0.161808	4.99805	0.004181
BRD4(1-530)	302	318	PIHEPPSLPPEPKTTKL			10	1881.05	Default State	0	1882.13	0.032439	0	0	4.99066	0.001854
BRD4(1-530)	302	318	PIHEPPSLPPEPKTTKL			10	1881.05	Default State	0.005	1886.26	0.0849	4.12814	0.090887	4.98547	0.012631
BRD4(1-530)	302	318	PIHEPPSLPPEPKTTKL			10	1881.05	Default State	0.5	1886.31	0.135913	4.18054	0.139731	5.00526	0.006486
BRD4(1-530)	302	318	PIHEPPSLPPEPKTTKL			10	1881.05	Default State	50	1886.12	0.140066	3.99424	0.143773	4.99337	0.002157
BRD4(1-530)	302	318	PIHEPPSLPPEPKTTKL			10	1881.05	Default State	180	1886.07	0.12455	3.94465	0.128705	5.00359	0.009359
BRD4(1-530)	348	354	SKVSEQL			6	790.431	CK2	0	790.865	0.003112	0	0	4.11795	0.004051
BRD4(1-530)	348	354	SKVSEQL			6	790.431	CK2	0.005	793.861	0.023168	2.99543	0.023376	4.11578	0.005501
BRD4(1-530)	348	354	SKVSEQL			6	790.431	CK2	0.5	794.013	0.009913	3.14816	0.01039	4.12576	0.007959
BRD4(1-530)	348	354	SKVSEQL			6	790.431	CK2	50	793.852	0.026367	2.98697	0.02655	4.11364	0.002803
BRD4(1-530)	348	354	SKVSEQL			6	790.431	CK2	180	793.895	0.015279	3.03007	0.015593	4.11563	0.004446
BRD4(1-530)	348	354	SKVSEQL			6	790.431	Default State	0	790.888	0.013325	0	0	4.11268	0.006112
BRD4(1-530)	348	354	SKVSEQL			6	790.431	Default State	0.005	793.922	0.017018	3.03391	0.021614	4.10734	0.011757
BRD4(1-530)	348	354	SKVSEQL			6	790.431	Default State	0.5	794.015	0.019997	3.1272	0.02403	4.123	0.007132
BRD4(1-530)	348	354	SKVSEQL			6	790.431	Default State	50	793.876	0.028602	2.98842	0.031554	4.11241	0.005375
BRD4(1-530)	348	354	SKVSEQL			6	790.431	Default State	180	793.898	0.030186	3.00981	0.032996	4.12681	0.008875
BRD4(1-530)	353	361	QLKCCSGIL			8	964.495	CK2	0	965.136	0.010706	0	0	7.11959	0.00684
BRD4(1-530)	353	361	QLKCCSGIL			8	964.495	CK2	0.005	965.613	0.010004	0.477031	0.014653	7.13091	0.004206
BRD4(1-530)	353	361	QLKCCSGIL			8	964.495	CK2	0.5	966.242	0.008993	1.10655	0.013982	7.14258	0.007152
BRD4(1-530)	353	361	QLKCCSGIL			8	964.495	CK2	50	966.688	0.048658	1.55278	0.049822	7.12519	0.003131
BRD4(1-530)	353	361	QLKCCSGIL			8	964.495	CK2	180	966.786	0.049205	1.65078	0.050356	7.12529	0.005767
BRD4(1-530)	353	361	QLKCCSGIL			8	964.495	Default State	0	965.145	0.007333	0	0	7.12023	0.001765
BRD4(1-530)	353	361	QLKCCSGIL			8	964.495	Default State	0.005	965.624	0.070128	0.478575	0.07051	7.12157	0.011564
BRD4(1-530)	353	361	QLKCCSGIL			8	964.495	Default State	0.5	966.113	0.029499	0.968171	0.030397	7.14085	0.00393
BRD4(1-530)	353	361	QLKCCSGIL			8	964.495	Default State	50	966.725	0.014851	1.58035	0.016563	7.12644	0.003563
BRD4(1-530)	353	361	QLKCCSGIL			8	964.495	Default State	180	966.882	0.012163	1.73714	0.014203	7.13029	0.007627
BRD4(1-530)	355	361	KCCSGIL			6	723.353	CK2	0	723.764	0.016716	0	0	5.75247	0.009059
BRD4(1-530)	355	361	KCCSGIL			6	723.353	CK2	0.005	724.15	0.016949	0.385933	0.023806	5.76417	0.008034
BRD4(1-530)	355	361	KCCSGIL			6	723.353	CK2	0.5	724.469	0.014797	0.70461	0.022325	5.77972	0.007619
BRD4(1-530)	355	361	KCCSGIL			6	723.353	CK2	50	725.077	0.005396	1.3126	0.017565	5.75587	0.003686
BRD4(1-530)	355	361	KCCSGIL			6	723.353	CK2	180	725.216	0.021266	1.45175	0.027049	5.75733	0.007
BRD4(1-530)	355	361	KCCSGIL			6	723.353	Default State	0	723.767	0.020259	0	0	5.75187	0.003361
BRD4(1-530)	355	361	KCCSGIL			6	723.353	Default State	0.005	724.185	0.014923	0.418251	0.025162	5.74831	0.019227
BRD4(1-530)	355	361	KCCSGIL			6	723.353	Default State	0.5	724.472	0.00904	0.705063	0.022184	5.77732	0.005743
BRD4(1-530)	355	361	KCCSGIL			6	723.353	Default State	50	725.199	0.012249	1.43218	0.023674	5.75677	0.002649
BRD4(1-530)	355	361	KCCSGIL			6	723.353	Default State	180	725.371	0.013994	1.60426	0.024623	5.76677	0.009927
BRD4(1-530)	362	375	KEMFAKKHAAYAWP			12	1677.86	CK2	0	1678.97	0.033991	0	0	5.59485	0.013119
BRD4(1-530)	362	375	KEMFAKKHAAYAWP			12	1677.86	CK2	0.005	1679.67	0.029851	0.701257	0.045238	5.63534	0.012051
BRD4(1-530)	362	375	KEMFAKKHAAYAWP			12	1677.86	CK2	0.5	1679.86	0.064944	0.890559	0.073301	5.62999	0.011269
BRD4(1-530)	362	375	KEMFAKKHAAYAWP			12	1677.86	CK2	50	1680.86	0.071914	1.89309	0.079543	5.60154	0.005768
BRD4(1-530)	362	375	KEMFAKKHAAYAWP			12	1677.86	CK2	180	1681.49	0.07313	2.52352	0.080644	5.61463	0.010194
BRD4(1-530)	362	375	KEMFAKKHAAYAWP			12	1677.86	Default State	0	1678.96	0.00392	0	0	5.58917	0.006017
BRD4(1-530)	362	375	KEMFAKKHAAYAWP			12	1677.86	Default State	0.005	1679.53	0.045611	0.578473	0.045779	5.62988	0.066316
BRD4(1-530)	362	375	KEMFAKKHAAYAWP			12	1677.86	Default State	0.5	1679.63	0.021308	0.677386	0.021665	5.61893	0.006838
BRD4(1-530)	362	375	KEMFAKKHAAYAWP			12	1677.86	Default State	50	1681.05	0.062734	2.09217	0.062856	5.61038	0.019903
BRD4(1-530)	362	375	KEMFAKKHAAYAWP			12	1677.86	Default State	180	1681.56	0.050121	2.60704	0.050274	5.62878	0.012097
BRD4(1-530)	362	381	KEMFAKKHAAYAWPFYKPVD			17	2427.23	CK2	0	2428.76	0.041877	0	0	6.81096	0.011566
BRD4(1-530)	362	381	KEMFAKKHAAYAWPFYKPVD			17	2427.23	CK2	0.005	2429.59	0.033161	0.831931	0.053417	6.84644	0.007129
BRD4(1-530)	362	381	KEMFAKKHAAYAWPFYKPVD			17	2427.23	CK2	0.5	2430.47	0.053997	1.71577	0.068333	6.83531	0.009888
BRD4(1-530)	362	381	KEMFAKKHAAYAWPFYKPVD			17	2427.23	CK2	50	2432.35	0.090221	3.58938	0.099466	6.81851	0.007353
BRD4(1-530)	362	381	KEMFAKKHAAYAWPFYKPVD			17	2427.23	CK2	180	2433.58	0.137324	4.82003	0.143567	6.83347	0.00837
BRD4(1-530)	362	381	KEMFAKKHAAYAWPFYKPVD			17	2427.23	Default State	0	2428.74	0.03426	0	0	6.80645	0.006296
BRD4(1-530)	362	381	KEMFAKKHAAYAWPFYKPVD			17	2427.23	Default State	0.005	2429.54	0.031954	0.798785	0.046849	6.81042	0.017824
BRD4(1-530)	362	381	KEMFAKKHAAYAWPFYKPVD			17	2427.23	Default State	0.5	2430.43	0.057498	1.68611	0.066932	6.82718	0.005314
BRD4(1-530)	362	381	KEMFAKKHAAYAWPFYKPVD			17	2427.23	Default State	50	2432.89	0.083163	4.15042	0.089943	6.82354	0.017716
BRD4(1-530)	362	381	KEMFAKKHAAYAWPFYKPVD			17	2427.23	Default State	180	2433.94	0.139612	5.19147	0.143755	6.83871	0.009628
BRD4(1-530)	364	381	MFAKKHAAYAWPFYKPVD			15	2170.09	CK2	0	2171.65	0.026804	0	0	7.15627	0.010535
BRD4(1-530)	364	381	MFAKKHAAYAWPFYKPVD			15	2170.09	CK2	0.005	2172.4	0.037883	0.749455	0.046406	7.18829	0.005281
BRD4(1-530)	364	381	MFAKKHAAYAWPFYKPVD			15	2170.09	CK2	0.5	2173.28	0.082191	1.62623	0.086451	7.17757	0.008285
BRD4(1-530)	364	381	MFAKKHAAYAWPFYKPVD			15	2170.09	CK2	50	2175.13	0.053421	3.48389	0.059768	7.16029	0.004814
BRD4(1-530)	364	381	MFAKKHAAYAWPFYKPVD			15	2170.09	CK2	180	2176.32	0.078017	4.67098	0.082492	7.17318	0.006751
BRD4(1-530)	364	381	MFAKKHAAYAWPFYKPVD			15	2170.09	Default State	0	2171.64	0.026902	0	0	7.15367	0.004862
BRD4(1-530)	364	381	MFAKKHAAYAWPFYKPVD			15	2170.09	Default State	0.005	2172.34	0.045998	0.698058	0.053287	7.18812	0.037357
BRD4(1-530)	364	381	MFAKKHAAYAWPFYKPVD			15	2170.09	Default State	0.5	2173.26	0.022449	1.61669	0.035038	7.17239	0.004154
BRD4(1-530)	364	381	MFAKKHAAYAWPFYKPVD			15	2170.09	Default State	50	2175.58	0.120915	3.93304	0.123871	7.16594	0.014864
BRD4(1-530)	364	381	MFAKKHAAYAWPFYKPVD			15	2170.09	Default State	180	2176.62	0.036423	4.97804	0.04528	7.1785	0.006977
BRD4(1-530)	366	381	AKKHAAYAWPFYKPVD			13	1891.99	CK2	0	1893.15	0.020789	0	0	6.92391	0.009144
BRD4(1-530)	366	381	AKKHAAYAWPFYKPVD			13	1891.99	CK2	0.005	1893.8	0.027902	0.647025	0.034796	6.94997	0.004374
BRD4(1-530)	366	381	AKKHAAYAWPFYKPVD			13	1891.99	CK2	0.5	1894.66	0.051773	1.50626	0.055791	6.94643	0.007939
BRD4(1-530)	366	381	AKKHAAYAWPFYKPVD			13	1891.99	CK2	50	1896.62	0.061391	3.469	0.064815	6.92679	0.005349
BRD4(1-530)	366	381	AKKHAAYAWPFYKPVD			13	1891.99	CK2	180	1897.68	0.098237	4.52635	0.100413	6.93027	0.017006
BRD4(1-530)	366	381	AKKHAAYAWPFYKPVD			13	1891.99	Default State	0	1893.17	0.022973	0	0	6.92195	0.003911
BRD4(1-530)	366	381	AKKHAAYAWPFYKPVD			13	1891.99	Default State	0.005	1893.79	0.034824	0.625142	0.041718	6.94296	0.02564
BRD4(1-530)	366	381	AKKHAAYAWPFYKPVD			13	1891.99	Default State	0.5	1894.68	0.055887	1.50635	0.060424	6.94337	0.006239
BRD4(1-530)	366	381	AKKHAAYAWPFYKPVD			13	1891.99	Default State	50	1897.13	0.09346	3.95764	0.096242	6.93059	0.009924
BRD4(1-530)	366	381	AKKHAAYAWPFYKPVD			13	1891.99	Default State	180	1898.06	0.092798	4.88989	0.095599	6.938	0.008614
BRD4(1-530)	362	383	KEMFAKKHAAYAWPFYKPVDVE			19	2655.34	CK2	0	2657.09	0.029677	0	0	7.09605	0.011446
BRD4(1-530)	362	383	KEMFAKKHAAYAWPFYKPVDVE			19	2655.34	CK2	0.005	2657.93	0.099722	0.839718	0.104044	7.13183	0.004174
BRD4(1-530)	362	383	KEMFAKKHAAYAWPFYKPVDVE			19	2655.34	CK2	0.5	2659.29	0.113422	2.20328	0.11724	7.11847	0.008452
BRD4(1-530)	362	383	KEMFAKKHAAYAWPFYKPVDVE			19	2655.34	CK2	50	2661.03	0.134033	3.94553	0.137279	7.1032	0.006135
BRD4(1-530)	362	383	KEMFAKKHAAYAWPFYKPVDVE			19	2655.34	CK2	180	2662.19	0.100112	5.09922	0.104418	7.11535	0.009005
BRD4(1-530)	362	383	KEMFAKKHAAYAWPFYKPVDVE			19	2655.34	Default State	0	2657.1	0.025325	0	0	7.09218	0.005615
BRD4(1-530)	362	383	KEMFAKKHAAYAWPFYKPVDVE			19	2655.34	Default State	0.005	2657.91	0.107499	0.810986	0.110441	7.13136	0.037217
BRD4(1-530)	362	383	KEMFAKKHAAYAWPFYKPVDVE			19	2655.34	Default State	0.5	2659.17	0.099799	2.07668	0.102962	7.10946	0.00435
BRD4(1-530)	362	383	KEMFAKKHAAYAWPFYKPVDVE			19	2655.34	Default State	50	2661.53	0.096057	4.43007	0.099339	7.10655	0.01654
BRD4(1-530)	362	383	KEMFAKKHAAYAWPFYKPVDVE			19	2655.34	Default State	180	2662.55	0.108265	5.45636	0.111188	7.11844	0.007856
BRD4(1-530)	362	384	KEMFAKKHAAYAWPFYKPVDVEA			20	2726.38	CK2	0	2728.08	0.021439	0	0	7.13344	0.011381
BRD4(1-530)	362	384	KEMFAKKHAAYAWPFYKPVDVEA			20	2726.38	CK2	0.005	2729.18	0.037688	1.10128	0.043359	7.16974	0.002964
BRD4(1-530)	362	384	KEMFAKKHAAYAWPFYKPVDVEA			20	2726.38	CK2	0.5	2730.85	0.076549	2.76291	0.079494	7.15193	0.00819
BRD4(1-530)	362	384	KEMFAKKHAAYAWPFYKPVDVEA			20	2726.38	CK2	50	2732.6	0.138336	4.52052	0.139987	7.14187	0.006001
BRD4(1-530)	362	384	KEMFAKKHAAYAWPFYKPVDVEA			20	2726.38	CK2	180	2733.76	0.130308	5.68136	0.13206	7.15508	0.007841
BRD4(1-530)	362	384	KEMFAKKHAAYAWPFYKPVDVEA			20	2726.38	Default State	0	2728.08	0.020408	0	0	7.12981	0.006194
BRD4(1-530)	362	384	KEMFAKKHAAYAWPFYKPVDVEA			20	2726.38	Default State	0.005	2729.16	0.0542	1.07965	0.057915	7.17056	0.035828
BRD4(1-530)	362	384	KEMFAKKHAAYAWPFYKPVDVEA			20	2726.38	Default State	0.5	2730.75	0.071901	2.67056	0.074741	7.14336	0.004697
BRD4(1-530)	362	384	KEMFAKKHAAYAWPFYKPVDVEA			20	2726.38	Default State	50	2733.16	0.10422	5.07792	0.106199	7.14501	0.017208
BRD4(1-530)	362	384	KEMFAKKHAAYAWPFYKPVDVEA			20	2726.38	Default State	180	2734.15	0.104965	6.06862	0.106931	7.15815	0.00721
BRD4(1-530)	365	384	FAKKHAAYAWPFYKPVDVEA			17	2338.2	CK2	0	2339.68	0.055241	0	0	7.34524	0.007144
BRD4(1-530)	365	384	FAKKHAAYAWPFYKPVDVEA			17	2338.2	CK2	0.005	2340.61	0.041417	0.932978	0.069043	7.37108	0.003562
BRD4(1-530)	365	384	FAKKHAAYAWPFYKPVDVEA			17	2338.2	CK2	0.5	2342.34	0.054029	2.66186	0.077271	7.35651	0.006744
BRD4(1-530)	365	384	FAKKHAAYAWPFYKPVDVEA			17	2338.2	CK2	50	2344.01	0.216244	4.33611	0.223188	7.34829	0.003818
BRD4(1-530)	365	384	FAKKHAAYAWPFYKPVDVEA			17	2338.2	CK2	180	2345.2	0.094519	5.52021	0.109478	7.36132	0.009735
BRD4(1-530)	365	384	FAKKHAAYAWPFYKPVDVEA			17	2338.2	Default State	0	2339.69	0.03706	0	0	7.34545	0.003835
BRD4(1-530)	365	384	FAKKHAAYAWPFYKPVDVEA			17	2338.2	Default State	0.005	2340.61	0.04349	0.918513	0.057138	7.37822	0.023659
BRD4(1-530)	365	384	FAKKHAAYAWPFYKPVDVEA			17	2338.2	Default State	0.5	2342.23	0.081932	2.54068	0.089924	7.35262	0.003403
BRD4(1-530)	365	384	FAKKHAAYAWPFYKPVDVEA			17	2338.2	Default State	50	2344.6	0.090329	4.90644	0.097636	7.35645	0.013495
BRD4(1-530)	365	384	FAKKHAAYAWPFYKPVDVEA			17	2338.2	Default State	180	2345.45	0.100384	5.7631	0.107006	7.36318	0.012173
BRD4(1-530)	366	384	AKKHAAYAWPFYKPVDVEA			16	2191.13	CK2	0	2192.47	0.022009	0	0	7.2625	0.007425
BRD4(1-530)	366	384	AKKHAAYAWPFYKPVDVEA			16	2191.13	CK2	0.005	2193.47	0.054607	1.0013	0.058875	7.28408	0.002869
BRD4(1-530)	366	384	AKKHAAYAWPFYKPVDVEA			16	2191.13	CK2	0.5	2195.08	0.107253	2.60986	0.109488	7.27717	0.006277
BRD4(1-530)	366	384	AKKHAAYAWPFYKPVDVEA			16	2191.13	CK2	50	2196.85	0.168015	4.37235	0.169451	7.26477	0.003391
BRD4(1-530)	366	384	AKKHAAYAWPFYKPVDVEA			16	2191.13	CK2	180	2197.93	0.137765	5.45803	0.139512	7.27435	0.007654
BRD4(1-530)	366	384	AKKHAAYAWPFYKPVDVEA			16	2191.13	Default State	0	2192.47	0.02979	0	0	7.26196	0.002977
BRD4(1-530)	366	384	AKKHAAYAWPFYKPVDVEA			16	2191.13	Default State	0.005	2193.45	0.059191	0.977428	0.066264	7.28274	0.017861
BRD4(1-530)	366	384	AKKHAAYAWPFYKPVDVEA			16	2191.13	Default State	0.5	2195.04	0.081665	2.57353	0.086929	7.27372	0.003335
BRD4(1-530)	366	384	AKKHAAYAWPFYKPVDVEA			16	2191.13	Default State	50	2197.39	0.13503	4.91752	0.138277	7.26913	0.009446
BRD4(1-530)	366	384	AKKHAAYAWPFYKPVDVEA			16	2191.13	Default State	180	2198.3	0.137741	5.83094	0.140925	7.27721	0.006607
BRD4(1-530)	372	384	YAWPFYKPVDVEA			10	1584.77	CK2	0	1585.78	0.015324	0	0	9.1156	0.005836
BRD4(1-530)	372	384	YAWPFYKPVDVEA			10	1584.77	CK2	0.005	1586.61	0.001874	0.835953	0.015438	9.12253	0.000647
BRD4(1-530)	372	384	YAWPFYKPVDVEA			10	1584.77	CK2	0.5	1588.26	0.013897	2.48111	0.020687	9.11897	0.003269
BRD4(1-530)	372	384	YAWPFYKPVDVEA			10	1584.77	CK2	50	1589.38	0.056292	3.6053	0.058341	9.11261	0.001496
BRD4(1-530)	372	384	YAWPFYKPVDVEA			10	1584.77	CK2	180	1589.97	0.03678	4.19451	0.039845	9.11664	0.002888
BRD4(1-530)	372	384	YAWPFYKPVDVEA			10	1584.77	Default State	0	1585.77	0.024782	0	0	9.11703	0.001533
BRD4(1-530)	372	384	YAWPFYKPVDVEA			10	1584.77	Default State	0.005	1586.66	0.01243	0.884276	0.027724	9.12136	0.002365
BRD4(1-530)	372	384	YAWPFYKPVDVEA			10	1584.77	Default State	0.5	1588.34	0.028074	2.57314	0.037447	9.11924	0.00075
BRD4(1-530)	372	384	YAWPFYKPVDVEA			10	1584.77	Default State	50	1589.67	0.04172	3.90111	0.048525	9.11372	0.002528
BRD4(1-530)	372	384	YAWPFYKPVDVEA			10	1584.77	Default State	180	1590.32	0.050886	4.55005	0.0566	9.11519	0.003573
BRD4(1-530)	365	386	FAKKHAAYAWPFYKPVDVEALG			19	2508.31	CK2	0	2509.91	0.04898	0	0	7.13044	0.011048
BRD4(1-530)	365	386	FAKKHAAYAWPFYKPVDVEALG			19	2508.31	CK2	0.005	2510.65	0.064997	0.739008	0.081386	7.16595	0.002708
BRD4(1-530)	365	386	FAKKHAAYAWPFYKPVDVEALG			19	2508.31	CK2	0.5	2511.75	0.053872	1.83708	0.07281	7.14941	0.007834
BRD4(1-530)	365	386	FAKKHAAYAWPFYKPVDVEALG			19	2508.31	CK2	50	2513.23	0.07385	3.31779	0.088616	7.13895	0.005914
BRD4(1-530)	365	386	FAKKHAAYAWPFYKPVDVEALG			19	2508.31	CK2	180	2514.13	0.125714	4.22191	0.134918	7.15146	0.007916
BRD4(1-530)	365	386	FAKKHAAYAWPFYKPVDVEALG			19	2508.31	Default State	0	2509.91	0.045643	0	0	7.12696	0.00581
BRD4(1-530)	365	386	FAKKHAAYAWPFYKPVDVEALG			19	2508.31	Default State	0.005	2510.62	0.048272	0.704216	0.066434	7.16841	0.035797
BRD4(1-530)	365	386	FAKKHAAYAWPFYKPVDVEALG			19	2508.31	Default State	0.5	2511.69	0.042775	1.77822	0.062553	7.14052	0.004398
BRD4(1-530)	365	386	FAKKHAAYAWPFYKPVDVEALG			19	2508.31	Default State	50	2513.62	0.117592	3.70552	0.12614	7.14289	0.017656
BRD4(1-530)	365	386	FAKKHAAYAWPFYKPVDVEALG			19	2508.31	Default State	180	2514.41	0.116661	4.49885	0.125271	7.15449	0.006708
BRD4(1-530)	385	391	LGLHDYC			6	820.366	CK2	0	820.869	0.007608	0	0	6.28171	0.00812
BRD4(1-530)	385	391	LGLHDYC			6	820.366	CK2	0.005	821.674	0.028703	0.805097	0.029695	6.29001	0.006842
BRD4(1-530)	385	391	LGLHDYC			6	820.366	CK2	0.5	822.657	0.028128	1.78826	0.029139	6.29995	0.006784
BRD4(1-530)	385	391	LGLHDYC			6	820.366	CK2	50	822.569	0.018827	1.70011	0.020306	6.2827	0.00313
BRD4(1-530)	385	391	LGLHDYC			6	820.366	CK2	180	822.552	0.024145	1.68359	0.025315	6.28664	0.00572
BRD4(1-530)	385	391	LGLHDYC			6	820.366	Default State	0	820.85	0.012211	0	0	6.28021	0.002831
BRD4(1-530)	385	391	LGLHDYC			6	820.366	Default State	0.005	821.695	0.02454	0.844555	0.02741	6.28197	0.012034
BRD4(1-530)	385	391	LGLHDYC			6	820.366	Default State	0.5	822.658	0.028437	1.8078	0.030948	6.29643	0.006011
BRD4(1-530)	385	391	LGLHDYC			6	820.366	Default State	50	822.567	0.020007	1.71667	0.023439	6.28366	0.002451
BRD4(1-530)	385	391	LGLHDYC			6	820.366	Default State	180	822.541	0.012337	1.69069	0.017358	6.29416	0.008369
BRD4(1-530)	384	392	ALGLHDYCD			8	1006.43	CK2	0	1007.04	0.053551	0	0	6.28985	0.007802
BRD4(1-530)	384	392	ALGLHDYCD			8	1006.43	CK2	0.005	1008.28	0.025059	1.2377	0.059125	6.29692	0.007371
BRD4(1-530)	384	392	ALGLHDYCD			8	1006.43	CK2	0.5	1009.34	0.030218	2.29687	0.061489	6.3091	0.007064
BRD4(1-530)	384	392	ALGLHDYCD			8	1006.43	CK2	50	1009.15	0.031658	2.10744	0.062209	6.28976	0.003451
BRD4(1-530)	384	392	ALGLHDYCD			8	1006.43	CK2	180	1009.08	0.043683	2.04471	0.069108	6.29434	0.005301
BRD4(1-530)	384	392	ALGLHDYCD			8	1006.43	Default State	0	1007.07	0.018448	0	0	6.28951	0.00226
BRD4(1-530)	384	392	ALGLHDYCD			8	1006.43	Default State	0.005	1008.27	0.050192	1.19636	0.053475	6.29084	0.011986
BRD4(1-530)	384	392	ALGLHDYCD			8	1006.43	Default State	0.5	1009.31	0.028336	2.24159	0.033812	6.30499	0.006368
BRD4(1-530)	384	392	ALGLHDYCD			8	1006.43	Default State	50	1009.11	0.02306	2.03264	0.029532	6.29127	0.002229
BRD4(1-530)	384	392	ALGLHDYCD			8	1006.43	Default State	180	1009.06	0.014419	1.99083	0.023414	6.30211	0.008698
BRD4(1-530)	386	392	GLHDYCD			6	822.309	CK2	0	822.839	0.042012	0	0	6.052	0.007427
BRD4(1-530)	386	392	GLHDYCD			6	822.309	CK2	0.005	823.422	0.011373	0.582519	0.043524	6.06181	0.005007
BRD4(1-530)	386	392	GLHDYCD			6	822.309	CK2	0.5	824.478	0.049551	1.63828	0.064964	6.06988	0.007738
BRD4(1-530)	386	392	GLHDYCD			6	822.309	CK2	50	824.351	0.018599	1.5121	0.045945	6.05484	0.002064
BRD4(1-530)	386	392	GLHDYCD			6	822.309	CK2	180	824.327	0.039256	1.48808	0.057498	6.05856	0.004671
BRD4(1-530)	386	392	GLHDYCD			6	822.309	Default State	0	822.851	0.022485	0	0	6.04969	0.002371
BRD4(1-530)	386	392	GLHDYCD			6	822.309	Default State	0.005	823.58	0.076135	0.729369	0.079386	6.05279	0.009746
BRD4(1-530)	386	392	GLHDYCD			6	822.309	Default State	0.5	824.442	0.02677	1.59039	0.03496	6.06566	0.006163
BRD4(1-530)	386	392	GLHDYCD			6	822.309	Default State	50	824.35	0.027527	1.49876	0.035543	6.05373	0.002507
BRD4(1-530)	386	392	GLHDYCD			6	822.309	Default State	180	824.342	0.03027	1.491	0.037708	6.06346	0.007874
BRD4(1-530)	390	399	YCDIIKHPMD			8	1234.56	CK2	0	1235.37	0.013173	0	0	5.35948	0.008871
BRD4(1-530)	390	399	YCDIIKHPMD			8	1234.56	CK2	0.005	1236.11	0.017658	0.739363	0.02203	5.36767	0.007424
BRD4(1-530)	390	399	YCDIIKHPMD			8	1234.56	CK2	0.5	1237.14	0.030159	1.7722	0.03291	5.37739	0.008307
BRD4(1-530)	390	399	YCDIIKHPMD			8	1234.56	CK2	50	1237.74	0.037653	2.36694	0.039891	5.35521	0.002851
BRD4(1-530)	390	399	YCDIIKHPMD			8	1234.56	CK2	180	1237.79	0.034962	2.41569	0.037362	5.35679	0.00674
BRD4(1-530)	390	399	YCDIIKHPMD			8	1234.56	Default State	0	1235.36	0.013608	0	0	5.35795	0.003152
BRD4(1-530)	390	399	YCDIIKHPMD			8	1234.56	Default State	0.005	1236.08	0.031015	0.723681	0.033869	5.35481	0.017635
BRD4(1-530)	390	399	YCDIIKHPMD			8	1234.56	Default State	0.5	1237.15	0.022071	1.78897	0.025929	5.37389	0.006516
BRD4(1-530)	390	399	YCDIIKHPMD			8	1234.56	Default State	50	1237.71	0.036053	2.34861	0.038536	5.35501	0.002851
BRD4(1-530)	390	399	YCDIIKHPMD			8	1234.56	Default State	180	1237.78	0.031364	2.41659	0.034189	5.36634	0.009852
BRD4(1-530)	388	400	HDYCDIIKHPMDM			11	1617.69	CK2	0	1618.86	0.016637	0	0	6.85959	0.005641
BRD4(1-530)	388	400	HDYCDIIKHPMDM			11	1617.69	CK2	0.005	1620.01	0.002411	1.14941	0.016811	6.86042	0.001802
BRD4(1-530)	388	400	HDYCDIIKHPMDM			11	1617.69	CK2	0.5	1621.6	0.123914	2.74172	0.125026	6.85697	0.006045
BRD4(1-530)	388	400	HDYCDIIKHPMDM			11	1617.69	CK2	50	1622.34	0.003728	3.47816	0.01705	6.84189	0.003504
BRD4(1-530)	388	400	HDYCDIIKHPMDM			11	1617.69	CK2	180	1622.36	0.028072	3.50279	0.032632	6.84673	0.004138
BRD4(1-530)	388	400	HDYCDIIKHPMDM			11	1617.69	Default State	0	1618.87	0.014963	0	0	6.86027	0.000946
BRD4(1-530)	388	400	HDYCDIIKHPMDM			11	1617.69	Default State	0.005	1620.01	0.006874	1.13883	0.016467	6.86097	0.012008
BRD4(1-530)	388	400	HDYCDIIKHPMDM			11	1617.69	Default State	0.5	1621.68	0.123182	2.81229	0.124087	6.85511	0.005937
BRD4(1-530)	388	400	HDYCDIIKHPMDM			11	1617.69	Default State	50	1622.32	0.024998	3.44714	0.029134	6.8441	0.003978
BRD4(1-530)	388	400	HDYCDIIKHPMDM			11	1617.69	Default State	180	1622.3	0.004918	3.42942	0.015751	6.84998	0.006974
BRD4(1-530)	390	400	YCDIIKHPMDM			9	1365.6	CK2	0	1366.54	0.014348	0	0	6.66166	0.006102
BRD4(1-530)	390	400	YCDIIKHPMDM			9	1365.6	CK2	0.005	1367.23	0.007581	0.683586	0.016227	6.6667	0.005695
BRD4(1-530)	390	400	YCDIIKHPMDM			9	1365.6	CK2	0.5	1368.31	0.021568	1.77142	0.025904	6.67037	0.006345
BRD4(1-530)	390	400	YCDIIKHPMDM			9	1365.6	CK2	50	1369.14	0.028807	2.59326	0.032182	6.65681	0.002237
BRD4(1-530)	390	400	YCDIIKHPMDM			9	1365.6	CK2	180	1369.17	0.05153	2.62789	0.05349	6.65904	0.006033
BRD4(1-530)	390	400	YCDIIKHPMDM			9	1365.6	Default State	0	1366.54	0.014903	0	0	6.6627	0.000585
BRD4(1-530)	390	400	YCDIIKHPMDM			9	1365.6	Default State	0.005	1367.2	0.009684	0.667404	0.017773	6.66779	0.009131
BRD4(1-530)	390	400	YCDIIKHPMDM			9	1365.6	Default State	0.5	1368.26	0.030088	1.72411	0.033576	6.66852	0.00422
BRD4(1-530)	390	400	YCDIIKHPMDM			9	1365.6	Default State	50	1369.08	0.033053	2.54341	0.036258	6.65768	0.002926
BRD4(1-530)	390	400	YCDIIKHPMDM			9	1365.6	Default State	180	1369.1	0.039174	2.56845	0.041913	6.66373	0.006513
BRD4(1-530)	392	400	DIIKHPMDM			7	1099.53	CK2	0	1100.24	0.004818	0	0	5.66642	0.008519
BRD4(1-530)	392	400	DIIKHPMDM			7	1099.53	CK2	0.005	1101.01	0.001329	0.770391	0.004998	5.67666	0.00676
BRD4(1-530)	392	400	DIIKHPMDM			7	1099.53	CK2	0.5	1101.58	0.003769	1.33664	0.006117	5.6849	0.00835
BRD4(1-530)	392	400	DIIKHPMDM			7	1099.53	CK2	50	1102.25	0.04554	2.00847	0.045794	5.66435	0.003163
BRD4(1-530)	392	400	DIIKHPMDM			7	1099.53	CK2	180	1102.27	0.030534	2.02765	0.030911	5.66791	0.006241
BRD4(1-530)	392	400	DIIKHPMDM			7	1099.53	Default State	0	1100.25	0.015032	0	0	5.66563	0.001546
BRD4(1-530)	392	400	DIIKHPMDM			7	1099.53	Default State	0.005	1100.98	0.018691	0.729163	0.023986	5.66703	0.017127
BRD4(1-530)	392	400	DIIKHPMDM			7	1099.53	Default State	0.5	1101.55	0.026708	1.29615	0.030648	5.68106	0.006309
BRD4(1-530)	392	400	DIIKHPMDM			7	1099.53	Default State	50	1102.24	0.034121	1.98746	0.037286	5.66457	0.002757
BRD4(1-530)	392	400	DIIKHPMDM			7	1099.53	Default State	180	1102.24	0.004646	1.99442	0.015734	5.67593	0.010241
BRD4(1-530)	393	400	IIKHPMDM			6	984.5	CK2	0	985.119	0.012894	0	0	4.49432	0.007723
BRD4(1-530)	393	400	IIKHPMDM			6	984.5	CK2	0.005	985.692	0.023711	0.573823	0.02699	4.51044	0.00686
BRD4(1-530)	393	400	IIKHPMDM			6	984.5	CK2	0.5	985.982	0.042344	0.863733	0.044264	4.51733	0.007759
BRD4(1-530)	393	400	IIKHPMDM			6	984.5	CK2	50	986.27	0.045243	1.15122	0.047044	4.50124	0.003203
BRD4(1-530)	393	400	IIKHPMDM			6	984.5	CK2	180	986.328	0.044211	1.20914	0.046053	4.51044	0.005563
BRD4(1-530)	393	400	IIKHPMDM			6	984.5	Default State	0	985.125	0.012291	0	0	4.49223	0.002903
BRD4(1-530)	393	400	IIKHPMDM			6	984.5	Default State	0.005	985.684	0.031759	0.559182	0.034054	4.49921	0.022321
BRD4(1-530)	393	400	IIKHPMDM			6	984.5	Default State	0.5	985.951	0.03437	0.825685	0.036501	4.51505	0.007255
BRD4(1-530)	393	400	IIKHPMDM			6	984.5	Default State	50	986.264	0.037785	1.13888	0.039734	4.50328	0.005114
BRD4(1-530)	393	400	IIKHPMDM			6	984.5	Default State	180	986.316	0.037104	1.19095	0.039086	4.51855	0.010699
BRD4(1-530)	390	402	YCDIIKHPMDMST			11	1553.68	CK2	0	1554.77	0.052086	0	0	6.23048	0.007727
BRD4(1-530)	390	402	YCDIIKHPMDMST			11	1553.68	CK2	0.005	1555.56	0.012551	0.786548	0.053577	6.23568	0.007022
BRD4(1-530)	390	402	YCDIIKHPMDMST			11	1553.68	CK2	0.5	1556.75	0.024979	1.97657	0.057766	6.24439	0.006941
BRD4(1-530)	390	402	YCDIIKHPMDMST			11	1553.68	CK2	50	1558.22	0.050404	3.45192	0.072481	6.22478	0.002735
BRD4(1-530)	390	402	YCDIIKHPMDMST			11	1553.68	CK2	180	1558.45	0.076205	3.68096	0.092305	6.2302	0.004962
BRD4(1-530)	390	402	YCDIIKHPMDMST			11	1553.68	Default State	0	1554.74	0.01593	0	0	6.23218	0.002483
BRD4(1-530)	390	402	YCDIIKHPMDMST			11	1553.68	Default State	0.005	1555.51	0.025646	0.778386	0.030191	6.23626	0.009234
BRD4(1-530)	390	402	YCDIIKHPMDMST			11	1553.68	Default State	0.5	1556.74	0.04137	2.00039	0.044332	6.24222	0.005688
BRD4(1-530)	390	402	YCDIIKHPMDMST			11	1553.68	Default State	50	1558.27	0.029791	3.53231	0.033783	6.22773	0.002651
BRD4(1-530)	390	402	YCDIIKHPMDMST			11	1553.68	Default State	180	1558.48	0.059591	3.74209	0.061684	6.23718	0.007892
BRD4(1-530)	393	402	IIKHPMDMST			8	1172.58	CK2	0	1173.28	0.015675	0	0	4.14877	0.006175
BRD4(1-530)	393	402	IIKHPMDMST			8	1172.58	CK2	0.005	1173.9	0.023051	0.617971	0.027876	4.16122	0.006141
BRD4(1-530)	393	402	IIKHPMDMST			8	1172.58	CK2	0.5	1174.31	0.021778	1.02252	0.026833	4.17052	0.008651
BRD4(1-530)	393	402	IIKHPMDMST			8	1172.58	CK2	50	1175.22	0.036179	1.93883	0.039429	4.1535	0.002365
BRD4(1-530)	393	402	IIKHPMDMST			8	1172.58	CK2	180	1175.49	0.053837	2.20387	0.056073	4.15803	0.006479
BRD4(1-530)	393	402	IIKHPMDMST			8	1172.58	Default State	0	1173.28	0.016885	0	0	4.14657	0.004354
BRD4(1-530)	393	402	IIKHPMDMST			8	1172.58	Default State	0.005	1173.87	0.032637	0.586755	0.036746	4.15131	0.016982
BRD4(1-530)	393	402	IIKHPMDMST			8	1172.58	Default State	0.5	1174.26	0.018426	0.975166	0.024992	4.16894	0.007724
BRD4(1-530)	393	402	IIKHPMDMST			8	1172.58	Default State	50	1175.3	0.018473	2.01748	0.025027	4.15513	0.005008
BRD4(1-530)	393	402	IIKHPMDMST			8	1172.58	Default State	180	1175.49	0.014782	2.20934	0.022441	4.16834	0.010053
BRD4(1-530)	393	407	IIKHPMDMSTIKSKL			13	1741.97	CK2	0	1743.07	0.028489	0	0	5.49716	0.009833
BRD4(1-530)	393	407	IIKHPMDMSTIKSKL			13	1741.97	CK2	0.005	1743.44	0.04069	0.370057	0.049672	5.52787	0.00713
BRD4(1-530)	393	407	IIKHPMDMSTIKSKL			13	1741.97	CK2	0.5	1743.77	0.070738	0.705453	0.076259	5.52239	0.00909
BRD4(1-530)	393	407	IIKHPMDMSTIKSKL			13	1741.97	CK2	50	1744.36	0.08786	1.28699	0.092363	5.49899	0.004243
BRD4(1-530)	393	407	IIKHPMDMSTIKSKL			13	1741.97	CK2	180	1744.76	0.14129	1.69049	0.144134	5.50883	0.007376
BRD4(1-530)	393	407	IIKHPMDMSTIKSKL			13	1741.97	Default State	0	1743.07	0.023019	0	0	5.49583	0.003042
BRD4(1-530)	393	407	IIKHPMDMSTIKSKL			13	1741.97	Default State	0.005	1743.41	0.044505	0.348216	0.050106	5.52357	0.035522
BRD4(1-530)	393	407	IIKHPMDMSTIKSKL			13	1741.97	Default State	0.5	1743.75	0.053952	0.679974	0.058657	5.51658	0.006346
BRD4(1-530)	393	407	IIKHPMDMSTIKSKL			13	1741.97	Default State	50	1744.56	0.091741	1.49054	0.094585	5.5037	0.013969
BRD4(1-530)	393	407	IIKHPMDMSTIKSKL			13	1741.97	Default State	180	1745.3	0.101557	2.23014	0.104134	5.51633	0.010897
BRD4(1-530)	400	407	MSTIKSKL			7	907.528	CK2	0	908.04	0.02011	0	0	4.01011	0.003493
BRD4(1-530)	400	407	MSTIKSKL			7	907.528	CK2	0.005	908.143	0.018057	0.103465	0.027028	4.01795	0.006326
BRD4(1-530)	400	407	MSTIKSKL			7	907.528	CK2	0.5	908.26	0.028082	0.219969	0.03454	4.02633	0.008467
BRD4(1-530)	400	407	MSTIKSKL			7	907.528	CK2	50	908.499	0.04149	0.459469	0.046107	4.01592	0.002153
BRD4(1-530)	400	407	MSTIKSKL			7	907.528	CK2	180	908.79	0.052189	0.75026	0.05593	4.01753	0.006287
BRD4(1-530)	400	407	MSTIKSKL			7	907.528	Default State	0	908.047	0.027249	0	0	4.00604	0.006181
BRD4(1-530)	400	407	MSTIKSKL			7	907.528	Default State	0.005	908.155	0.036691	0.107368	0.045703	4.01475	0.013256
BRD4(1-530)	400	407	MSTIKSKL			7	907.528	Default State	0.5	908.287	0.029712	0.239216	0.040316	4.0259	0.007499
BRD4(1-530)	400	407	MSTIKSKL			7	907.528	Default State	50	908.757	0.016955	0.709335	0.032094	4.01338	0.007039
BRD4(1-530)	400	407	MSTIKSKL			7	907.528	Default State	180	909.315	0.033732	1.26735	0.043363	4.02762	0.008298
BRD4(1-530)	393	411	IIKHPMDMSTIKSKLEARE			17	2227.19	CK2	0	2228.68	0.070867	0	0	5.56716	0.01158
BRD4(1-530)	393	411	IIKHPMDMSTIKSKLEARE			17	2227.19	CK2	0.005	2229.14	0.065583	0.463508	0.096557	5.60905	0.00809
BRD4(1-530)	393	411	IIKHPMDMSTIKSKLEARE			17	2227.19	CK2	0.5	2229.72	0.108365	1.03788	0.12948	5.59184	0.010229
BRD4(1-530)	393	411	IIKHPMDMSTIKSKLEARE			17	2227.19	CK2	50	2231.73	0.081624	3.04561	0.108095	5.57114	0.004857
BRD4(1-530)	393	411	IIKHPMDMSTIKSKLEARE			17	2227.19	CK2	180	2232.62	0.140788	3.93756	0.157618	5.58836	0.007392
BRD4(1-530)	393	411	IIKHPMDMSTIKSKLEARE			17	2227.19	Default State	0	2228.69	0.0714	0	0	5.5637	0.007361
BRD4(1-530)	393	411	IIKHPMDMSTIKSKLEARE			17	2227.19	Default State	0.005	2229.12	0.060575	0.433243	0.093634	5.61855	0.050466
BRD4(1-530)	393	411	IIKHPMDMSTIKSKLEARE			17	2227.19	Default State	0.5	2229.75	0.097507	1.06362	0.120854	5.58215	0.00685
BRD4(1-530)	393	411	IIKHPMDMSTIKSKLEARE			17	2227.19	Default State	50	2232.03	0.121691	3.33408	0.141091	5.57955	0.023095
BRD4(1-530)	393	411	IIKHPMDMSTIKSKLEARE			17	2227.19	Default State	180	2233.19	0.098495	4.49692	0.121652	5.59534	0.010487
BRD4(1-530)	400	411	MSTIKSKLEARE			11	1392.75	CK2	0	1393.61	0.077376	0	0	3.89112	0.005968
BRD4(1-530)	400	411	MSTIKSKLEARE			11	1392.75	CK2	0.005	1393.84	0.033553	0.224618	0.084338	3.91505	0.011062
BRD4(1-530)	400	411	MSTIKSKLEARE			11	1392.75	CK2	0.5	1394.19	0.026687	0.574622	0.081849	3.91464	0.010808
BRD4(1-530)	400	411	MSTIKSKLEARE			11	1392.75	CK2	50	1395.98	0.074635	2.36823	0.107505	3.89364	0.003005
BRD4(1-530)	400	411	MSTIKSKLEARE			11	1392.75	CK2	180	1396.78	0.112972	3.16437	0.13693	3.89738	0.00943
BRD4(1-530)	400	411	MSTIKSKLEARE			11	1392.75	Default State	0	1393.61	0.07141	0	0	3.88795	0.005815
BRD4(1-530)	400	411	MSTIKSKLEARE			11	1392.75	Default State	0.005	1393.88	0.0851	0.266529	0.111093	3.91397	0.033832
BRD4(1-530)	400	411	MSTIKSKLEARE			11	1392.75	Default State	0.5	1394.32	0.083398	0.7098	0.109793	3.90962	0.009515
BRD4(1-530)	400	411	MSTIKSKLEARE			11	1392.75	Default State	50	1396.29	0.14395	2.67962	0.16069	3.89515	0.012642
BRD4(1-530)	400	411	MSTIKSKLEARE			11	1392.75	Default State	180	1397.24	0.108282	3.63048	0.129709	3.91098	0.010286
BRD4(1-530)	400	417	MSTIKSKLEAREYRDAQE			17	2155.08	CK2	0	2156.36	0.036382	0	0	4.27437	0.014969
BRD4(1-530)	400	417	MSTIKSKLEAREYRDAQE			17	2155.08	CK2	0.005	2157.58	0.008786	1.22003	0.037428	4.33478	0.009508
BRD4(1-530)	400	417	MSTIKSKLEAREYRDAQE			17	2155.08	CK2	0.5	2159.1	0.037941	2.74309	0.052567	4.29885	0.010431
BRD4(1-530)	400	417	MSTIKSKLEAREYRDAQE			17	2155.08	CK2	50	2161.41	0.034376	5.05218	0.050054	4.28604	0.00617
BRD4(1-530)	400	417	MSTIKSKLEAREYRDAQE			17	2155.08	CK2	180	2161.96	0.112849	5.59852	0.118569	4.31442	0.008357
BRD4(1-530)	400	417	MSTIKSKLEAREYRDAQE			17	2155.08	Default State	0	2156.36	0.023792	0	0	4.27093	0.012139
BRD4(1-530)	400	417	MSTIKSKLEAREYRDAQE			17	2155.08	Default State	0.005	2157.63	0.013402	1.27098	0.027307	4.34137	0.058914
BRD4(1-530)	400	417	MSTIKSKLEAREYRDAQE			17	2155.08	Default State	0.5	2159.13	0.063921	2.77318	0.068206	4.2886	0.009399
BRD4(1-530)	400	417	MSTIKSKLEAREYRDAQE			17	2155.08	Default State	50	2161.47	0.229472	5.11261	0.230702	4.30278	0.034723
BRD4(1-530)	400	417	MSTIKSKLEAREYRDAQE			17	2155.08	Default State	180	2162.26	0.144314	5.90071	0.146262	4.3273	0.011877
BRD4(1-530)	401	417	STIKSKLEAREYRDAQE			16	2024.04	CK2	0	2025.13	0.026253	0	0	3.88924	0.008852
BRD4(1-530)	401	417	STIKSKLEAREYRDAQE			16	2024.04	CK2	0.005	2026.36	0.055453	1.22947	0.061353	3.9276	0.013784
BRD4(1-530)	401	417	STIKSKLEAREYRDAQE			16	2024.04	CK2	0.5	2028.01	0.070601	2.87777	0.075324	3.91632	0.011898
BRD4(1-530)	401	417	STIKSKLEAREYRDAQE			16	2024.04	CK2	50	2030.43	0.052122	5.30256	0.058361	3.89328	0.004743
BRD4(1-530)	401	417	STIKSKLEAREYRDAQE			16	2024.04	CK2	180	2031.09	0.091137	5.95678	0.094843	3.90409	0.011457
BRD4(1-530)	401	417	STIKSKLEAREYRDAQE			16	2024.04	Default State	0	2025.13	0.021913	0	0	3.887	0.007414
BRD4(1-530)	401	417	STIKSKLEAREYRDAQE			16	2024.04	Default State	0.005	2026.41	0.054055	1.27323	0.058328	3.92755	0.051887
BRD4(1-530)	401	417	STIKSKLEAREYRDAQE			16	2024.04	Default State	0.5	2028.07	0.05304	2.94117	0.057388	3.90889	0.009831
BRD4(1-530)	401	417	STIKSKLEAREYRDAQE			16	2024.04	Default State	50	2030.58	0.051359	5.44996	0.055839	3.90011	0.017678
BRD4(1-530)	401	417	STIKSKLEAREYRDAQE			16	2024.04	Default State	180	2031.46	0.055578	6.32239	0.059742	3.9207	0.011358
BRD4(1-530)	401	421	STIKSKLEAREYRDAQEFGAD			20	2414.19	CK2	0	2415.56	0.026548	0	0	5.45579	0.020827
BRD4(1-530)	401	421	STIKSKLEAREYRDAQEFGAD			20	2414.19	CK2	0.005	2417.17	0.020918	1.60174	0.033799	5.5541	0.008643
BRD4(1-530)	401	421	STIKSKLEAREYRDAQEFGAD			20	2414.19	CK2	0.5	2419.16	0.07014	3.59915	0.074996	5.48712	0.015343
BRD4(1-530)	401	421	STIKSKLEAREYRDAQEFGAD			20	2414.19	CK2	50	2422.06	0.07664	6.49811	0.081108	5.45414	0.008939
BRD4(1-530)	401	421	STIKSKLEAREYRDAQEFGAD			20	2414.19	CK2	180	2422.89	0.071514	7.32185	0.076283	5.50089	0.01498
BRD4(1-530)	401	421	STIKSKLEAREYRDAQEFGAD			20	2414.19	Default State	0	2415.57	0.013969	0	0	5.44367	0.022608
BRD4(1-530)	401	421	STIKSKLEAREYRDAQEFGAD			20	2414.19	Default State	0.005	2417.29	0.020451	1.72368	0.024766	5.56297	0.079412
BRD4(1-530)	401	421	STIKSKLEAREYRDAQEFGAD			20	2414.19	Default State	0.5	2419.29	0.085169	3.71482	0.086307	5.46364	0.00768
BRD4(1-530)	401	421	STIKSKLEAREYRDAQEFGAD			20	2414.19	Default State	50	2422.28	0.065742	6.70935	0.067209	5.47383	0.046828
BRD4(1-530)	401	421	STIKSKLEAREYRDAQEFGAD			20	2414.19	Default State	180	2423.28	0.065344	7.71246	0.066821	5.51751	0.009973
BRD4(1-530)	410	421	REYRDAQEFGAD			11	1456.65	CK2	0	1457.47	0.007896	0	0	4.3989	0.006462
BRD4(1-530)	410	421	REYRDAQEFGAD			11	1456.65	CK2	0.005	1458.38	0.005015	0.90567	0.009354	4.41082	0.003983
BRD4(1-530)	410	421	REYRDAQEFGAD			11	1456.65	CK2	0.5	1459.59	0.027152	2.1183	0.028277	4.41378	0.007182
BRD4(1-530)	410	421	REYRDAQEFGAD			11	1456.65	CK2	50	1459.99	0.024401	2.51715	0.025647	4.40145	0.002174
BRD4(1-530)	410	421	REYRDAQEFGAD			11	1456.65	CK2	180	1460.07	0.056909	2.5998	0.057454	4.40904	0.004267
BRD4(1-530)	410	421	REYRDAQEFGAD			11	1456.65	Default State	0	1457.48	0.005537	0	0	4.39728	0.00265
BRD4(1-530)	410	421	REYRDAQEFGAD			11	1456.65	Default State	0.005	1458.48	0.047601	0.997666	0.047922	4.4036	0.01267
BRD4(1-530)	410	421	REYRDAQEFGAD			11	1456.65	Default State	0.5	1459.61	0.018548	2.13321	0.019356	4.4091	0.007812
BRD4(1-530)	410	421	REYRDAQEFGAD			11	1456.65	Default State	50	1460.09	0.019257	2.61109	0.020037	4.40254	0.003167
BRD4(1-530)	410	421	REYRDAQEFGAD			11	1456.65	Default State	180	1460.33	0.031143	2.8473	0.031631	4.41476	0.007955
BRD4(1-530)	412	421	YRDAQEFGAD			9	1171.5	CK2	0	1172.07	0.02198	0	0	4.77032	0.007002
BRD4(1-530)	412	421	YRDAQEFGAD			9	1171.5	CK2	0.005	1172.74	0.016317	0.676139	0.027375	4.78128	0.004542
BRD4(1-530)	412	421	YRDAQEFGAD			9	1171.5	CK2	0.5	1173.64	0.024631	1.56971	0.033012	4.78772	0.007015
BRD4(1-530)	412	421	YRDAQEFGAD			9	1171.5	CK2	50	1173.82	0.02447	1.75344	0.032892	4.77155	0.002513
BRD4(1-530)	412	421	YRDAQEFGAD			9	1171.5	CK2	180	1173.89	0.063443	1.82067	0.067143	4.7756	0.004825
BRD4(1-530)	412	421	YRDAQEFGAD			9	1171.5	Default State	0	1172.07	0.027671	0	0	4.76685	0.003994
BRD4(1-530)	412	421	YRDAQEFGAD			9	1171.5	Default State	0.005	1172.79	0.034653	0.72072	0.044346	4.76754	0.011736
BRD4(1-530)	412	421	YRDAQEFGAD			9	1171.5	Default State	0.5	1173.67	0.025321	1.60112	0.037508	4.78373	0.007736
BRD4(1-530)	412	421	YRDAQEFGAD			9	1171.5	Default State	50	1173.94	0.024633	1.87775	0.037047	4.77147	0.00292
BRD4(1-530)	412	421	YRDAQEFGAD			9	1171.5	Default State	180	1174.17	0.03437	2.10671	0.044125	4.784	0.009042
BRD4(1-530)	422	429	VRLMFSNC			7	969.465	CK2	0	970.068	0.004633	0	0	7.58755	0.007455
BRD4(1-530)	422	429	VRLMFSNC			7	969.465	CK2	0.005	970.144	0.007579	0.075931	0.008883	7.59925	0.003944
BRD4(1-530)	422	429	VRLMFSNC			7	969.465	CK2	0.5	970.303	0.018322	0.234949	0.018898	7.60691	0.005991
BRD4(1-530)	422	429	VRLMFSNC			7	969.465	CK2	50	971.002	0.004395	0.933787	0.006386	7.5899	0.002736
BRD4(1-530)	422	429	VRLMFSNC			7	969.465	CK2	180	971.52	0.038039	1.45249	0.03832	7.5913	0.00533
BRD4(1-530)	422	429	VRLMFSNC			7	969.465	Default State	0	970.059	0.00152	0	0	7.58734	0.002523
BRD4(1-530)	422	429	VRLMFSNC			7	969.465	Default State	0.005	970.162	0.009717	0.102742	0.009835	7.59241	0.010001
BRD4(1-530)	422	429	VRLMFSNC			7	969.465	Default State	0.5	970.347	0.004218	0.28827	0.004483	7.60397	0.003665
BRD4(1-530)	422	429	VRLMFSNC			7	969.465	Default State	50	971.18	0.015891	1.12116	0.015963	7.59161	0.00299
BRD4(1-530)	422	429	VRLMFSNC			7	969.465	Default State	180	971.81	0.035339	1.75054	0.035372	7.59548	0.006711
BRD4(1-530)	430	438	YKYNPPDHE			6	1162.52	CK2	0	1163.23	0.028313	0	0	3.63125	0.002418
BRD4(1-530)	430	438	YKYNPPDHE			6	1162.52	CK2	0.005	1163.75	0.043139	0.517817	0.0516	3.63526	0.002041
BRD4(1-530)	430	438	YKYNPPDHE			6	1162.52	CK2	0.5	1163.86	0.038653	0.628263	0.047913	3.64094	0.01004
BRD4(1-530)	430	438	YKYNPPDHE			6	1162.52	CK2	50	1164.7	0.057822	1.46081	0.064382	3.63459	0.005709
BRD4(1-530)	430	438	YKYNPPDHE			6	1162.52	CK2	180	1164.68	0.031355	1.44325	0.042246	3.63813	0.005682
BRD4(1-530)	430	438	YKYNPPDHE			6	1162.52	Default State	0	1163.24	0.074958	0	0	3.61735	0.012681
BRD4(1-530)	430	438	YKYNPPDHE			6	1162.52	Default State	0.005	1163.74	0.04172	0.494129	0.085786	3.63167	0.002847
BRD4(1-530)	430	438	YKYNPPDHE			6	1162.52	Default State	0.5	1163.89	0.045361	0.648544	0.087615	3.63376	0.01068
BRD4(1-530)	430	438	YKYNPPDHE			6	1162.52	Default State	50	1164.63	0.029341	1.38399	0.080496	3.62682	0.012533
BRD4(1-530)	430	438	YKYNPPDHE			6	1162.52	Default State	180	1164.66	0.008517	1.4217	0.075441	3.65062	0.008537
BRD4(1-530)	430	441	YKYNPPDHEVVA			9	1431.69	CK2	0	1432.46	0.015366	0	0	4.61075	0.006708
BRD4(1-530)	430	441	YKYNPPDHEVVA			9	1431.69	CK2	0.005	1433.12	0.01686	0.665998	0.022812	4.62011	0.005341
BRD4(1-530)	430	441	YKYNPPDHEVVA			9	1431.69	CK2	0.5	1433.79	0.014103	1.32859	0.020857	4.63244	0.007689
BRD4(1-530)	430	441	YKYNPPDHEVVA			9	1431.69	CK2	50	1435.2	0.039831	2.74026	0.042692	4.61089	0.002926
BRD4(1-530)	430	441	YKYNPPDHEVVA			9	1431.69	CK2	180	1435.37	0.052354	2.91097	0.054563	4.6158	0.004811
BRD4(1-530)	430	441	YKYNPPDHEVVA			9	1431.69	Default State	0	1432.45	0.020694	0	0	4.60882	0.003795
BRD4(1-530)	430	441	YKYNPPDHEVVA			9	1431.69	Default State	0.005	1433.11	0.033566	0.652643	0.039433	4.61053	0.013946
BRD4(1-530)	430	441	YKYNPPDHEVVA			9	1431.69	Default State	0.5	1433.77	0.017945	1.31198	0.027391	4.62998	0.008131
BRD4(1-530)	430	441	YKYNPPDHEVVA			9	1431.69	Default State	50	1435.24	0.036714	2.78889	0.042144	4.61283	0.002874
BRD4(1-530)	430	441	YKYNPPDHEVVA			9	1431.69	Default State	180	1435.43	0.045887	2.97672	0.050337	4.62488	0.009457
BRD4(1-530)	430	442	YKYNPPDHEVVAM			10	1562.73	CK2	0	1563.64	0.025659	0	0	5.63793	0.009526
BRD4(1-530)	430	442	YKYNPPDHEVVAM			10	1562.73	CK2	0.005	1564.28	0.012498	0.645044	0.028541	5.64984	0.006713
BRD4(1-530)	430	442	YKYNPPDHEVVAM			10	1562.73	CK2	0.5	1564.95	0.021939	1.31309	0.03376	5.66295	0.008187
BRD4(1-530)	430	442	YKYNPPDHEVVAM			10	1562.73	CK2	50	1566.47	0.087978	2.83726	0.091643	5.6361	0.003879
BRD4(1-530)	430	442	YKYNPPDHEVVAM			10	1562.73	CK2	180	1566.79	0.083626	3.15254	0.087474	5.64033	0.006099
BRD4(1-530)	430	442	YKYNPPDHEVVAM			10	1562.73	Default State	0	1563.63	0.020602	0	0	5.6356	0.002714
BRD4(1-530)	430	442	YKYNPPDHEVVAM			10	1562.73	Default State	0.005	1564.26	0.040833	0.6378	0.045736	5.63515	0.018024
BRD4(1-530)	430	442	YKYNPPDHEVVAM			10	1562.73	Default State	0.5	1564.94	0.014937	1.3128	0.025447	5.65921	0.006729
BRD4(1-530)	430	442	YKYNPPDHEVVAM			10	1562.73	Default State	50	1566.55	0.064332	2.92811	0.06755	5.63635	0.002214
BRD4(1-530)	430	442	YKYNPPDHEVVAM			10	1562.73	Default State	180	1566.93	0.082746	3.30412	0.085273	5.64685	0.010444
BRD4(1-530)	443	450	ARKLQDVF			7	976.557	CK2	0	977.189	0.020108	0	0	6.25926	0.009829
BRD4(1-530)	443	450	ARKLQDVF			7	976.557	CK2	0.005	977.337	0.0459	0.148816	0.050112	6.27174	0.010184
BRD4(1-530)	443	450	ARKLQDVF			7	976.557	CK2	0.5	977.457	0.044014	0.268244	0.04839	6.28268	0.007308
BRD4(1-530)	443	450	ARKLQDVF			7	976.557	CK2	50	977.824	0.03919	0.635259	0.044048	6.25712	0.004247
BRD4(1-530)	443	450	ARKLQDVF			7	976.557	CK2	180	978.118	0.057642	0.929308	0.061049	6.25917	0.007521
BRD4(1-530)	443	450	ARKLQDVF			7	976.557	Default State	0	977.196	0.008977	0	0	6.25876	0.002882
BRD4(1-530)	443	450	ARKLQDVF			7	976.557	Default State	0.005	977.344	0.007186	0.148198	0.011499	6.25913	0.021071
BRD4(1-530)	443	450	ARKLQDVF			7	976.557	Default State	0.5	977.517	0.027971	0.321059	0.029376	6.27688	0.00571
BRD4(1-530)	443	450	ARKLQDVF			7	976.557	Default State	50	978.171	0.052055	0.974832	0.052823	6.25522	0.003718
BRD4(1-530)	443	450	ARKLQDVF			7	976.557	Default State	180	978.652	0.060596	1.45639	0.061258	6.26725	0.008355
BRD4(1-530)	442	451	MARKLQDVFE			9	1236.64	CK2	0	1237.31	0.016203	0	0	6.27049	0.009175
BRD4(1-530)	442	451	MARKLQDVFE			9	1236.64	CK2	0.005	1237.46	0.016775	0.153139	0.023323	6.28511	0.008186
BRD4(1-530)	442	451	MARKLQDVFE			9	1236.64	CK2	0.5	1237.63	0.050922	0.326834	0.053438	6.29538	0.007087
BRD4(1-530)	442	451	MARKLQDVFE			9	1236.64	CK2	50	1238	0.033681	0.691048	0.037376	6.27335	0.003807
BRD4(1-530)	442	451	MARKLQDVFE			9	1236.64	CK2	180	1238.44	0.089235	1.1336	0.090694	6.27681	0.006211
BRD4(1-530)	442	451	MARKLQDVFE			9	1236.64	Default State	0	1237.31	0.017807	0	0	6.26974	0.002502
BRD4(1-530)	442	451	MARKLQDVFE			9	1236.64	Default State	0.005	1237.49	0.033811	0.181477	0.038214	6.27595	0.018053
BRD4(1-530)	442	451	MARKLQDVFE			9	1236.64	Default State	0.5	1237.77	0.022414	0.46199	0.028626	6.29017	0.005911
BRD4(1-530)	442	451	MARKLQDVFE			9	1236.64	Default State	50	1238.37	0.08106	1.06015	0.082993	6.27348	0.003179
BRD4(1-530)	442	451	MARKLQDVFE			9	1236.64	Default State	180	1239.18	0.110361	1.8769	0.111788	6.28159	0.008607
BRD4(1-530)	443	451	ARKLQDVFE			8	1105.6	CK2	0	1106.15	0.011292	0	0	5.91968	0.009448
BRD4(1-530)	443	451	ARKLQDVFE			8	1105.6	CK2	0.005	1106.32	0.013433	0.1768	0.017549	5.93524	0.007761
BRD4(1-530)	443	451	ARKLQDVFE			8	1105.6	CK2	0.5	1106.41	0.0258	0.267363	0.028163	5.94623	0.007987
BRD4(1-530)	443	451	ARKLQDVFE			8	1105.6	CK2	50	1106.66	0.047523	0.511895	0.048846	5.92183	0.003547
BRD4(1-530)	443	451	ARKLQDVFE			8	1105.6	CK2	180	1107.04	0.07072	0.895169	0.071615	5.9253	0.00639
BRD4(1-530)	443	451	ARKLQDVFE			8	1105.6	Default State	0	1106.16	0.016252	0	0	5.91736	0.003404
BRD4(1-530)	443	451	ARKLQDVFE			8	1105.6	Default State	0.005	1106.34	0.010623	0.183191	0.019416	5.92408	0.020421
BRD4(1-530)	443	451	ARKLQDVFE			8	1105.6	Default State	0.5	1106.49	0.025391	0.338178	0.030147	5.94151	0.006572
BRD4(1-530)	443	451	ARKLQDVFE			8	1105.6	Default State	50	1106.98	0.027549	0.820321	0.031985	5.92138	0.00299
BRD4(1-530)	443	451	ARKLQDVFE			8	1105.6	Default State	180	1107.7	0.053393	1.54184	0.055812	5.93045	0.009521
BRD4(1-530)	452	463	MRFAKMPDEPEE			9	1479.66	CK2	0	1480.69	0.002017	0	0	5.59541	0.008699
BRD4(1-530)	452	463	MRFAKMPDEPEE			9	1479.66	CK2	0.005	1482.42	0.001014	1.73216	0.002257	5.60998	0.006534
BRD4(1-530)	452	463	MRFAKMPDEPEE			9	1479.66	CK2	0.5	1483.4	0.038206	2.70933	0.038259	5.62132	0.008712
BRD4(1-530)	452	463	MRFAKMPDEPEE			9	1479.66	CK2	50	1483.7	0.017991	3.01603	0.018104	5.59778	0.003696
BRD4(1-530)	452	463	MRFAKMPDEPEE			9	1479.66	CK2	180	1483.6	0.039256	2.91413	0.039308	5.60229	0.006293
BRD4(1-530)	452	463	MRFAKMPDEPEE			9	1479.66	Default State	0	1480.67	0.012234	0	0	5.59339	0.002114
BRD4(1-530)	452	463	MRFAKMPDEPEE			9	1479.66	Default State	0.005	1482.48	0.026009	1.80997	0.028743	5.59544	0.019737
BRD4(1-530)	452	463	MRFAKMPDEPEE			9	1479.66	Default State	0.5	1483.45	0.014392	2.78033	0.01889	5.61689	0.007041
BRD4(1-530)	452	463	MRFAKMPDEPEE			9	1479.66	Default State	50	1483.68	0.011843	3.00477	0.017028	5.59821	0.002974
BRD4(1-530)	452	463	MRFAKMPDEPEE			9	1479.66	Default State	180	1483.57	0.039254	2.89891	0.041117	5.6098	0.010645
BRD4(1-530)	455	463	AKMPDEPEE			6	1045.45	CK2	0	1046.09	0.026911	0	0	3.89026	0.001958
BRD4(1-530)	455	463	AKMPDEPEE			6	1045.45	CK2	0.005	1047.8	0.00644	1.71392	0.027671	3.89192	0.003995
BRD4(1-530)	455	463	AKMPDEPEE			6	1045.45	CK2	0.5	1048.25	0.008096	2.1594	0.028103	3.90172	0.00897
BRD4(1-530)	455	463	AKMPDEPEE			6	1045.45	CK2	50	1048.12	0.016312	2.03486	0.031469	3.89572	0.00267
BRD4(1-530)	455	463	AKMPDEPEE			6	1045.45	CK2	180	1048.1	0.010028	2.01456	0.028719	3.89629	0.005568
BRD4(1-530)	455	463	AKMPDEPEE			6	1045.45	Default State	0	1046.09	0.010827	0	0	3.88406	0.006749
BRD4(1-530)	455	463	AKMPDEPEE			6	1045.45	Default State	0.005	1047.88	0.052504	1.79353	0.053609	3.89079	0.003277
BRD4(1-530)	455	463	AKMPDEPEE			6	1045.45	Default State	0.5	1048.27	0.021476	2.17756	0.024051	3.8982	0.00868
BRD4(1-530)	455	463	AKMPDEPEE			6	1045.45	Default State	50	1048.13	0.034579	2.04499	0.036234	3.89241	0.007032
BRD4(1-530)	455	463	AKMPDEPEE			6	1045.45	Default State	180	1048.11	0.024564	2.0162	0.026844	3.90833	0.008113
BRD4(1-530)	452	466	MRFAKMPDEPEEPVV			11	1774.85	CK2	0	1776.04	0.006322	0	0	6.57721	0.007062
BRD4(1-530)	452	466	MRFAKMPDEPEEPVV			11	1774.85	CK2	0.005	1779.21	0.019443	3.16172	0.020445	6.58512	0.006313
BRD4(1-530)	452	466	MRFAKMPDEPEEPVV			11	1774.85	CK2	0.5	1780.01	0.05275	3.96923	0.053127	6.59099	0.007133
BRD4(1-530)	452	466	MRFAKMPDEPEEPVV			11	1774.85	CK2	50	1780.21	0.010175	4.17015	0.011979	6.5816	0.001599
BRD4(1-530)	452	466	MRFAKMPDEPEEPVV			11	1774.85	CK2	180	1780.23	0.03396	4.18623	0.034543	6.58318	0.007921
BRD4(1-530)	452	466	MRFAKMPDEPEEPVV			11	1774.85	Default State	0	1776.05	0.013972	0	0	6.57786	0.000766
BRD4(1-530)	452	466	MRFAKMPDEPEEPVV			11	1774.85	Default State	0.005	1779.23	0.033505	3.18178	0.036302	6.5858	0.010258
BRD4(1-530)	452	466	MRFAKMPDEPEEPVV			11	1774.85	Default State	0.5	1780.07	0.023154	4.01881	0.027043	6.58833	0.005051
BRD4(1-530)	452	466	MRFAKMPDEPEEPVV			11	1774.85	Default State	50	1780.26	0.034383	4.2113	0.037114	6.58179	0.002302
BRD4(1-530)	452	466	MRFAKMPDEPEEPVV			11	1774.85	Default State	180	1780.2	0.013641	4.15271	0.019527	6.58958	0.006655
BRD4(1-530)	455	466	AKMPDEPEEPVV			8	1340.64	CK2	0	1341.57	0.054199	0	0	5.62838	0.007685
BRD4(1-530)	455	466	AKMPDEPEEPVV			8	1340.64	CK2	0.005	1344.6	0.003557	3.02895	0.054316	5.63398	0.005738
BRD4(1-530)	455	466	AKMPDEPEEPVV			8	1340.64	CK2	0.5	1345.21	0.026436	3.64319	0.060303	5.64744	0.006914
BRD4(1-530)	455	466	AKMPDEPEEPVV			8	1340.64	CK2	50	1344.93	0.053751	3.36306	0.076333	5.62831	0.002444
BRD4(1-530)	455	466	AKMPDEPEEPVV			8	1340.64	CK2	180	1344.88	0.081204	3.3087	0.09763	5.63193	0.005528
BRD4(1-530)	455	466	AKMPDEPEEPVV			8	1340.64	Default State	0	1341.6	0.041773	0	0	5.62768	0.001415
BRD4(1-530)	455	466	AKMPDEPEEPVV			8	1340.64	Default State	0.005	1344.54	0.064536	2.94123	0.076876	5.62396	0.012924
BRD4(1-530)	455	466	AKMPDEPEEPVV			8	1340.64	Default State	0.5	1345.11	0.148994	3.51319	0.154739	5.64454	0.00627
BRD4(1-530)	455	466	AKMPDEPEEPVV			8	1340.64	Default State	50	1344.96	0.081563	3.36187	0.091638	5.62906	0.001719
BRD4(1-530)	455	466	AKMPDEPEEPVV			8	1340.64	Default State	180	1344.71	0.043835	3.113	0.060552	5.64328	0.009654
BRD4(1-530)	451	467	EMRFAKMPDEPEEPVVA			13	1974.93	CK2	0	1976.21	0.021046	0	0	6.5327	0.006586
BRD4(1-530)	451	467	EMRFAKMPDEPEEPVVA			13	1974.93	CK2	0.005	1980.19	0.041156	3.98281	0.046225	6.5353	0.006877
BRD4(1-530)	451	467	EMRFAKMPDEPEEPVVA			13	1974.93	CK2	0.5	1981.16	0.073558	4.94544	0.07651	6.54235	0.006236
BRD4(1-530)	451	467	EMRFAKMPDEPEEPVVA			13	1974.93	CK2	50	1981.58	0.058584	5.37311	0.06225	6.53363	0.002423
BRD4(1-530)	451	467	EMRFAKMPDEPEEPVVA			13	1974.93	CK2	180	1981.56	0.081221	5.34983	0.083903	6.53587	0.006367
BRD4(1-530)	451	467	EMRFAKMPDEPEEPVVA			13	1974.93	Default State	0	1976.2	0.029484	0	0	6.53295	0.002342
BRD4(1-530)	451	467	EMRFAKMPDEPEEPVVA			13	1974.93	Default State	0.005	1980.19	0.061417	3.98238	0.068127	6.53904	0.005034
BRD4(1-530)	451	467	EMRFAKMPDEPEEPVVA			13	1974.93	Default State	0.5	1981.22	0.042262	5.01305	0.051531	6.53978	0.005339
BRD4(1-530)	451	467	EMRFAKMPDEPEEPVVA			13	1974.93	Default State	50	1981.57	0.039736	5.36463	0.04948	6.53371	0.002903
BRD4(1-530)	451	467	EMRFAKMPDEPEEPVVA			13	1974.93	Default State	180	1981.54	0.071171	5.33495	0.077037	6.54147	0.007362
BRD4(1-530)	452	467	MRFAKMPDEPEEPVVA			12	1845.89	CK2	0	1847.05	0.012788	0	0	6.29715	0.007107
BRD4(1-530)	452	467	MRFAKMPDEPEEPVVA			12	1845.89	CK2	0.005	1850.94	0.079914	3.89223	0.080931	6.30337	0.006651
BRD4(1-530)	452	467	MRFAKMPDEPEEPVVA			12	1845.89	CK2	0.5	1851.89	0.109398	4.83915	0.110143	6.31301	0.006575
BRD4(1-530)	452	467	MRFAKMPDEPEEPVVA			12	1845.89	CK2	50	1852.07	0.15066	5.01604	0.151201	6.29821	0.003173
BRD4(1-530)	452	467	MRFAKMPDEPEEPVVA			12	1845.89	CK2	180	1852.03	0.132915	4.97621	0.133529	6.3041	0.005128
BRD4(1-530)	452	467	MRFAKMPDEPEEPVVA			12	1845.89	Default State	0	1847.05	0.011736	0	0	6.29582	0.002129
BRD4(1-530)	452	467	MRFAKMPDEPEEPVVA			12	1845.89	Default State	0.005	1850.97	0.089241	3.92839	0.090009	6.29864	0.010803
BRD4(1-530)	452	467	MRFAKMPDEPEEPVVA			12	1845.89	Default State	0.5	1851.93	0.114517	4.8883	0.115117	6.30888	0.005433
BRD4(1-530)	452	467	MRFAKMPDEPEEPVVA			12	1845.89	Default State	50	1852.05	0.118587	5.00938	0.119166	6.29828	0.002815
BRD4(1-530)	452	467	MRFAKMPDEPEEPVVA			12	1845.89	Default State	180	1851.99	0.118581	4.94435	0.119161	6.30917	0.007838
BRD4(1-530)	455	467	AKMPDEPEEPVVA			9	1411.68	CK2	0	1412.47	0.004319	0	0	5.23863	0.010367
BRD4(1-530)	455	467	AKMPDEPEEPVVA			9	1411.68	CK2	0.005	1416.26	0.008641	3.78211	0.009661	5.23832	0.008605
BRD4(1-530)	455	467	AKMPDEPEEPVVA			9	1411.68	CK2	0.5	1416.82	0.012496	4.34145	0.013221	5.25757	0.007969
BRD4(1-530)	455	467	AKMPDEPEEPVVA			9	1411.68	CK2	50	1416.53	0.026217	4.05325	0.02657	5.23746	0.002337
BRD4(1-530)	455	467	AKMPDEPEEPVVA			9	1411.68	CK2	180	1416.46	0.023611	3.98959	0.024003	5.23647	0.008912
BRD4(1-530)	455	467	AKMPDEPEEPVVA			9	1411.68	Default State	0	1412.48	0.0122	0	0	5.23766	0.004249
BRD4(1-530)	455	467	AKMPDEPEEPVVA			9	1411.68	Default State	0.005	1416.24	0.062921	3.76348	0.064093	5.22527	0.017125
BRD4(1-530)	455	467	AKMPDEPEEPVVA			9	1411.68	Default State	0.5	1416.81	0.036291	4.33276	0.038286	5.25396	0.007706
BRD4(1-530)	455	467	AKMPDEPEEPVVA			9	1411.68	Default State	50	1416.53	0.015456	4.05122	0.019691	5.2379	0.002351
BRD4(1-530)	455	467	AKMPDEPEEPVVA			9	1411.68	Default State	180	1416.47	0.019577	3.98805	0.023067	5.24875	0.009171
BRD4(1-530)	514	525	LQEQLKAVHEQL			11	1435.79	CK2	0	1436.54	0.01575	0	0	5.24566	0.009679
BRD4(1-530)	514	525	LQEQLKAVHEQL			11	1435.79	CK2	0.005	1441.62	0.093965	5.07656	0.095276	5.23341	0.009516
BRD4(1-530)	514	525	LQEQLKAVHEQL			11	1435.79	CK2	0.5	1441.92	0.144699	5.37641	0.145554	5.24739	0.008224
BRD4(1-530)	514	525	LQEQLKAVHEQL			11	1435.79	CK2	50	1441.67	0.087325	5.13166	0.088734	5.22744	0.001997
BRD4(1-530)	514	525	LQEQLKAVHEQL			11	1435.79	CK2	180	1441.6	0.073443	5.064	0.075113	5.22987	0.009666
BRD4(1-530)	514	525	LQEQLKAVHEQL			11	1435.79	Default State	0	1436.54	0.010001	0	0	5.24453	0.003049
BRD4(1-530)	514	525	LQEQLKAVHEQL			11	1435.79	Default State	0.005	1441.63	0.058319	5.08637	0.059171	5.22193	0.021005
BRD4(1-530)	514	525	LQEQLKAVHEQL			11	1435.79	Default State	0.5	1441.79	0.083677	5.24505	0.084273	5.24308	0.007189
BRD4(1-530)	514	525	LQEQLKAVHEQL			11	1435.79	Default State	50	1441.55	0.06215	5.00794	0.062949	5.22821	0.002825
BRD4(1-530)	514	525	LQEQLKAVHEQL			11	1435.79	Default State	180	1441.52	0.052608	4.98031	0.05355	5.2412	0.00914
BRD4(1-530)	515	525	QEQLKAVHEQL			10	1322.71	CK2	0	1323.41	0.017329	0	0	4.65405	0.009176
BRD4(1-530)	515	525	QEQLKAVHEQL			10	1322.71	CK2	0.005	1328.17	0.034352	4.76743	0.038475	4.65343	0.00569
BRD4(1-530)	515	525	QEQLKAVHEQL			10	1322.71	CK2	0.5	1328.46	0.039587	5.05005	0.043214	4.66542	0.007565
BRD4(1-530)	515	525	QEQLKAVHEQL			10	1322.71	CK2	50	1328.23	0.033226	4.82548	0.037473	4.64485	0.003055
BRD4(1-530)	515	525	QEQLKAVHEQL			10	1322.71	CK2	180	1328.13	0.033323	4.72828	0.03756	4.64953	0.005504
BRD4(1-530)	515	525	QEQLKAVHEQL			10	1322.71	Default State	0	1323.39	0.016303	0	0	4.6506	0.00376
BRD4(1-530)	515	525	QEQLKAVHEQL			10	1322.71	Default State	0.005	1328.17	0.029345	4.77292	0.033569	4.63978	0.017032
BRD4(1-530)	515	525	QEQLKAVHEQL			10	1322.71	Default State	0.5	1328.35	0.024816	4.95276	0.029692	4.66195	0.007809
BRD4(1-530)	515	525	QEQLKAVHEQL			10	1322.71	Default State	50	1328.1	0.025843	4.70427	0.030556	4.64618	0.0025
BRD4(1-530)	515	525	QEQLKAVHEQL			10	1322.71	Default State	180	1328.03	0.016821	4.6375	0.023425	4.65784	0.009095
BRD4(1-530)	516	525	EQLKAVHEQL			9	1194.65	CK2	0	1195.36	0.007088	0	0	5.24672	0.009263
BRD4(1-530)	516	525	EQLKAVHEQL			9	1194.65	CK2	0.005	1199.27	0.029252	3.90255	0.030099	5.23529	0.009037
BRD4(1-530)	516	525	EQLKAVHEQL			9	1194.65	CK2	0.5	1199.48	0.089687	4.11265	0.089967	5.24801	0.008218
BRD4(1-530)	516	525	EQLKAVHEQL			9	1194.65	CK2	50	1199.41	0.014934	4.04535	0.01653	5.22844	0.002005
BRD4(1-530)	516	525	EQLKAVHEQL			9	1194.65	CK2	180	1199.29	0.049746	3.92241	0.050249	5.23158	0.009789
BRD4(1-530)	516	525	EQLKAVHEQL			9	1194.65	Default State	0	1195.36	0.020578	0	0	5.24401	0.003666
BRD4(1-530)	516	525	EQLKAVHEQL			9	1194.65	Default State	0.005	1199.34	0.009336	3.97261	0.022597	5.22156	0.02199
BRD4(1-530)	516	525	EQLKAVHEQL			9	1194.65	Default State	0.5	1199.29	0.03542	3.92357	0.040964	5.24267	0.007787
BRD4(1-530)	516	525	EQLKAVHEQL			9	1194.65	Default State	50	1199.29	0.042656	3.93217	0.047361	5.22718	0.002312
BRD4(1-530)	516	525	EQLKAVHEQL			9	1194.65	Default State	180	1199.2	0.041683	3.8323	0.046485	5.24028	0.00951
BRD4(1-530)	519	525	KAVHEQL			6	824.462	CK2	0	824.918	0.005211	0	0	3.17849	0.002005
BRD4(1-530)	519	525	KAVHEQL			6	824.462	CK2	0.005	826.763	0.011592	1.845	0.01271	3.18157	0.003873
BRD4(1-530)	519	525	KAVHEQL			6	824.462	CK2	0.5	826.692	0.017781	1.77452	0.018529	3.18293	0.000822
BRD4(1-530)	519	525	KAVHEQL			6	824.462	CK2	50	826.708	0.020654	1.79061	0.021301	3.18034	0.003547
BRD4(1-530)	519	525	KAVHEQL			6	824.462	CK2	180	826.685	0.053745	1.76745	0.053997	3.19096	0.000805
BRD4(1-530)	519	525	KAVHEQL			6	824.462	Default State	0	824.916	0.014661	0	0	3.17903	0.001459
BRD4(1-530)	519	525	KAVHEQL			6	824.462	Default State	0.005	826.776	0.051548	1.85952	0.053593	3.18655	0.00881
BRD4(1-530)	519	525	KAVHEQL			6	824.462	Default State	0.5	826.72	0.02086	1.80358	0.025497	3.18198	0.00182
BRD4(1-530)	519	525	KAVHEQL			6	824.462	Default State	50	826.697	0.036369	1.78063	0.039213	3.18311	0.003778
BRD4(1-530)	519	525	KAVHEQL			6	824.462	Default State	180	826.692	0.014648	1.77572	0.020725	3.18921	0.001376
BRD4(1-530)	514	527	LQEQLKAVHEQLAA			13	1577.86	CK2	0	1578.75	0.012404	0	0	5.25309	0.00853
BRD4(1-530)	514	527	LQEQLKAVHEQLAA			13	1577.86	CK2	0.005	1585.15	0.08503	6.40312	0.08593	5.21481	0.009601
BRD4(1-530)	514	527	LQEQLKAVHEQLAA			13	1577.86	CK2	0.5	1585.39	0.106675	6.63538	0.107394	5.22323	0.009004
BRD4(1-530)	514	527	LQEQLKAVHEQLAA			13	1577.86	CK2	50	1585.19	0.100244	6.4426	0.101009	5.20831	0.001829
BRD4(1-530)	514	527	LQEQLKAVHEQLAA			13	1577.86	CK2	180	1585.2	0.155207	6.45266	0.155702	5.21401	0.007786
BRD4(1-530)	514	527	LQEQLKAVHEQLAA			13	1577.86	Default State	0	1578.76	0.078106	0	0	5.25335	0.002172
BRD4(1-530)	514	527	LQEQLKAVHEQLAA			13	1577.86	Default State	0.005	1585.3	0.056995	6.54825	0.09669	5.20757	0.020199
BRD4(1-530)	514	527	LQEQLKAVHEQLAA			13	1577.86	Default State	0.5	1585.34	0.076671	6.58198	0.109449	5.21888	0.007182
BRD4(1-530)	514	527	LQEQLKAVHEQLAA			13	1577.86	Default State	50	1585.12	0.064738	6.36923	0.101447	5.21076	0.004499
BRD4(1-530)	514	527	LQEQLKAVHEQLAA			13	1577.86	Default State	180	1585.16	0.062615	6.40051	0.100106	5.22378	0.009831

## Sheet: BRD4(1-579)
Protein	Start	End	Sequence	Modification	Fragment	MaxUptake	MHP	State	Exposure	Center	Center SD	Uptake	Uptake SD	RT	RT SD
BRD4(1-579)	-15	-4	MHHHHHHGGGEN			11	1386.56	CK2	0	1387.29	0.113058	0	0	2.58442	0.014793
BRD4(1-579)	-15	-4	MHHHHHHGGGEN			11	1386.56	CK2	0.005	1388.44	0.053701	1.14285	0.125163	2.57449	0.001177
BRD4(1-579)	-15	-4	MHHHHHHGGGEN			11	1386.56	CK2	0.5	1388.43	0.10744	1.1404	0.155966	2.57172	0.00071
BRD4(1-579)	-15	-4	MHHHHHHGGGEN			11	1386.56	CK2	50	1388.37	0.156316	1.07767	0.192916	2.57617	0.001536
BRD4(1-579)	-15	-4	MHHHHHHGGGEN			11	1386.56	CK2	180	1388.43	0.140614	1.14089	0.180428	2.57372	0.001334
BRD4(1-579)	-15	-4	MHHHHHHGGGEN			11	1386.56	Default State	0	1387.35	0.100834	0	0	2.57976	0.00754
BRD4(1-579)	-15	-4	MHHHHHHGGGEN			11	1386.56	Default State	0.005	1388.5	0.082149	1.15156	0.130062	2.5739	0.001595
BRD4(1-579)	-15	-4	MHHHHHHGGGEN			11	1386.56	Default State	0.5	1388.66	0.151295	1.30468	0.181818	2.56547	0.007178
BRD4(1-579)	-15	-4	MHHHHHHGGGEN			11	1386.56	Default State	50	1388.47	0.070844	1.12383	0.123233	2.57123	0.006879
BRD4(1-579)	-15	-4	MHHHHHHGGGEN			11	1386.56	Default State	180	1388.42	0.180863	1.07013	0.207072	2.59157	0.002253
BRD4(1-579)	-15	-3	MHHHHHHGGGENL			12	1499.65	CK2	0	1500.53	0.020514	0	0	2.58379	0.014225
BRD4(1-579)	-15	-3	MHHHHHHGGGENL			12	1499.65	CK2	0.005	1502.05	0.038579	1.51296	0.043694	2.57475	0.001085
BRD4(1-579)	-15	-3	MHHHHHHGGGENL			12	1499.65	CK2	0.5	1502.06	0.025443	1.52425	0.032683	2.57221	0.000119
BRD4(1-579)	-15	-3	MHHHHHHGGGENL			12	1499.65	CK2	50	1501.95	0.038007	1.41363	0.043189	2.57642	0.000781
BRD4(1-579)	-15	-3	MHHHHHHGGGENL			12	1499.65	CK2	180	1501.93	0.039334	1.39213	0.044362	2.57451	0.000366
BRD4(1-579)	-15	-3	MHHHHHHGGGENL			12	1499.65	Default State	0	1500.5	0.014284	0	0	2.58113	0.007116
BRD4(1-579)	-15	-3	MHHHHHHGGGENL			12	1499.65	Default State	0.005	1501.99	0.01913	1.49262	0.023875	2.57347	0.002394
BRD4(1-579)	-15	-3	MHHHHHHGGGENL			12	1499.65	Default State	0.5	1502.07	0.070559	1.57403	0.07199	2.56567	0.006639
BRD4(1-579)	-15	-3	MHHHHHHGGGENL			12	1499.65	Default State	50	1501.89	0.020877	1.39622	0.025296	2.57286	0.006536
BRD4(1-579)	-15	-3	MHHHHHHGGGENL			12	1499.65	Default State	180	1501.87	0.021887	1.37609	0.026136	2.5935	0.003125
BRD4(1-579)	-3	11	LYFQGSAESGPGTRL			13	1582.79	CK2	0	1583.73	0.007051	0	0	6.86316	0.009929
BRD4(1-579)	-3	11	LYFQGSAESGPGTRL			13	1582.79	CK2	0.005	1589.71	0.137435	5.98001	0.137616	6.87313	0.015381
BRD4(1-579)	-3	11	LYFQGSAESGPGTRL			13	1582.79	CK2	0.5	1589.72	0	5.98563	0.007051	6.87035	0
BRD4(1-579)	-3	11	LYFQGSAESGPGTRL			13	1582.79	CK2	50	1589.17	0.002826	5.43393	0.007596	6.86316	0.000622
BRD4(1-579)	-3	11	LYFQGSAESGPGTRL			13	1582.79	CK2	180	1589.21	0.076591	5.47582	0.076915	6.8546	0.001183
BRD4(1-579)	-3	11	LYFQGSAESGPGTRL			13	1582.79	Default State	0	1583.72	0.021941	0	0	6.87834	0.027192
BRD4(1-579)	-3	11	LYFQGSAESGPGTRL			13	1582.79	Default State	0.005	1589.49	0.093255	5.76639	0.095801	6.86137	0.004683
BRD4(1-579)	-3	11	LYFQGSAESGPGTRL			13	1582.79	Default State	0.5	1589.45	0.010612	5.73017	0.024372	6.86975	0.007988
BRD4(1-579)	-3	11	LYFQGSAESGPGTRL			13	1582.79	Default State	50	1589.05	0.043731	5.32475	0.048927	6.88329	0.0071
BRD4(1-579)	-3	11	LYFQGSAESGPGTRL			13	1582.79	Default State	180	1589.08	0.03652	5.35557	0.042604	6.85038	0.004952
BRD4(1-579)	-2	11	YFQGSAESGPGTRL			12	1469.7	CK2	0	1470.44	0.018221	0	0	5.72962	0.011042
BRD4(1-579)	-2	11	YFQGSAESGPGTRL			12	1469.7	CK2	0.005	1475.27	0.196761	4.82513	0.197603	5.74474	0.018327
BRD4(1-579)	-2	11	YFQGSAESGPGTRL			12	1469.7	CK2	0.5	1475.36	0.008013	4.92217	0.019905	5.7474	0.00078
BRD4(1-579)	-2	11	YFQGSAESGPGTRL			12	1469.7	CK2	50	1474.81	0.018649	4.37254	0.026072	5.7302	0.000785
BRD4(1-579)	-2	11	YFQGSAESGPGTRL			12	1469.7	CK2	180	1474.82	0.04933	4.3768	0.052587	5.7213	0.000873
BRD4(1-579)	-2	11	YFQGSAESGPGTRL			12	1469.7	Default State	0	1470.47	0.021756	0	0	5.74238	0.025567
BRD4(1-579)	-2	11	YFQGSAESGPGTRL			12	1469.7	Default State	0.005	1475.05	0.26734	4.58754	0.268224	5.72878	0.012771
BRD4(1-579)	-2	11	YFQGSAESGPGTRL			12	1469.7	Default State	0.5	1475.11	0.049546	4.64438	0.054112	5.74494	0.00727
BRD4(1-579)	-2	11	YFQGSAESGPGTRL			12	1469.7	Default State	50	1474.59	0.032349	4.12137	0.038984	5.74522	0.007074
BRD4(1-579)	-2	11	YFQGSAESGPGTRL			12	1469.7	Default State	180	1474.54	0.081845	4.07123	0.084687	5.71162	0.008398
BRD4(1-579)	-2	17	YFQGSAESGPGTRLRNLPVM			17	2180.09	CK2	0	2181.37	0.022862	0	0	6.94635	0.014156
BRD4(1-579)	-2	17	YFQGSAESGPGTRLRNLPVM			17	2180.09	CK2	0.005	2187.99	0.210638	6.62359	0.211875	6.94876	0.022552
BRD4(1-579)	-2	17	YFQGSAESGPGTRLRNLPVM			17	2180.09	CK2	0.5	2188.13	0.024177	6.76299	0.033275	6.94567	5.01972e-05
BRD4(1-579)	-2	17	YFQGSAESGPGTRLRNLPVM			17	2180.09	CK2	50	2187.49	0.024917	6.12807	0.033816	6.94175	0.001367
BRD4(1-579)	-2	17	YFQGSAESGPGTRLRNLPVM			17	2180.09	CK2	180	2187.51	0.06503	6.14824	0.068932	6.9269	0.000619
BRD4(1-579)	-2	17	YFQGSAESGPGTRLRNLPVM			17	2180.09	Default State	0	2181.36	0.028774	0	0	6.9684	0.039844
BRD4(1-579)	-2	17	YFQGSAESGPGTRLRNLPVM			17	2180.09	Default State	0.005	2187.81	0.255153	6.45349	0.256771	6.93361	0.006384
BRD4(1-579)	-2	17	YFQGSAESGPGTRLRNLPVM			17	2180.09	Default State	0.5	2187.85	0.02687	6.49036	0.039369	6.94356	0.008099
BRD4(1-579)	-2	17	YFQGSAESGPGTRLRNLPVM			17	2180.09	Default State	50	2187.28	0.037932	5.92261	0.047611	6.97088	0.009689
BRD4(1-579)	-2	17	YFQGSAESGPGTRLRNLPVM			17	2180.09	Default State	180	2187.23	0.108678	5.86815	0.112423	6.92293	0.006741
BRD4(1-579)	-2	18	YFQGSAESGPGTRLRNLPVMG			18	2237.11	CK2	0	2238.5	0.009549	0	0	6.73734	0.015018
BRD4(1-579)	-2	18	YFQGSAESGPGTRLRNLPVMG			18	2237.11	CK2	0.005	2245.97	0.118107	7.47272	0.118493	6.73888	0.021064
BRD4(1-579)	-2	18	YFQGSAESGPGTRLRNLPVMG			18	2237.11	CK2	0.5	2245.99	0.039801	7.48508	0.040931	6.73868	0.002861
BRD4(1-579)	-2	18	YFQGSAESGPGTRLRNLPVMG			18	2237.11	CK2	50	2245.37	0.043614	6.8637	0.044647	6.73236	0.002688
BRD4(1-579)	-2	18	YFQGSAESGPGTRLRNLPVMG			18	2237.11	CK2	180	2245.45	0.147836	6.95117	0.148144	6.71794	0.002437
BRD4(1-579)	-2	18	YFQGSAESGPGTRLRNLPVMG			18	2237.11	Default State	0	2238.49	0.036437	0	0	6.75748	0.036655
BRD4(1-579)	-2	18	YFQGSAESGPGTRLRNLPVMG			18	2237.11	Default State	0.005	2245.75	0.27105	7.25541	0.273488	6.72421	0.007726
BRD4(1-579)	-2	18	YFQGSAESGPGTRLRNLPVMG			18	2237.11	Default State	0.5	2245.77	0.041135	7.2745	0.054952	6.73658	0.008798
BRD4(1-579)	-2	18	YFQGSAESGPGTRLRNLPVMG			18	2237.11	Default State	50	2245.15	0.038491	6.65122	0.053002	6.7565	0.009247
BRD4(1-579)	-2	18	YFQGSAESGPGTRLRNLPVMG			18	2237.11	Default State	180	2245.18	0.057945	6.6841	0.068449	6.70902	0.006467
BRD4(1-579)	-2	20	YFQGSAESGPGTRLRNLPVMGDG			20	2409.16	CK2	0	2410.56	0.020508	0	0	6.73782	0.014962
BRD4(1-579)	-2	20	YFQGSAESGPGTRLRNLPVMGDG			20	2409.16	CK2	0.005	2418.58	0.224967	8.0239	0.2259	6.73825	0.020578
BRD4(1-579)	-2	20	YFQGSAESGPGTRLRNLPVMGDG			20	2409.16	CK2	0.5	2418.69	0.015643	8.1338	0.025793	6.73837	0.002179
BRD4(1-579)	-2	20	YFQGSAESGPGTRLRNLPVMGDG			20	2409.16	CK2	50	2417.98	0.03902	7.41814	0.044081	6.73176	0.002038
BRD4(1-579)	-2	20	YFQGSAESGPGTRLRNLPVMGDG			20	2409.16	CK2	180	2418.01	0.075583	7.45098	0.078316	6.71799	0.002203
BRD4(1-579)	-2	20	YFQGSAESGPGTRLRNLPVMGDG			20	2409.16	Default State	0	2410.55	0.024391	0	0	6.75814	0.034989
BRD4(1-579)	-2	20	YFQGSAESGPGTRLRNLPVMGDG			20	2409.16	Default State	0.005	2418.37	0.246476	7.81421	0.24768	6.72374	0.007611
BRD4(1-579)	-2	20	YFQGSAESGPGTRLRNLPVMGDG			20	2409.16	Default State	0.5	2418.39	0.031417	7.84093	0.039774	6.7367	0.008543
BRD4(1-579)	-2	20	YFQGSAESGPGTRLRNLPVMGDG			20	2409.16	Default State	50	2417.77	0.04918	7.21583	0.054896	6.75526	0.008635
BRD4(1-579)	-2	20	YFQGSAESGPGTRLRNLPVMGDG			20	2409.16	Default State	180	2417.73	0.080971	7.18088	0.084565	6.70889	0.006235
BRD4(1-579)	-3	21	LYFQGSAESGPGTRLRNLPVMGDGL			22	2635.33	CK2	0	2636.97	0.025187	0	0	8.1317	0.011264
BRD4(1-579)	-3	21	LYFQGSAESGPGTRLRNLPVMGDGL			22	2635.33	CK2	0.005	2645.45	0.162826	8.48076	0.164763	8.13385	0.020062
BRD4(1-579)	-3	21	LYFQGSAESGPGTRLRNLPVMGDGL			22	2635.33	CK2	0.5	2645.48	0	8.51238	0.025187	8.1258	0
BRD4(1-579)	-3	21	LYFQGSAESGPGTRLRNLPVMGDGL			22	2635.33	CK2	50	2644.71	0.037091	7.73836	0.044835	8.13169	0.002517
BRD4(1-579)	-3	21	LYFQGSAESGPGTRLRNLPVMGDGL			22	2635.33	CK2	180	2644.77	0.062831	7.8011	0.067691	8.11355	0.002449
BRD4(1-579)	-3	21	LYFQGSAESGPGTRLRNLPVMGDGL			22	2635.33	Default State	0	2636.96	0.015241	0	0	8.15718	0.044933
BRD4(1-579)	-3	21	LYFQGSAESGPGTRLRNLPVMGDGL			22	2635.33	Default State	0.005	2645.21	0.196886	8.25551	0.197475	8.12196	0.002962
BRD4(1-579)	-3	21	LYFQGSAESGPGTRLRNLPVMGDGL			22	2635.33	Default State	0.5	2645.02	0.017128	8.06691	0.022927	8.12859	0.006662
BRD4(1-579)	-3	21	LYFQGSAESGPGTRLRNLPVMGDGL			22	2635.33	Default State	50	2644.4	0.127448	7.43908	0.128356	8.16503	0.012388
BRD4(1-579)	-3	21	LYFQGSAESGPGTRLRNLPVMGDGL			22	2635.33	Default State	180	2644.45	0.06101	7.49205	0.062885	8.11155	0.005185
BRD4(1-579)	-2	21	YFQGSAESGPGTRLRNLPVMGDGL			21	2522.25	CK2	0	2523.69	0.017906	0	0	7.68037	0.016136
BRD4(1-579)	-2	21	YFQGSAESGPGTRLRNLPVMGDGL			21	2522.25	CK2	0.005	2531.54	0.218536	7.84913	0.219268	7.68329	0.018555
BRD4(1-579)	-2	21	YFQGSAESGPGTRLRNLPVMGDGL			21	2522.25	CK2	0.5	2531.68	0.007596	7.98777	0.019451	7.67631	0.002087
BRD4(1-579)	-2	21	YFQGSAESGPGTRLRNLPVMGDGL			21	2522.25	CK2	50	2531	0.027988	7.30637	0.033226	7.67857	0.004865
BRD4(1-579)	-2	21	YFQGSAESGPGTRLRNLPVMGDGL			21	2522.25	CK2	180	2531.04	0.074969	7.34667	0.077078	7.66053	0.002084
BRD4(1-579)	-2	21	YFQGSAESGPGTRLRNLPVMGDGL			21	2522.25	Default State	0	2523.71	0.025374	0	0	7.70557	0.040371
BRD4(1-579)	-2	21	YFQGSAESGPGTRLRNLPVMGDGL			21	2522.25	Default State	0.005	2531.39	0.19383	7.67579	0.195484	7.67095	0.004469
BRD4(1-579)	-2	21	YFQGSAESGPGTRLRNLPVMGDGL			21	2522.25	Default State	0.5	2531.34	0.0449	7.63112	0.051574	7.65867	0.01169
BRD4(1-579)	-2	21	YFQGSAESGPGTRLRNLPVMGDGL			21	2522.25	Default State	50	2530.8	0.056692	7.08499	0.062112	7.70934	0.010924
BRD4(1-579)	-2	21	YFQGSAESGPGTRLRNLPVMGDGL			21	2522.25	Default State	180	2530.77	0.076174	7.0619	0.080289	7.6561	0.005376
BRD4(1-579)	-2	22	YFQGSAESGPGTRLRNLPVMGDGLE			22	2651.29	CK2	0	2652.87	0.008459	0	0	7.40791	0.013448
BRD4(1-579)	-2	22	YFQGSAESGPGTRLRNLPVMGDGLE			22	2651.29	CK2	0.005	2661.09	0.198112	8.22354	0.198292	7.40529	0.01777
BRD4(1-579)	-2	22	YFQGSAESGPGTRLRNLPVMGDGLE			22	2651.29	CK2	0.5	2661.22	0	8.3455	0.008459	7.40002	0
BRD4(1-579)	-2	22	YFQGSAESGPGTRLRNLPVMGDGLE			22	2651.29	CK2	50	2660.44	0.015351	7.56837	0.017527	7.40282	0.00447
BRD4(1-579)	-2	22	YFQGSAESGPGTRLRNLPVMGDGLE			22	2651.29	CK2	180	2660.45	0.075631	7.58336	0.076103	7.38478	0.001178
BRD4(1-579)	-2	22	YFQGSAESGPGTRLRNLPVMGDGLE			22	2651.29	Default State	0	2652.87	0.026049	0	0	7.42868	0.035441
BRD4(1-579)	-2	22	YFQGSAESGPGTRLRNLPVMGDGLE			22	2651.29	Default State	0.005	2660.94	0.179762	8.07802	0.18164	7.3944	0.003425
BRD4(1-579)	-2	22	YFQGSAESGPGTRLRNLPVMGDGLE			22	2651.29	Default State	0.5	2660.9	0.014135	8.03262	0.029637	7.40145	0.007336
BRD4(1-579)	-2	22	YFQGSAESGPGTRLRNLPVMGDGLE			22	2651.29	Default State	50	2660.26	0.058764	7.39523	0.064278	7.43459	0.010035
BRD4(1-579)	-2	22	YFQGSAESGPGTRLRNLPVMGDGLE			22	2651.29	Default State	180	2660.24	0.079047	7.37441	0.083228	7.38557	0.004758
BRD4(1-579)	-2	23	YFQGSAESGPGTRLRNLPVMGDGLET			23	2752.34	CK2	0	2753.98	0.012921	0	0	7.32592	0.012905
BRD4(1-579)	-2	23	YFQGSAESGPGTRLRNLPVMGDGLET			23	2752.34	CK2	0.005	2762.88	0.223627	8.90339	0.224	7.32365	0.014318
BRD4(1-579)	-2	23	YFQGSAESGPGTRLRNLPVMGDGLET			23	2752.34	CK2	0.5	2762.98	0.017823	9.00234	0.022014	7.31886	0.000508
BRD4(1-579)	-2	23	YFQGSAESGPGTRLRNLPVMGDGLET			23	2752.34	CK2	50	2762.18	0.050469	8.20248	0.052097	7.31936	0.00431
BRD4(1-579)	-2	23	YFQGSAESGPGTRLRNLPVMGDGLET			23	2752.34	CK2	180	2762.22	0.080017	8.23909	0.081054	7.30281	0.001145
BRD4(1-579)	-2	23	YFQGSAESGPGTRLRNLPVMGDGLET			23	2752.34	Default State	0	2753.98	0.027687	0	0	7.34642	0.033994
BRD4(1-579)	-2	23	YFQGSAESGPGTRLRNLPVMGDGLET			23	2752.34	Default State	0.005	2762.74	0.187374	8.75933	0.189409	7.31149	0.004314
BRD4(1-579)	-2	23	YFQGSAESGPGTRLRNLPVMGDGLET			23	2752.34	Default State	0.5	2762.67	0.049545	8.69529	0.056756	7.31944	0.006831
BRD4(1-579)	-2	23	YFQGSAESGPGTRLRNLPVMGDGLET			23	2752.34	Default State	50	2761.96	0.076625	7.98739	0.081474	7.35035	0.009665
BRD4(1-579)	-2	23	YFQGSAESGPGTRLRNLPVMGDGLET			23	2752.34	Default State	180	2761.99	0.09854	8.0108	0.102356	7.30414	0.005275
BRD4(1-579)	-2	25	YFQGSAESGPGTRLRNLPVMGDGLETSQ			25	2967.43	CK2	0	2969.21	0.028204	0	0	7.13965	0.013656
BRD4(1-579)	-2	25	YFQGSAESGPGTRLRNLPVMGDGLETSQ			25	2967.43	CK2	0.005	2979.28	0.346707	10.0663	0.347853	7.13807	0.01931
BRD4(1-579)	-2	25	YFQGSAESGPGTRLRNLPVMGDGLETSQ			25	2967.43	CK2	0.5	2979.41	0.254447	10.2014	0.256006	7.1389	0.001176
BRD4(1-579)	-2	25	YFQGSAESGPGTRLRNLPVMGDGLETSQ			25	2967.43	CK2	50	2978.52	0.207808	9.31416	0.209713	7.13623	0.003941
BRD4(1-579)	-2	25	YFQGSAESGPGTRLRNLPVMGDGLETSQ			25	2967.43	CK2	180	2978.62	0.204225	9.4095	0.206163	7.11891	0.001832
BRD4(1-579)	-2	25	YFQGSAESGPGTRLRNLPVMGDGLETSQ			25	2967.43	Default State	0	2969.2	0.027628	0	0	7.16162	0.036623
BRD4(1-579)	-2	25	YFQGSAESGPGTRLRNLPVMGDGLETSQ			25	2967.43	Default State	0.005	2979.1	0.324737	9.89423	0.32591	7.12633	0.007894
BRD4(1-579)	-2	25	YFQGSAESGPGTRLRNLPVMGDGLETSQ			25	2967.43	Default State	0.5	2979.05	0.25106	9.84894	0.252576	7.13766	0.007396
BRD4(1-579)	-2	25	YFQGSAESGPGTRLRNLPVMGDGLETSQ			25	2967.43	Default State	50	2978.25	0.196148	9.0448	0.198085	7.16326	0.009524
BRD4(1-579)	-2	25	YFQGSAESGPGTRLRNLPVMGDGLETSQ			25	2967.43	Default State	180	2978.26	0.201609	9.05645	0.203493	7.11317	0.006445
BRD4(1-579)	12	25	RNLPVMGDGLETSQ			12	1516.74	CK2	0	1517.68	0.024141	0	0	6.15248	0.010557
BRD4(1-579)	12	25	RNLPVMGDGLETSQ			12	1516.74	CK2	0.005	1523.39	0.055836	5.71036	0.060832	6.15452	0.012686
BRD4(1-579)	12	25	RNLPVMGDGLETSQ			12	1516.74	CK2	0.5	1523.43	0	5.75392	0.024141	6.15657	0
BRD4(1-579)	12	25	RNLPVMGDGLETSQ			12	1516.74	CK2	50	1523.02	0.030573	5.34314	0.038955	6.14821	0.000806
BRD4(1-579)	12	25	RNLPVMGDGLETSQ			12	1516.74	CK2	180	1522.95	0.069127	5.26747	0.073221	6.13736	0.000329
BRD4(1-579)	12	25	RNLPVMGDGLETSQ			12	1516.74	Default State	0	1517.72	0.007372	0	0	6.16212	0.025073
BRD4(1-579)	12	25	RNLPVMGDGLETSQ			12	1516.74	Default State	0.005	1523.23	0.167444	5.51511	0.167606	6.14354	0.00771
BRD4(1-579)	12	25	RNLPVMGDGLETSQ			12	1516.74	Default State	0.5	1523.3	0.053136	5.58462	0.053645	6.15517	0.007707
BRD4(1-579)	12	25	RNLPVMGDGLETSQ			12	1516.74	Default State	50	1522.77	0.04453	5.05929	0.045136	6.16595	0.007619
BRD4(1-579)	12	25	RNLPVMGDGLETSQ			12	1516.74	Default State	180	1522.75	0.084717	5.03362	0.085037	6.12979	0.003255
BRD4(1-579)	-2	26	YFQGSAESGPGTRLRNLPVMGDGLETSQM			26	3098.47	CK2	0	3100.35	0.014345	0	0	7.60302	0.013939
BRD4(1-579)	-2	26	YFQGSAESGPGTRLRNLPVMGDGLETSQM			26	3098.47	CK2	0.005	3110.3	0.31655	9.95209	0.316875	7.60052	0.016902
BRD4(1-579)	-2	26	YFQGSAESGPGTRLRNLPVMGDGLETSQM			26	3098.47	CK2	0.5	3110.38	0.263411	10.0298	0.263801	7.59563	0.000405
BRD4(1-579)	-2	26	YFQGSAESGPGTRLRNLPVMGDGLETSQM			26	3098.47	CK2	50	3109.6	0.168279	9.24829	0.16889	7.5966	0.004906
BRD4(1-579)	-2	26	YFQGSAESGPGTRLRNLPVMGDGLETSQM			26	3098.47	CK2	180	3109.64	0.186765	9.29549	0.187315	7.58082	0.000804
BRD4(1-579)	-2	26	YFQGSAESGPGTRLRNLPVMGDGLETSQM			26	3098.47	Default State	0	3100.34	0.022094	0	0	7.62439	0.036218
BRD4(1-579)	-2	26	YFQGSAESGPGTRLRNLPVMGDGLETSQM			26	3098.47	Default State	0.005	3110.12	0.288216	9.78391	0.289061	7.58985	0.00444
BRD4(1-579)	-2	26	YFQGSAESGPGTRLRNLPVMGDGLETSQM			26	3098.47	Default State	0.5	3110.04	0.237833	9.70265	0.238857	7.596	0.006378
BRD4(1-579)	-2	26	YFQGSAESGPGTRLRNLPVMGDGLETSQM			26	3098.47	Default State	50	3109.36	0.169743	9.02525	0.171175	7.62564	0.010837
BRD4(1-579)	-2	26	YFQGSAESGPGTRLRNLPVMGDGLETSQM			26	3098.47	Default State	180	3109.33	0.169847	8.99282	0.171278	7.57894	0.005694
BRD4(1-579)	2	26	SAESGPGTRLRNLPVMGDGLETSQM			22	2603.26	CK2	0	2604.89	0.020626	0	0	7.23399	0.01054
BRD4(1-579)	2	26	SAESGPGTRLRNLPVMGDGLETSQM			22	2603.26	CK2	0.005	2614.61	0.233238	9.71429	0.234148	7.23048	0.017805
BRD4(1-579)	2	26	SAESGPGTRLRNLPVMGDGLETSQM			22	2603.26	CK2	0.5	2614.72	0.003372	9.82511	0.0209	7.22728	0.000766
BRD4(1-579)	2	26	SAESGPGTRLRNLPVMGDGLETSQM			22	2603.26	CK2	50	2613.98	0.021135	9.09121	0.029532	7.22186	0.004158
BRD4(1-579)	2	26	SAESGPGTRLRNLPVMGDGLETSQM			22	2603.26	CK2	180	2614.02	0.095892	9.12872	0.098086	7.20936	0.001502
BRD4(1-579)	2	26	SAESGPGTRLRNLPVMGDGLETSQM			22	2603.26	Default State	0	2604.89	0.032093	0	0	7.25327	0.031439
BRD4(1-579)	2	26	SAESGPGTRLRNLPVMGDGLETSQM			22	2603.26	Default State	0.005	2614.42	0.20599	9.5291	0.208475	7.21867	0.00479
BRD4(1-579)	2	26	SAESGPGTRLRNLPVMGDGLETSQM			22	2603.26	Default State	0.5	2614.44	0.02461	9.54853	0.040443	7.22491	0.006731
BRD4(1-579)	2	26	SAESGPGTRLRNLPVMGDGLETSQM			22	2603.26	Default State	50	2613.79	0.062241	8.89657	0.070028	7.2484	0.007917
BRD4(1-579)	2	26	SAESGPGTRLRNLPVMGDGLETSQM			22	2603.26	Default State	180	2613.75	0.071795	8.86252	0.078641	7.21076	0.005199
BRD4(1-579)	12	26	RNLPVMGDGLETSQM			13	1647.78	CK2	0	1648.74	0.002877	0	0	6.99234	0.01018
BRD4(1-579)	12	26	RNLPVMGDGLETSQM			13	1647.78	CK2	0.005	1654.83	0.143913	6.09558	0.143942	6.99595	0.016188
BRD4(1-579)	12	26	RNLPVMGDGLETSQM			13	1647.78	CK2	0.5	1654.91	0	6.16952	0.002877	6.99821	0
BRD4(1-579)	12	26	RNLPVMGDGLETSQM			13	1647.78	CK2	50	1654.39	0.017469	5.65584	0.017704	6.9908	0.001417
BRD4(1-579)	12	26	RNLPVMGDGLETSQM			13	1647.78	CK2	180	1654.42	0.059256	5.67824	0.059326	6.98026	0.001043
BRD4(1-579)	12	26	RNLPVMGDGLETSQM			13	1647.78	Default State	0	1648.74	0.006634	0	0	7.00379	0.02349
BRD4(1-579)	12	26	RNLPVMGDGLETSQM			13	1647.78	Default State	0.005	1654.68	0.196197	5.93814	0.196309	6.98416	0.007857
BRD4(1-579)	12	26	RNLPVMGDGLETSQM			13	1647.78	Default State	0.5	1654.73	0.013887	5.98578	0.01539	6.99618	0.00773
BRD4(1-579)	12	26	RNLPVMGDGLETSQM			13	1647.78	Default State	50	1654.2	0.036398	5.45414	0.036998	7.00783	0.005845
BRD4(1-579)	12	26	RNLPVMGDGLETSQM			13	1647.78	Default State	180	1654.17	0.066099	5.42697	0.066431	6.97189	0.007323
BRD4(1-579)	26	37	MSTTQAQAQPQP			9	1287.6	CK2	0	1288.49	0.016154	0	0	5.22116	0.013944
BRD4(1-579)	26	37	MSTTQAQAQPQP			9	1287.6	CK2	0.005	1289.13	0.056362	0.643184	0.058631	5.23665	0.01854
BRD4(1-579)	26	37	MSTTQAQAQPQP			9	1287.6	CK2	0.5	1289.94	0	1.45059	0.016154	5.23487	0
BRD4(1-579)	26	37	MSTTQAQAQPQP			9	1287.6	CK2	50	1291.21	0.052613	2.72326	0.055037	5.22322	0.000851
BRD4(1-579)	26	37	MSTTQAQAQPQP			9	1287.6	CK2	180	1291.49	0.030359	3.00752	0.034389	5.21043	0.00059
BRD4(1-579)	26	37	MSTTQAQAQPQP			9	1287.6	Default State	0	1288.53	0.019248	0	0	5.23447	0.02955
BRD4(1-579)	26	37	MSTTQAQAQPQP			9	1287.6	Default State	0.005	1289.1	0.071921	0.571134	0.074452	5.22198	0.015598
BRD4(1-579)	26	37	MSTTQAQAQPQP			9	1287.6	Default State	0.5	1289.91	0.057565	1.3857	0.060698	5.23611	0.005078
BRD4(1-579)	26	37	MSTTQAQAQPQP			9	1287.6	Default State	50	1291.11	0.003681	2.57863	0.019597	5.24076	0.005784
BRD4(1-579)	26	37	MSTTQAQAQPQP			9	1287.6	Default State	180	1291.36	0.036713	2.83175	0.041453	5.19782	0.008704
BRD4(1-579)	41	63	ASTNPPPPETSNPNKPKRQTNQL			16	2516.29	CK2	0	2517.69	0.0109	0	0	2.57566	0.013652
BRD4(1-579)	41	63	ASTNPPPPETSNPNKPKRQTNQL			16	2516.29	CK2	0.005	2522.45	0.269957	4.75799	0.270177	2.56917	0.000372
BRD4(1-579)	41	63	ASTNPPPPETSNPNKPKRQTNQL			16	2516.29	CK2	0.5	2523.82	0	6.13132	0.0109	2.56508	0
BRD4(1-579)	41	63	ASTNPPPPETSNPNKPKRQTNQL			16	2516.29	CK2	50	2523.62	0.016899	5.93248	0.02011	2.56757	0.001248
BRD4(1-579)	41	63	ASTNPPPPETSNPNKPKRQTNQL			16	2516.29	CK2	180	2523.65	0.040265	5.95468	0.041715	2.56671	0.000907
BRD4(1-579)	41	63	ASTNPPPPETSNPNKPKRQTNQL			16	2516.29	Default State	0	2517.68	0.016949	0	0	2.57292	0.006125
BRD4(1-579)	41	63	ASTNPPPPETSNPNKPKRQTNQL			16	2516.29	Default State	0.005	2522.44	0.227123	4.7576	0.227755	2.56536	0.003635
BRD4(1-579)	41	63	ASTNPPPPETSNPNKPKRQTNQL			16	2516.29	Default State	0.5	2523.55	0.017914	5.86669	0.024662	2.55848	0.006894
BRD4(1-579)	41	63	ASTNPPPPETSNPNKPKRQTNQL			16	2516.29	Default State	50	2523.44	0.035991	5.7544	0.039782	2.5641	0.006417
BRD4(1-579)	41	63	ASTNPPPPETSNPNKPKRQTNQL			16	2516.29	Default State	180	2523.39	0.050355	5.70607	0.053131	2.58526	0.003892
BRD4(1-579)	41	66	ASTNPPPPETSNPNKPKRQTNQLQYL			19	2920.49	CK2	0	2922.14	0.029652	0	0	5.24084	0.014933
BRD4(1-579)	41	66	ASTNPPPPETSNPNKPKRQTNQLQYL			19	2920.49	CK2	0.005	2926.27	0.257591	4.12863	0.259292	5.27529	0.027456
BRD4(1-579)	41	66	ASTNPPPPETSNPNKPKRQTNQLQYL			19	2920.49	CK2	0.5	2927.74	0.045892	5.59788	0.054638	5.27273	0.000315
BRD4(1-579)	41	66	ASTNPPPPETSNPNKPKRQTNQLQYL			19	2920.49	CK2	50	2928.79	0.057713	6.64551	0.064884	5.24875	0.001628
BRD4(1-579)	41	66	ASTNPPPPETSNPNKPKRQTNQLQYL			19	2920.49	CK2	180	2928.96	0.061762	6.81653	0.068511	5.23244	0.002637
BRD4(1-579)	41	66	ASTNPPPPETSNPNKPKRQTNQLQYL			19	2920.49	Default State	0	2922.16	0.027675	0	0	5.26045	0.04143
BRD4(1-579)	41	66	ASTNPPPPETSNPNKPKRQTNQLQYL			19	2920.49	Default State	0.005	2926.26	0.251844	4.09917	0.25336	5.24921	0.019811
BRD4(1-579)	41	66	ASTNPPPPETSNPNKPKRQTNQLQYL			19	2920.49	Default State	0.5	2927.49	0.053005	5.3339	0.059795	5.26731	0.004273
BRD4(1-579)	41	66	ASTNPPPPETSNPNKPKRQTNQLQYL			19	2920.49	Default State	50	2928.55	0.067598	6.39061	0.073044	5.27142	0.008592
BRD4(1-579)	41	66	ASTNPPPPETSNPNKPKRQTNQLQYL			19	2920.49	Default State	180	2928.65	0.103244	6.49851	0.106889	5.21806	0.014481
BRD4(1-579)	67	73	LRVVLKT			6	828.567	CK2	0	829.026	0.011242	0	0	4.50365	0.016835
BRD4(1-579)	67	73	LRVVLKT			6	828.567	CK2	0.005	829.175	0.007129	0.149003	0.013312	4.51666	0.021015
BRD4(1-579)	67	73	LRVVLKT			6	828.567	CK2	0.5	829.941	1.13687e-13	0.915646	0.011242	4.51611	0
BRD4(1-579)	67	73	LRVVLKT			6	828.567	CK2	50	830.733	0.006449	1.70717	0.012961	4.51147	0.001513
BRD4(1-579)	67	73	LRVVLKT			6	828.567	CK2	180	831.19	0.031457	2.16391	0.033406	4.493	0.001001
BRD4(1-579)	67	73	LRVVLKT			6	828.567	Default State	0	829.009	0.009287	0	0	4.52238	0.039879
BRD4(1-579)	67	73	LRVVLKT			6	828.567	Default State	0.005	829.184	0.011743	0.174756	0.014971	4.50281	0.012971
BRD4(1-579)	67	73	LRVVLKT			6	828.567	Default State	0.5	829.996	0.02217	0.986396	0.024036	4.51773	0.00404
BRD4(1-579)	67	73	LRVVLKT			6	828.567	Default State	50	830.775	0.005342	1.76532	0.010714	4.53717	0.006785
BRD4(1-579)	67	73	LRVVLKT			6	828.567	Default State	180	831.244	0.024485	2.23495	0.026187	4.48518	0.006589
BRD4(1-579)	68	82	RVVLKTLWKHQFAWP			13	1909.1	CK2	0	1910.31	0.013077	0	0	7.86461	0.054126
BRD4(1-579)	68	82	RVVLKTLWKHQFAWP			13	1909.1	CK2	0.005	1910.45	9.51862e-05	0.142539	0.013078	7.87817	0.044854
BRD4(1-579)	68	82	RVVLKTLWKHQFAWP			13	1909.1	CK2	0.5	1911.52	0	1.21435	0.013077	7.90775	0
BRD4(1-579)	68	82	RVVLKTLWKHQFAWP			13	1909.1	CK2	50	1913.44	0.033849	3.13399	0.036287	7.92075	0.006858
BRD4(1-579)	68	82	RVVLKTLWKHQFAWP			13	1909.1	CK2	180	1913.8	0.032287	3.4932	0.034835	7.83975	0.003816
BRD4(1-579)	68	82	RVVLKTLWKHQFAWP			13	1909.1	Default State	0	1910.31	0.017125	0	0	7.91905	0.133772
BRD4(1-579)	68	82	RVVLKTLWKHQFAWP			13	1909.1	Default State	0.005	1910.48	0.03377	0.169487	0.037864	7.84271	0.019174
BRD4(1-579)	68	82	RVVLKTLWKHQFAWP			13	1909.1	Default State	0.5	1911.59	0.000927	1.27608	0.01715	7.89936	0.007857
BRD4(1-579)	68	82	RVVLKTLWKHQFAWP			13	1909.1	Default State	50	1913.35	0.016392	3.03842	0.023706	7.9834	0.027108
BRD4(1-579)	68	82	RVVLKTLWKHQFAWP			13	1909.1	Default State	180	1913.65	0.028424	3.34067	0.033185	7.80246	0.009878
BRD4(1-579)	67	88	LRVVLKTLWKHQFAWPFQQPVD			19	2736.51	CK2	0	2738.19	0.074788	0	0	8.8732	0.06003
BRD4(1-579)	67	88	LRVVLKTLWKHQFAWPFQQPVD			19	2736.51	CK2	0.005	2738.8	0.009216	0.612077	0.075354	8.86843	0.049509
BRD4(1-579)	67	88	LRVVLKTLWKHQFAWPFQQPVD			19	2736.51	CK2	0.5	2740.45	0	2.2665	0.074788	8.91962	0
BRD4(1-579)	67	88	LRVVLKTLWKHQFAWPFQQPVD			19	2736.51	CK2	50	2743.2	0.21842	5.01827	0.230869	8.91719	0.008474
BRD4(1-579)	67	88	LRVVLKTLWKHQFAWPFQQPVD			19	2736.51	CK2	180	2744.16	0.159509	5.97498	0.176172	8.83559	0.006213
BRD4(1-579)	67	88	LRVVLKTLWKHQFAWPFQQPVD			19	2736.51	Default State	0	2738.19	0.042807	0	0	8.91195	0.142211
BRD4(1-579)	67	88	LRVVLKTLWKHQFAWPFQQPVD			19	2736.51	Default State	0.005	2738.71	0.037033	0.516546	0.056603	8.82274	0.007747
BRD4(1-579)	67	88	LRVVLKTLWKHQFAWPFQQPVD			19	2736.51	Default State	0.5	2740.53	0.017152	2.33579	0.046115	8.8986	0.003966
BRD4(1-579)	67	88	LRVVLKTLWKHQFAWPFQQPVD			19	2736.51	Default State	50	2743.14	0.039942	4.95047	0.058547	8.9697	0.034575
BRD4(1-579)	67	88	LRVVLKTLWKHQFAWPFQQPVD			19	2736.51	Default State	180	2743.67	0.087195	5.47564	0.097136	8.78402	0.008458
BRD4(1-579)	70	88	VLKTLWKHQFAWPFQQPVD			16	2368.26	CK2	0	2369.7	0.054759	0	0	8.69247	0.029391
BRD4(1-579)	70	88	VLKTLWKHQFAWPFQQPVD			16	2368.26	CK2	0.005	2370.35	0.116599	0.646126	0.128818	8.69971	0.027484
BRD4(1-579)	70	88	VLKTLWKHQFAWPFQQPVD			16	2368.26	CK2	0.5	2371.85	0.059373	2.15239	0.08077	8.698	0.001446
BRD4(1-579)	70	88	VLKTLWKHQFAWPFQQPVD			16	2368.26	CK2	50	2374.05	0.207953	4.34872	0.215042	8.71312	0.003548
BRD4(1-579)	70	88	VLKTLWKHQFAWPFQQPVD			16	2368.26	CK2	180	2374.61	0.20516	4.91401	0.212342	8.67195	0.002613
BRD4(1-579)	70	88	VLKTLWKHQFAWPFQQPVD			16	2368.26	Default State	0	2369.72	0.040205	0	0	8.72724	0.07826
BRD4(1-579)	70	88	VLKTLWKHQFAWPFQQPVD			16	2368.26	Default State	0.005	2370.23	0.090799	0.508712	0.099302	8.68908	0.002765
BRD4(1-579)	70	88	VLKTLWKHQFAWPFQQPVD			16	2368.26	Default State	0.5	2371.8	0.20785	2.08105	0.211702	8.70016	0.005856
BRD4(1-579)	70	88	VLKTLWKHQFAWPFQQPVD			16	2368.26	Default State	50	2373.99	0.112898	4.26766	0.119843	8.76525	0.019375
BRD4(1-579)	70	88	VLKTLWKHQFAWPFQQPVD			16	2368.26	Default State	180	2374.48	0.183971	4.75356	0.188313	8.66442	0.005506
BRD4(1-579)	72	88	KTLWKHQFAWPFQQPVD			14	2156.11	CK2	0	2157.37	0.02494	0	0	8.26731	0.020267
BRD4(1-579)	72	88	KTLWKHQFAWPFQQPVD			14	2156.11	CK2	0.005	2157.94	0.029298	0.577178	0.038476	8.28859	0.03168
BRD4(1-579)	72	88	KTLWKHQFAWPFQQPVD			14	2156.11	CK2	0.5	2159.29	0.054047	1.92603	0.059524	8.28162	0.000633
BRD4(1-579)	72	88	KTLWKHQFAWPFQQPVD			14	2156.11	CK2	50	2160.97	0.104441	3.60845	0.107377	8.28343	0.003295
BRD4(1-579)	72	88	KTLWKHQFAWPFQQPVD			14	2156.11	CK2	180	2161.41	0.119485	4.04129	0.12206	8.25467	0.001148
BRD4(1-579)	72	88	KTLWKHQFAWPFQQPVD			14	2156.11	Default State	0	2157.37	0.033312	0	0	8.30396	0.069827
BRD4(1-579)	72	88	KTLWKHQFAWPFQQPVD			14	2156.11	Default State	0.005	2157.97	0.017584	0.600888	0.037668	8.27117	0.007269
BRD4(1-579)	72	88	KTLWKHQFAWPFQQPVD			14	2156.11	Default State	0.5	2159.26	0.070846	1.89376	0.078287	8.28058	0.00618
BRD4(1-579)	72	88	KTLWKHQFAWPFQQPVD			14	2156.11	Default State	50	2160.92	0.120341	3.55926	0.124866	8.32228	0.016876
BRD4(1-579)	72	88	KTLWKHQFAWPFQQPVD			14	2156.11	Default State	180	2161.25	0.133172	3.88932	0.137275	8.24314	0.008029
BRD4(1-579)	74	88	LWKHQFAWPFQQPVD			12	1926.96	CK2	0	1928.18	0.025798	0	0	8.86184	0.016781
BRD4(1-579)	74	88	LWKHQFAWPFQQPVD			12	1926.96	CK2	0.005	1928.78	0.014531	0.599197	0.029609	8.87405	0.021913
BRD4(1-579)	74	88	LWKHQFAWPFQQPVD			12	1926.96	CK2	0.5	1929.97	0	1.79055	0.025798	8.86437	0
BRD4(1-579)	74	88	LWKHQFAWPFQQPVD			12	1926.96	CK2	50	1931.78	0.087896	3.60436	0.091604	8.8736	0.00389
BRD4(1-579)	74	88	LWKHQFAWPFQQPVD			12	1926.96	CK2	180	1932.09	0.062721	3.90504	0.06782	8.84877	0.000441
BRD4(1-579)	74	88	LWKHQFAWPFQQPVD			12	1926.96	Default State	0	1928.17	0.016868	0	0	8.89102	0.055842
BRD4(1-579)	74	88	LWKHQFAWPFQQPVD			12	1926.96	Default State	0.005	1928.69	0.000646	0.515551	0.01688	8.86691	0.00358
BRD4(1-579)	74	88	LWKHQFAWPFQQPVD			12	1926.96	Default State	0.5	1930.02	0.041599	1.8481	0.044889	8.86459	0.006045
BRD4(1-579)	74	88	LWKHQFAWPFQQPVD			12	1926.96	Default State	50	1931.72	0.078209	3.54702	0.080007	8.91503	0.0162
BRD4(1-579)	74	88	LWKHQFAWPFQQPVD			12	1926.96	Default State	180	1932.05	0.085077	3.87872	0.086733	8.84612	0.004056
BRD4(1-579)	68	89	RVVLKTLWKHQFAWPFQQPVDA			19	2694.47	CK2	0	2696.12	0.029242	0	0	8.44601	0.047589
BRD4(1-579)	68	89	RVVLKTLWKHQFAWPFQQPVDA			19	2694.47	CK2	0.005	2696.67	0.023302	0.549391	0.03739	8.45159	0.041278
BRD4(1-579)	68	89	RVVLKTLWKHQFAWPFQQPVDA			19	2694.47	CK2	0.5	2698.58	0.01149	2.45886	0.031418	8.47089	0.001664
BRD4(1-579)	68	89	RVVLKTLWKHQFAWPFQQPVDA			19	2694.47	CK2	50	2701.21	0.054593	5.08714	0.061931	8.48825	0.006145
BRD4(1-579)	68	89	RVVLKTLWKHQFAWPFQQPVDA			19	2694.47	CK2	180	2701.76	0.084532	5.63724	0.089447	8.41803	0.004802
BRD4(1-579)	68	89	RVVLKTLWKHQFAWPFQQPVDA			19	2694.47	Default State	0	2696.1	0.030573	0	0	8.49644	0.122519
BRD4(1-579)	68	89	RVVLKTLWKHQFAWPFQQPVDA			19	2694.47	Default State	0.005	2696.65	0.054888	0.542779	0.062828	8.42655	0.009147
BRD4(1-579)	68	89	RVVLKTLWKHQFAWPFQQPVDA			19	2694.47	Default State	0.5	2698.54	0.016095	2.43716	0.03455	8.46672	0.006089
BRD4(1-579)	68	89	RVVLKTLWKHQFAWPFQQPVDA			19	2694.47	Default State	50	2701.08	0.035584	4.9713	0.046914	8.54563	0.027747
BRD4(1-579)	68	89	RVVLKTLWKHQFAWPFQQPVDA			19	2694.47	Default State	180	2701.45	0.031897	5.34674	0.044182	8.38754	0.006708
BRD4(1-579)	70	89	VLKTLWKHQFAWPFQQPVDA			17	2439.3	CK2	0	2440.85	0.06371	0	0	8.69616	0.029344
BRD4(1-579)	70	89	VLKTLWKHQFAWPFQQPVDA			17	2439.3	CK2	0.005	2441.32	0.073046	0.467683	0.096926	8.70594	0.02786
BRD4(1-579)	70	89	VLKTLWKHQFAWPFQQPVDA			17	2439.3	CK2	0.5	2443	0.163312	2.14907	0.175299	8.70377	0.00139
BRD4(1-579)	70	89	VLKTLWKHQFAWPFQQPVDA			17	2439.3	CK2	50	2445.27	0.279015	4.42494	0.286196	8.71887	0.004131
BRD4(1-579)	70	89	VLKTLWKHQFAWPFQQPVDA			17	2439.3	CK2	180	2445.81	0.39108	4.95941	0.396236	8.67763	0.001826
BRD4(1-579)	70	89	VLKTLWKHQFAWPFQQPVDA			17	2439.3	Default State	0	2440.85	0.040038	0	0	8.73223	0.080046
BRD4(1-579)	70	89	VLKTLWKHQFAWPFQQPVDA			17	2439.3	Default State	0.005	2441.35	0.088989	0.501233	0.097581	8.69401	0.003277
BRD4(1-579)	70	89	VLKTLWKHQFAWPFQQPVDA			17	2439.3	Default State	0.5	2443.06	0.201077	2.21407	0.205025	8.70606	0.005955
BRD4(1-579)	70	89	VLKTLWKHQFAWPFQQPVDA			17	2439.3	Default State	50	2445.14	0.222838	4.29523	0.226406	8.77096	0.020644
BRD4(1-579)	70	89	VLKTLWKHQFAWPFQQPVDA			17	2439.3	Default State	180	2445.49	0.231544	4.63859	0.23498	8.66865	0.005301
BRD4(1-579)	72	89	KTLWKHQFAWPFQQPVDA			15	2227.14	CK2	0	2228.44	0.018109	0	0	8.29564	0.022711
BRD4(1-579)	72	89	KTLWKHQFAWPFQQPVDA			15	2227.14	CK2	0.005	2228.94	0.029696	0.502545	0.034782	8.31204	0.029727
BRD4(1-579)	72	89	KTLWKHQFAWPFQQPVDA			15	2227.14	CK2	0.5	2230.51	0.049479	2.07295	0.052689	8.30311	0.001327
BRD4(1-579)	72	89	KTLWKHQFAWPFQQPVDA			15	2227.14	CK2	50	2232.13	0.136572	3.69664	0.137768	8.31192	0.003955
BRD4(1-579)	72	89	KTLWKHQFAWPFQQPVDA			15	2227.14	CK2	180	2232.56	0.149887	4.12331	0.150977	8.27967	0.00236
BRD4(1-579)	72	89	KTLWKHQFAWPFQQPVDA			15	2227.14	Default State	0	2228.44	0.022067	0	0	8.33339	0.07367
BRD4(1-579)	72	89	KTLWKHQFAWPFQQPVDA			15	2227.14	Default State	0.005	2228.97	0.028312	0.524611	0.035896	8.29697	0.003769
BRD4(1-579)	72	89	KTLWKHQFAWPFQQPVDA			15	2227.14	Default State	0.5	2230.51	0.077205	2.06858	0.080297	8.30404	0.006663
BRD4(1-579)	72	89	KTLWKHQFAWPFQQPVDA			15	2227.14	Default State	50	2232.11	0.138553	3.66407	0.140299	8.3547	0.018229
BRD4(1-579)	72	89	KTLWKHQFAWPFQQPVDA			15	2227.14	Default State	180	2232.43	0.143616	3.98917	0.145302	8.26954	0.00659
BRD4(1-579)	74	89	LWKHQFAWPFQQPVDA			13	1998	CK2	0	1999.23	0.028603	0	0	8.86663	0.017041
BRD4(1-579)	74	89	LWKHQFAWPFQQPVDA			13	1998	CK2	0.005	1999.72	0.022883	0.497721	0.03663	8.87883	0.021549
BRD4(1-579)	74	89	LWKHQFAWPFQQPVDA			13	1998	CK2	0.5	2001.27	0.032892	2.04332	0.043589	8.86621	0.001045
BRD4(1-579)	74	89	LWKHQFAWPFQQPVDA			13	1998	CK2	50	2002.87	0.051478	3.64329	0.058891	8.87768	0.003642
BRD4(1-579)	74	89	LWKHQFAWPFQQPVDA			13	1998	CK2	180	2003.25	0.0263	4.02423	0.038857	8.85255	0.000447
BRD4(1-579)	74	89	LWKHQFAWPFQQPVDA			13	1998	Default State	0	1999.22	0.012413	0	0	8.89822	0.056597
BRD4(1-579)	74	89	LWKHQFAWPFQQPVDA			13	1998	Default State	0.005	1999.74	0.0237	0.514067	0.026754	8.87295	0.00316
BRD4(1-579)	74	89	LWKHQFAWPFQQPVDA			13	1998	Default State	0.5	2001.22	0.02055	1.99799	0.024008	8.86976	0.00514
BRD4(1-579)	74	89	LWKHQFAWPFQQPVDA			13	1998	Default State	50	2002.8	0.047054	3.57731	0.048664	8.91868	0.01675
BRD4(1-579)	74	89	LWKHQFAWPFQQPVDA			13	1998	Default State	180	2003.12	0.054272	3.89302	0.055673	8.85079	0.003887
BRD4(1-579)	77	94	HQFAWPFQQPVDAVKLNL			15	2138.12	CK2	0	2139.39	0.063091	0	0	8.29607	0.022495
BRD4(1-579)	77	94	HQFAWPFQQPVDAVKLNL			15	2138.12	CK2	0.005	2139.79	0.038068	0.397495	0.073686	8.31181	0.029984
BRD4(1-579)	77	94	HQFAWPFQQPVDAVKLNL			15	2138.12	CK2	0.5	2140.98	0.078707	1.59452	0.100872	8.30344	0.001391
BRD4(1-579)	77	94	HQFAWPFQQPVDAVKLNL			15	2138.12	CK2	50	2142.31	0.051672	2.91848	0.08155	8.31329	0.003664
BRD4(1-579)	77	94	HQFAWPFQQPVDAVKLNL			15	2138.12	CK2	180	2142.65	0.048423	3.25762	0.079531	8.28074	0.001497
BRD4(1-579)	77	94	HQFAWPFQQPVDAVKLNL			15	2138.12	Default State	0	2139.4	0.034639	0	0	8.33373	0.073494
BRD4(1-579)	77	94	HQFAWPFQQPVDAVKLNL			15	2138.12	Default State	0.005	2139.8	0.043012	0.396198	0.055226	8.29699	0.003307
BRD4(1-579)	77	94	HQFAWPFQQPVDAVKLNL			15	2138.12	Default State	0.5	2140.93	0.047396	1.53342	0.058705	8.30508	0.007117
BRD4(1-579)	77	94	HQFAWPFQQPVDAVKLNL			15	2138.12	Default State	50	2142.28	0.038316	2.88571	0.051653	8.35546	0.018252
BRD4(1-579)	77	94	HQFAWPFQQPVDAVKLNL			15	2138.12	Default State	180	2142.59	0.056385	3.18973	0.066175	8.27034	0.006492
BRD4(1-579)	89	97	AVKLNLPDY			7	1032.57	CK2	0	1033.11	0.014546	0	0	7.05172	0.010895
BRD4(1-579)	89	97	AVKLNLPDY			7	1032.57	CK2	0.005	1033.89	0.033239	0.779078	0.036282	7.06604	0.018786
BRD4(1-579)	89	97	AVKLNLPDY			7	1032.57	CK2	0.5	1036.23	0.003991	3.11621	0.015084	7.06766	0.000242
BRD4(1-579)	89	97	AVKLNLPDY			7	1032.57	CK2	50	1036.62	0.003222	3.50322	0.014899	7.05545	0.001356
BRD4(1-579)	89	97	AVKLNLPDY			7	1032.57	CK2	180	1036.63	0.013553	3.51814	0.019882	7.04463	0.001021
BRD4(1-579)	89	97	AVKLNLPDY			7	1032.57	Default State	0	1033.14	0.019611	0	0	7.06593	0.027113
BRD4(1-579)	89	97	AVKLNLPDY			7	1032.57	Default State	0.005	1033.93	0.030091	0.784362	0.035918	7.05305	0.009921
BRD4(1-579)	89	97	AVKLNLPDY			7	1032.57	Default State	0.5	1036.19	0.020046	3.04695	0.028044	7.06416	0.007712
BRD4(1-579)	89	97	AVKLNLPDY			7	1032.57	Default State	50	1036.53	0.013469	3.38753	0.023791	7.07293	0.005855
BRD4(1-579)	89	97	AVKLNLPDY			7	1032.57	Default State	180	1036.53	0.033274	3.38608	0.038623	7.03597	0.007387
BRD4(1-579)	90	97	VKLNLPDY			6	961.535	CK2	0	962.036	0.017001	0	0	6.96518	0.010737
BRD4(1-579)	90	97	VKLNLPDY			6	961.535	CK2	0.005	962.713	0.039886	0.676613	0.043358	6.98039	0.01896
BRD4(1-579)	90	97	VKLNLPDY			6	961.535	CK2	0.5	964.501	0.00943	2.46459	0.019442	6.9819	0.000264
BRD4(1-579)	90	97	VKLNLPDY			6	961.535	CK2	50	964.844	0.011123	2.80801	0.020317	6.96869	0.001129
BRD4(1-579)	90	97	VKLNLPDY			6	961.535	CK2	180	964.863	0.01482	2.8265	0.022554	6.95863	0.000924
BRD4(1-579)	90	97	VKLNLPDY			6	961.535	Default State	0	962.034	0.015633	0	0	6.97807	0.026543
BRD4(1-579)	90	97	VKLNLPDY			6	961.535	Default State	0.005	962.742	0.019869	0.70854	0.025282	6.96701	0.010261
BRD4(1-579)	90	97	VKLNLPDY			6	961.535	Default State	0.5	964.458	0.018179	2.42413	0.023976	6.97867	0.007725
BRD4(1-579)	90	97	VKLNLPDY			6	961.535	Default State	50	964.774	0.011869	2.73986	0.019628	6.98598	0.006709
BRD4(1-579)	90	97	VKLNLPDY			6	961.535	Default State	180	964.773	0.029969	2.73939	0.033801	6.9495	0.007659
BRD4(1-579)	91	97	KLNLPDY			5	862.467	CK2	0	862.907	0.022318	0	0	7.0466	0.009916
BRD4(1-579)	91	97	KLNLPDY			5	862.467	CK2	0.005	863.722	0.07842	0.815233	0.081534	7.06064	0.017767
BRD4(1-579)	91	97	KLNLPDY			5	862.467	CK2	0.5	865.528	0	2.6212	0.022318	7.06369	0
BRD4(1-579)	91	97	KLNLPDY			5	862.467	CK2	50	865.824	0.019291	2.91671	0.0295	7.04974	0.001266
BRD4(1-579)	91	97	KLNLPDY			5	862.467	CK2	180	865.801	0.008939	2.89358	0.024042	7.03949	0.000994
BRD4(1-579)	91	97	KLNLPDY			5	862.467	Default State	0	862.9	0.02625	0	0	7.05985	0.026475
BRD4(1-579)	91	97	KLNLPDY			5	862.467	Default State	0.005	863.706	0.024272	0.805396	0.035752	7.04787	0.009603
BRD4(1-579)	91	97	KLNLPDY			5	862.467	Default State	0.5	865.521	0.038532	2.62114	0.046624	7.05964	0.007457
BRD4(1-579)	91	97	KLNLPDY			5	862.467	Default State	50	865.853	0.022152	2.95253	0.034348	7.06711	0.005909
BRD4(1-579)	91	97	KLNLPDY			5	862.467	Default State	180	865.718	0.019109	2.81823	0.032468	7.03456	0.007427
BRD4(1-579)	90	98	VKLNLPDYY			7	1124.6	CK2	0	1125.32	0.025927	0	0	7.5734	0.02497
BRD4(1-579)	90	98	VKLNLPDYY			7	1124.6	CK2	0.005	1125.97	0.015681	0.6549	0.0303	7.62528	0.014244
BRD4(1-579)	90	98	VKLNLPDYY			7	1124.6	CK2	0.5	1127.96	0	2.64452	0.025927	7.61797	0
BRD4(1-579)	90	98	VKLNLPDYY			7	1124.6	CK2	50	1128.51	0.025055	3.18745	0.036055	7.61585	0.003607
BRD4(1-579)	90	98	VKLNLPDYY			7	1124.6	CK2	180	1128.52	0.020423	3.20017	0.033005	7.60407	0.000388
BRD4(1-579)	90	98	VKLNLPDYY			7	1124.6	Default State	0	1125.29	0.008776	0	0	7.62884	0.026439
BRD4(1-579)	90	98	VKLNLPDYY			7	1124.6	Default State	0.005	1125.99	0.06605	0.701884	0.06663	7.6142	0.004227
BRD4(1-579)	90	98	VKLNLPDYY			7	1124.6	Default State	0.5	1127.97	0.012881	2.68613	0.015587	7.61739	0.006772
BRD4(1-579)	90	98	VKLNLPDYY			7	1124.6	Default State	50	1128.39	0.045561	3.10095	0.046399	7.63742	0.007571
BRD4(1-579)	90	98	VKLNLPDYY			7	1124.6	Default State	180	1128.41	0.047336	3.12379	0.048143	7.60038	0.005406
BRD4(1-579)	89	106	AVKLNLPDYYKIIKTPMD			15	2122.16	CK2	0	2123.54	0.019655	0	0	7.87159	0.012316
BRD4(1-579)	89	106	AVKLNLPDYYKIIKTPMD			15	2122.16	CK2	0.005	2125.17	0.131397	1.63329	0.132859	7.875	0.014316
BRD4(1-579)	89	106	AVKLNLPDYYKIIKTPMD			15	2122.16	CK2	0.5	2129.24	0.0246	5.70375	0.031488	7.86217	3.90854e-05
BRD4(1-579)	89	106	AVKLNLPDYYKIIKTPMD			15	2122.16	CK2	50	2131.58	0.193563	8.04018	0.194558	7.85916	0.005052
BRD4(1-579)	89	106	AVKLNLPDYYKIIKTPMD			15	2122.16	CK2	180	2131.54	0.143646	8.00845	0.144985	7.84387	0.002146
BRD4(1-579)	89	106	AVKLNLPDYYKIIKTPMD			15	2122.16	Default State	0	2123.57	0.051228	0	0	7.89251	0.032498
BRD4(1-579)	89	106	AVKLNLPDYYKIIKTPMD			15	2122.16	Default State	0.005	2125.32	0.063541	1.75398	0.08162	7.86598	0.004528
BRD4(1-579)	89	106	AVKLNLPDYYKIIKTPMD			15	2122.16	Default State	0.5	2129.19	0.057352	5.62023	0.076899	7.86317	0.006952
BRD4(1-579)	89	106	AVKLNLPDYYKIIKTPMD			15	2122.16	Default State	50	2131.32	0.292684	7.75462	0.297134	7.88716	0.010078
BRD4(1-579)	89	106	AVKLNLPDYYKIIKTPMD			15	2122.16	Default State	180	2131.41	0.108222	7.84658	0.119734	7.844	0.004134
BRD4(1-579)	89	107	AVKLNLPDYYKIIKTPMDM			16	2253.2	CK2	0	2254.68	0.030245	0	0	8.42832	0.011818
BRD4(1-579)	89	107	AVKLNLPDYYKIIKTPMDM			16	2253.2	CK2	0.005	2256.33	0.081109	1.64961	0.086565	8.43056	0.01574
BRD4(1-579)	89	107	AVKLNLPDYYKIIKTPMDM			16	2253.2	CK2	0.5	2260.26	0.103004	5.57517	0.107353	8.41263	0.000414
BRD4(1-579)	89	107	AVKLNLPDYYKIIKTPMDM			16	2253.2	CK2	50	2262.59	0.04019	7.9094	0.050299	8.41585	0.003187
BRD4(1-579)	89	107	AVKLNLPDYYKIIKTPMDM			16	2253.2	CK2	180	2262.86	0.040967	8.17703	0.050922	8.39935	0.000832
BRD4(1-579)	89	107	AVKLNLPDYYKIIKTPMDM			16	2253.2	Default State	0	2254.69	0.018935	0	0	8.44947	0.036686
BRD4(1-579)	89	107	AVKLNLPDYYKIIKTPMDM			16	2253.2	Default State	0.005	2256.42	0.020096	1.73292	0.027611	8.42775	0.004586
BRD4(1-579)	89	107	AVKLNLPDYYKIIKTPMDM			16	2253.2	Default State	0.5	2260.22	0.089956	5.52707	0.091928	8.41609	0.006731
BRD4(1-579)	89	107	AVKLNLPDYYKIIKTPMDM			16	2253.2	Default State	50	2262.5	0.052747	7.8093	0.056043	8.44578	0.011459
BRD4(1-579)	89	107	AVKLNLPDYYKIIKTPMDM			16	2253.2	Default State	180	2262.76	0.062088	8.06653	0.064911	8.3981	0.002865
BRD4(1-579)	95	107	PDYYKIIKTPMDM			10	1614.79	CK2	0	1615.97	0.050353	0	0	8.41433	0.012634
BRD4(1-579)	95	107	PDYYKIIKTPMDM			10	1614.79	CK2	0.005	1617.13	0.032385	1.16023	0.059869	8.41711	0.016819
BRD4(1-579)	95	107	PDYYKIIKTPMDM			10	1614.79	CK2	0.5	1619.32	2.27374e-13	3.34698	0.050353	8.40038	0
BRD4(1-579)	95	107	PDYYKIIKTPMDM			10	1614.79	CK2	50	1620.98	0.020284	5.0036	0.054285	8.4035	0.002912
BRD4(1-579)	95	107	PDYYKIIKTPMDM			10	1614.79	CK2	180	1621.45	0.112904	5.47379	0.123623	8.38614	0.001422
BRD4(1-579)	95	107	PDYYKIIKTPMDM			10	1614.79	Default State	0	1615.97	0.058144	0	0	8.43503	0.038053
BRD4(1-579)	95	107	PDYYKIIKTPMDM			10	1614.79	Default State	0.005	1617.25	6.54196e-05	1.28012	0.058144	8.41532	0.003888
BRD4(1-579)	95	107	PDYYKIIKTPMDM			10	1614.79	Default State	0.5	1619.52	0.050279	3.55308	0.076868	8.40411	0.006562
BRD4(1-579)	95	107	PDYYKIIKTPMDM			10	1614.79	Default State	50	1621.09	0.019085	5.12294	0.061196	8.43635	0.010834
BRD4(1-579)	95	107	PDYYKIIKTPMDM			10	1614.79	Default State	180	1621.32	0.085123	5.34687	0.103086	8.38572	0.003382
BRD4(1-579)	98	107	YKIIKTPMDM			8	1239.65	CK2	0	1240.45	0.036225	0	0	6.42111	0.015746
BRD4(1-579)	98	107	YKIIKTPMDM			8	1239.65	CK2	0.005	1241.55	0.051121	1.09949	0.062654	6.44783	0.026516
BRD4(1-579)	98	107	YKIIKTPMDM			8	1239.65	CK2	0.5	1242.71	0.028567	2.26549	0.046133	6.44843	0.001271
BRD4(1-579)	98	107	YKIIKTPMDM			8	1239.65	CK2	50	1244.12	0.036453	3.6703	0.051391	6.4253	0.001359
BRD4(1-579)	98	107	YKIIKTPMDM			8	1239.65	CK2	180	1244.4	0.038397	3.94736	0.052788	6.41002	0.001889
BRD4(1-579)	98	107	YKIIKTPMDM			8	1239.65	Default State	0	1240.43	0.016536	0	0	6.44745	0.04558
BRD4(1-579)	98	107	YKIIKTPMDM			8	1239.65	Default State	0.005	1241.56	0.033646	1.12627	0.03749	6.42713	0.016314
BRD4(1-579)	98	107	YKIIKTPMDM			8	1239.65	Default State	0.5	1242.7	0.013156	2.26381	0.021131	6.44095	0.00685
BRD4(1-579)	98	107	YKIIKTPMDM			8	1239.65	Default State	50	1244.09	0.034203	3.66228	0.037991	6.45159	0.011794
BRD4(1-579)	98	107	YKIIKTPMDM			8	1239.65	Default State	180	1244.3	0.030877	3.872	0.035026	6.39541	0.010047
BRD4(1-579)	98	109	YKIIKTPMDMGT			10	1397.72	CK2	0	1398.66	0.009919	0	0	6.21121	0.013278
BRD4(1-579)	98	109	YKIIKTPMDMGT			10	1397.72	CK2	0.005	1399.8	0.05575	1.1386	0.056625	6.22513	0.021057
BRD4(1-579)	98	109	YKIIKTPMDMGT			10	1397.72	CK2	0.5	1401.03	0	2.36461	0.009919	6.2273	0
BRD4(1-579)	98	109	YKIIKTPMDMGT			10	1397.72	CK2	50	1402.69	0.009345	4.03311	0.013628	6.20982	0.00066
BRD4(1-579)	98	109	YKIIKTPMDMGT			10	1397.72	CK2	180	1403.34	0.036754	4.6828	0.038069	6.19376	0.000707
BRD4(1-579)	98	109	YKIIKTPMDMGT			10	1397.72	Default State	0	1398.68	0.042973	0	0	6.23181	0.036665
BRD4(1-579)	98	109	YKIIKTPMDMGT			10	1397.72	Default State	0.005	1399.83	0.01985	1.15059	0.047336	6.2124	0.010582
BRD4(1-579)	98	109	YKIIKTPMDMGT			10	1397.72	Default State	0.5	1400.99	0.002167	2.31144	0.043028	6.22438	0.007448
BRD4(1-579)	98	109	YKIIKTPMDMGT			10	1397.72	Default State	50	1402.69	0.012161	4.01242	0.044661	6.23641	0.008589
BRD4(1-579)	98	109	YKIIKTPMDMGT			10	1397.72	Default State	180	1403.22	0.022071	4.53726	0.048309	6.18785	0.006034
BRD4(1-579)	89	117	AVKLNLPDYYKIIKTPMDMGTIKKRLENN			26	3406.86	CK2	0	3409.01	0.022991	0	0	7.70207	0.019003
BRD4(1-579)	89	117	AVKLNLPDYYKIIKTPMDMGTIKKRLENN			26	3406.86	CK2	0.005	3410.79	0.095933	1.77416	0.098649	7.70066	0.017466
BRD4(1-579)	89	117	AVKLNLPDYYKIIKTPMDMGTIKKRLENN			26	3406.86	CK2	0.5	3414.86	0.108022	5.84877	0.110441	7.69034	2.4877e-05
BRD4(1-579)	89	117	AVKLNLPDYYKIIKTPMDMGTIKKRLENN			26	3406.86	CK2	50	3417.38	0.110603	8.37305	0.112967	7.69533	0.006262
BRD4(1-579)	89	117	AVKLNLPDYYKIIKTPMDMGTIKKRLENN			26	3406.86	CK2	180	3418.05	0.107871	9.03595	0.110294	7.6667	0.000807
BRD4(1-579)	89	117	AVKLNLPDYYKIIKTPMDMGTIKKRLENN			26	3406.86	Default State	0	3409.04	0.018934	0	0	7.72773	0.05133
BRD4(1-579)	89	117	AVKLNLPDYYKIIKTPMDMGTIKKRLENN			26	3406.86	Default State	0.005	3410.88	0.036063	1.84128	0.040731	7.6905	0.003502
BRD4(1-579)	89	117	AVKLNLPDYYKIIKTPMDMGTIKKRLENN			26	3406.86	Default State	0.5	3414.77	0.136201	5.73683	0.137511	7.69101	0.006747
BRD4(1-579)	89	117	AVKLNLPDYYKIIKTPMDMGTIKKRLENN			26	3406.86	Default State	50	3417.37	0.088797	8.33092	0.090793	7.72984	0.014573
BRD4(1-579)	89	117	AVKLNLPDYYKIIKTPMDMGTIKKRLENN			26	3406.86	Default State	180	3417.95	0.086312	8.91414	0.088365	7.6575	0.003817
BRD4(1-579)	90	117	VKLNLPDYYKIIKTPMDMGTIKKRLENN			25	3335.82	CK2	0	3337.97	0.015648	0	0	7.67725	0.022586
BRD4(1-579)	90	117	VKLNLPDYYKIIKTPMDMGTIKKRLENN			25	3335.82	CK2	0.005	3339.62	0.080805	1.65457	0.082307	7.67626	0.018978
BRD4(1-579)	90	117	VKLNLPDYYKIIKTPMDMGTIKKRLENN			25	3335.82	CK2	0.5	3343.16	0.259063	5.19768	0.259535	7.66586	0.000247
BRD4(1-579)	90	117	VKLNLPDYYKIIKTPMDMGTIKKRLENN			25	3335.82	CK2	50	3345.58	0.272744	7.61483	0.273193	7.67071	0.005942
BRD4(1-579)	90	117	VKLNLPDYYKIIKTPMDMGTIKKRLENN			25	3335.82	CK2	180	3346.24	0.331239	8.27364	0.331609	7.64075	0.000996
BRD4(1-579)	90	117	VKLNLPDYYKIIKTPMDMGTIKKRLENN			25	3335.82	Default State	0	3337.98	0.017096	0	0	7.70152	0.056288
BRD4(1-579)	90	117	VKLNLPDYYKIIKTPMDMGTIKKRLENN			25	3335.82	Default State	0.005	3339.71	0.057605	1.72583	0.060088	7.66396	0.003961
BRD4(1-579)	90	117	VKLNLPDYYKIIKTPMDMGTIKKRLENN			25	3335.82	Default State	0.5	3343.14	0.290732	5.15834	0.291234	7.66628	0.006743
BRD4(1-579)	90	117	VKLNLPDYYKIIKTPMDMGTIKKRLENN			25	3335.82	Default State	50	3345.52	0.286951	7.54383	0.28746	7.70571	0.014883
BRD4(1-579)	90	117	VKLNLPDYYKIIKTPMDMGTIKKRLENN			25	3335.82	Default State	180	3346.12	0.278377	8.14319	0.278902	7.62911	0.004066
BRD4(1-579)	98	117	YKIIKTPMDMGTIKKRLENN			18	2393.3	CK2	0	2394.78	0.013495	0	0	6.04311	0.031432
BRD4(1-579)	98	117	YKIIKTPMDMGTIKKRLENN			18	2393.3	CK2	0.005	2395.87	0.085815	1.09419	0.086869	6.05592	0.028855
BRD4(1-579)	98	117	YKIIKTPMDMGTIKKRLENN			18	2393.3	CK2	0.5	2397.22	0.210964	2.44172	0.211395	6.06886	0.001116
BRD4(1-579)	98	117	YKIIKTPMDMGTIKKRLENN			18	2393.3	CK2	50	2398.7	0.234541	3.92133	0.234929	6.06285	0.002118
BRD4(1-579)	98	117	YKIIKTPMDMGTIKKRLENN			18	2393.3	CK2	180	2399.37	0.271448	4.59484	0.271783	6.01609	0.002151
BRD4(1-579)	98	117	YKIIKTPMDMGTIKKRLENN			18	2393.3	Default State	0	2394.78	0.01972	0	0	6.07286	0.066163
BRD4(1-579)	98	117	YKIIKTPMDMGTIKKRLENN			18	2393.3	Default State	0.005	2395.9	0.074635	1.11829	0.077196	6.03512	0.01156
BRD4(1-579)	98	117	YKIIKTPMDMGTIKKRLENN			18	2393.3	Default State	0.5	2397.16	0.178819	2.38258	0.179903	6.05947	0.008045
BRD4(1-579)	98	117	YKIIKTPMDMGTIKKRLENN			18	2393.3	Default State	50	2398.73	0.20599	3.95005	0.206931	6.09249	0.013526
BRD4(1-579)	98	117	YKIIKTPMDMGTIKKRLENN			18	2393.3	Default State	180	2399.33	0.241466	4.54758	0.24227	5.99941	0.005001
BRD4(1-579)	89	118	AVKLNLPDYYKIIKTPMDMGTIKKRLENNY			27	3569.92	CK2	0	3572.2	0.021969	0	0	7.91856	0.018796
BRD4(1-579)	89	118	AVKLNLPDYYKIIKTPMDMGTIKKRLENNY			27	3569.92	CK2	0.005	3573.95	0.06124	1.75152	0.065061	7.91853	0.018493
BRD4(1-579)	89	118	AVKLNLPDYYKIIKTPMDMGTIKKRLENNY			27	3569.92	CK2	0.5	3578.16	0.191593	5.96164	0.192848	7.90964	0.000827
BRD4(1-579)	89	118	AVKLNLPDYYKIIKTPMDMGTIKKRLENNY			27	3569.92	CK2	50	3581.1	0.203642	8.89718	0.204824	7.9147	0.004366
BRD4(1-579)	89	118	AVKLNLPDYYKIIKTPMDMGTIKKRLENNY			27	3569.92	CK2	180	3581.81	0.197905	9.60994	0.19912	7.88063	0.002535
BRD4(1-579)	89	118	AVKLNLPDYYKIIKTPMDMGTIKKRLENNY			27	3569.92	Default State	0	3572.21	0.022519	0	0	7.94254	0.051883
BRD4(1-579)	89	118	AVKLNLPDYYKIIKTPMDMGTIKKRLENNY			27	3569.92	Default State	0.005	3574.04	0.041267	1.83201	0.047011	7.90639	0.003815
BRD4(1-579)	89	118	AVKLNLPDYYKIIKTPMDMGTIKKRLENNY			27	3569.92	Default State	0.5	3578.06	0.200801	5.84568	0.20206	7.90993	0.006468
BRD4(1-579)	89	118	AVKLNLPDYYKIIKTPMDMGTIKKRLENNY			27	3569.92	Default State	50	3581.07	0.171653	8.8601	0.173124	7.95188	0.01447
BRD4(1-579)	89	118	AVKLNLPDYYKIIKTPMDMGTIKKRLENNY			27	3569.92	Default State	180	3581.68	0.163989	9.46968	0.165528	7.87456	0.004476
BRD4(1-579)	90	118	VKLNLPDYYKIIKTPMDMGTIKKRLENNY			26	3498.89	CK2	0	3501.19	0.03846	0	0	7.89154	0.019798
BRD4(1-579)	90	118	VKLNLPDYYKIIKTPMDMGTIKKRLENNY			26	3498.89	CK2	0.005	3502.9	0.035063	1.70877	0.052044	7.89305	0.020186
BRD4(1-579)	90	118	VKLNLPDYYKIIKTPMDMGTIKKRLENNY			26	3498.89	CK2	0.5	3506.75	0.04791	5.56629	0.061438	7.88689	0.002628
BRD4(1-579)	90	118	VKLNLPDYYKIIKTPMDMGTIKKRLENNY			26	3498.89	CK2	50	3509.95	0.048353	8.76068	0.061784	7.88912	0.005799
BRD4(1-579)	90	118	VKLNLPDYYKIIKTPMDMGTIKKRLENNY			26	3498.89	CK2	180	3510.58	0.06306	9.38888	0.073863	7.85431	0.004691
BRD4(1-579)	90	118	VKLNLPDYYKIIKTPMDMGTIKKRLENNY			26	3498.89	Default State	0	3501.2	0.033219	0	0	7.91656	0.054561
BRD4(1-579)	90	118	VKLNLPDYYKIIKTPMDMGTIKKRLENNY			26	3498.89	Default State	0.005	3502.97	0.013122	1.77485	0.035717	7.87968	0.006206
BRD4(1-579)	90	118	VKLNLPDYYKIIKTPMDMGTIKKRLENNY			26	3498.89	Default State	0.5	3506.87	0.031647	5.66728	0.045881	7.88451	0.006864
BRD4(1-579)	90	118	VKLNLPDYYKIIKTPMDMGTIKKRLENNY			26	3498.89	Default State	50	3509.85	0.080864	8.6515	0.087421	7.92775	0.015947
BRD4(1-579)	90	118	VKLNLPDYYKIIKTPMDMGTIKKRLENNY			26	3498.89	Default State	180	3510.36	0.064507	9.16174	0.072558	7.84743	0.005175
BRD4(1-579)	98	118	YKIIKTPMDMGTIKKRLENNY			19	2556.37	CK2	0	2557.94	0.014356	0	0	6.45908	0.025613
BRD4(1-579)	98	118	YKIIKTPMDMGTIKKRLENNY			19	2556.37	CK2	0.005	2559.06	0.05833	1.12244	0.060071	6.47812	0.032557
BRD4(1-579)	98	118	YKIIKTPMDMGTIKKRLENNY			19	2556.37	CK2	0.5	2560.56	0.151366	2.62604	0.152045	6.48996	0.002051
BRD4(1-579)	98	118	YKIIKTPMDMGTIKKRLENNY			19	2556.37	CK2	50	2562.49	0.180027	4.55435	0.180599	6.47602	0.003054
BRD4(1-579)	98	118	YKIIKTPMDMGTIKKRLENNY			19	2556.37	CK2	180	2563.18	0.20272	5.24078	0.203228	6.43835	0.002645
BRD4(1-579)	98	118	YKIIKTPMDMGTIKKRLENNY			19	2556.37	Default State	0	2557.96	0.014703	0	0	6.49287	0.068933
BRD4(1-579)	98	118	YKIIKTPMDMGTIKKRLENNY			19	2556.37	Default State	0.005	2559.08	0.04126	1.11637	0.043801	6.4576	0.015843
BRD4(1-579)	98	118	YKIIKTPMDMGTIKKRLENNY			19	2556.37	Default State	0.5	2560.47	0.137363	2.51307	0.138147	6.47912	0.007685
BRD4(1-579)	98	118	YKIIKTPMDMGTIKKRLENNY			19	2556.37	Default State	50	2562.47	0.16682	4.51391	0.167467	6.51233	0.017634
BRD4(1-579)	98	118	YKIIKTPMDMGTIKKRLENNY			19	2556.37	Default State	180	2563.09	0.191956	5.13506	0.192518	6.42216	0.006486
BRD4(1-579)	106	118	DMGTIKKRLENNY			12	1581.81	CK2	0	1582.85	0.042433	0	0	6.45917	0.026895
BRD4(1-579)	106	118	DMGTIKKRLENNY			12	1581.81	CK2	0.005	1583.32	0.001396	0.472535	0.042456	6.47758	0.031274
BRD4(1-579)	106	118	DMGTIKKRLENNY			12	1581.81	CK2	0.5	1584.25	0	1.40495	0.042433	6.49132	0
BRD4(1-579)	106	118	DMGTIKKRLENNY			12	1581.81	CK2	50	1585.66	0.052879	2.81268	0.067799	6.47569	0.004051
BRD4(1-579)	106	118	DMGTIKKRLENNY			12	1581.81	CK2	180	1586.13	0.06569	3.28359	0.078203	6.43822	0.000867
BRD4(1-579)	106	118	DMGTIKKRLENNY			12	1581.81	Default State	0	1582.9	0.058246	0	0	6.49179	0.071451
BRD4(1-579)	106	118	DMGTIKKRLENNY			12	1581.81	Default State	0.005	1583.44	0.021561	0.546466	0.062109	6.45831	0.01755
BRD4(1-579)	106	118	DMGTIKKRLENNY			12	1581.81	Default State	0.5	1584.29	0.077313	1.39189	0.096798	6.48036	0.006332
BRD4(1-579)	106	118	DMGTIKKRLENNY			12	1581.81	Default State	50	1585.59	0.053747	2.69311	0.079255	6.5125	0.01839
BRD4(1-579)	106	118	DMGTIKKRLENNY			12	1581.81	Default State	180	1586.12	0.07737	3.22045	0.096844	6.4191	0.005907
BRD4(1-579)	107	118	MGTIKKRLENNY			11	1466.78	CK2	0	1467.68	0.011234	0	0	4.01139	0.062713
BRD4(1-579)	107	118	MGTIKKRLENNY			11	1466.78	CK2	0.005	1467.95	0.020723	0.269236	0.023572	4.06639	0.064803
BRD4(1-579)	107	118	MGTIKKRLENNY			11	1466.78	CK2	0.5	1468.46	0	0.779139	0.011234	4.12625	0
BRD4(1-579)	107	118	MGTIKKRLENNY			11	1466.78	CK2	50	1469.23	0.011982	1.55465	0.016425	4.10021	0.002961
BRD4(1-579)	107	118	MGTIKKRLENNY			11	1466.78	CK2	180	1469.48	0.03779	1.80375	0.039424	3.99794	0.00836
BRD4(1-579)	107	118	MGTIKKRLENNY			11	1466.78	Default State	0	1467.67	0.022187	0	0	4.07415	0.144429
BRD4(1-579)	107	118	MGTIKKRLENNY			11	1466.78	Default State	0.005	1467.99	0.01648	0.327477	0.027638	4.0138	0.041501
BRD4(1-579)	107	118	MGTIKKRLENNY			11	1466.78	Default State	0.5	1468.61	0.028224	0.946553	0.0359	4.10824	0.001401
BRD4(1-579)	107	118	MGTIKKRLENNY			11	1466.78	Default State	50	1469.11	0.166846	1.43922	0.168315	4.1365	0.016076
BRD4(1-579)	107	118	MGTIKKRLENNY			11	1466.78	Default State	180	1469.45	0.010968	1.78343	0.02475	3.96015	0.023124
BRD4(1-579)	98	119	YKIIKTPMDMGTIKKRLENNYY			20	2719.43	CK2	0	2721.2	0.014811	0	0	6.79549	0.028647
BRD4(1-579)	98	119	YKIIKTPMDMGTIKKRLENNYY			20	2719.43	CK2	0.005	2722.28	0.063461	1.0811	0.065166	6.81323	0.034377
BRD4(1-579)	98	119	YKIIKTPMDMGTIKKRLENNYY			20	2719.43	CK2	0.5	2723.76	0.16008	2.56521	0.160764	6.82887	0.000939
BRD4(1-579)	98	119	YKIIKTPMDMGTIKKRLENNYY			20	2719.43	CK2	50	2726.11	0.197204	4.91576	0.19776	6.81945	0.001998
BRD4(1-579)	98	119	YKIIKTPMDMGTIKKRLENNYY			20	2719.43	CK2	180	2726.78	0.213911	5.57845	0.214423	6.77602	0.001488
BRD4(1-579)	98	119	YKIIKTPMDMGTIKKRLENNYY			20	2719.43	Default State	0	2721.2	0.017685	0	0	6.83229	0.077274
BRD4(1-579)	98	119	YKIIKTPMDMGTIKKRLENNYY			20	2719.43	Default State	0.005	2722.3	0.047628	1.10425	0.050805	6.7908	0.012027
BRD4(1-579)	98	119	YKIIKTPMDMGTIKKRLENNYY			20	2719.43	Default State	0.5	2723.65	0.112573	2.4509	0.113953	6.81746	0.007838
BRD4(1-579)	98	119	YKIIKTPMDMGTIKKRLENNYY			20	2719.43	Default State	50	2726.08	0.182898	4.88434	0.183751	6.85509	0.016599
BRD4(1-579)	98	119	YKIIKTPMDMGTIKKRLENNYY			20	2719.43	Default State	180	2726.68	0.210384	5.48757	0.211126	6.75758	0.008585
BRD4(1-579)	108	119	GTIKKRLENNYY			11	1498.8	CK2	0	1499.6	0.0204	0	0	4.41715	0.058626
BRD4(1-579)	108	119	GTIKKRLENNYY			11	1498.8	CK2	0.005	1499.89	0.025501	0.290028	0.032657	4.44042	0.04938
BRD4(1-579)	108	119	GTIKKRLENNYY			11	1498.8	CK2	0.5	1500.54	0.05241	0.94199	0.056241	4.50269	0.004671
BRD4(1-579)	108	119	GTIKKRLENNYY			11	1498.8	CK2	50	1501.68	0.10557	2.08584	0.107523	4.49404	0.007304
BRD4(1-579)	108	119	GTIKKRLENNYY			11	1498.8	CK2	180	1502.02	0.07001	2.42078	0.072922	4.3978	0.006282
BRD4(1-579)	108	119	GTIKKRLENNYY			11	1498.8	Default State	0	1499.63	0.026517	0	0	4.43936	0.111216
BRD4(1-579)	108	119	GTIKKRLENNYY			11	1498.8	Default State	0.005	1499.8	0.143623	0.169904	0.146051	4.40256	0.022969
BRD4(1-579)	108	119	GTIKKRLENNYY			11	1498.8	Default State	0.5	1500.49	0.043551	0.858322	0.050988	4.48756	0.004941
BRD4(1-579)	108	119	GTIKKRLENNYY			11	1498.8	Default State	50	1501.7	0.135662	2.06676	0.138229	4.53297	0.020915
BRD4(1-579)	108	119	GTIKKRLENNYY			11	1498.8	Default State	180	1501.88	0.126432	2.24751	0.129183	4.36164	0.01802
BRD4(1-579)	98	124	YKIIKTPMDMGTIKKRLENNYYWNAQE			25	3347.69	CK2	0	3349.81	0.041775	0	0	7.38008	0.030268
BRD4(1-579)	98	124	YKIIKTPMDMGTIKKRLENNYYWNAQE			25	3347.69	CK2	0.005	3352.02	0.099877	2.20907	0.108262	7.39339	0.027231
BRD4(1-579)	98	124	YKIIKTPMDMGTIKKRLENNYYWNAQE			25	3347.69	CK2	0.5	3355.07	0.1272	5.25861	0.133884	7.4036	0.000569
BRD4(1-579)	98	124	YKIIKTPMDMGTIKKRLENNYYWNAQE			25	3347.69	CK2	50	3358	0.188741	8.19409	0.193309	7.40886	0.006765
BRD4(1-579)	98	124	YKIIKTPMDMGTIKKRLENNYYWNAQE			25	3347.69	CK2	180	3358.79	0.190639	8.98088	0.195162	7.36018	0.003407
BRD4(1-579)	98	124	YKIIKTPMDMGTIKKRLENNYYWNAQE			25	3347.69	Default State	0	3349.81	0.036891	0	0	7.40549	0.0775
BRD4(1-579)	98	124	YKIIKTPMDMGTIKKRLENNYYWNAQE			25	3347.69	Default State	0.005	3352.08	0.038316	2.26596	0.053189	7.37223	0.009904
BRD4(1-579)	98	124	YKIIKTPMDMGTIKKRLENNYYWNAQE			25	3347.69	Default State	0.5	3354.91	0.168829	5.09482	0.172812	7.39887	0.007604
BRD4(1-579)	98	124	YKIIKTPMDMGTIKKRLENNYYWNAQE			25	3347.69	Default State	50	3357.87	0.159594	8.05462	0.163802	7.44598	0.019465
BRD4(1-579)	98	124	YKIIKTPMDMGTIKKRLENNYYWNAQE			25	3347.69	Default State	180	3358.5	0.131957	8.68852	0.137017	7.33242	0.007502
BRD4(1-579)	107	124	MGTIKKRLENNYYWNAQE			17	2258.1	CK2	0	2259.46	0.043175	0	0	6.05534	0.047685
BRD4(1-579)	107	124	MGTIKKRLENNYYWNAQE			17	2258.1	CK2	0.005	2260.79	0.048611	1.32812	0.065016	6.08243	0.046885
BRD4(1-579)	107	124	MGTIKKRLENNYYWNAQE			17	2258.1	CK2	0.5	2262.91	0.018382	3.44791	0.046926	6.12264	0.003057
BRD4(1-579)	107	124	MGTIKKRLENNYYWNAQE			17	2258.1	CK2	50	2264.65	0.113773	5.18779	0.12169	6.10408	0.005071
BRD4(1-579)	107	124	MGTIKKRLENNYYWNAQE			17	2258.1	CK2	180	2264.96	0.059162	5.50304	0.073241	6.02925	0.006196
BRD4(1-579)	107	124	MGTIKKRLENNYYWNAQE			17	2258.1	Default State	0	2259.5	0.023948	0	0	6.09706	0.099839
BRD4(1-579)	107	124	MGTIKKRLENNYYWNAQE			17	2258.1	Default State	0.005	2260.92	0.068158	1.42387	0.072243	6.04476	0.019334
BRD4(1-579)	107	124	MGTIKKRLENNYYWNAQE			17	2258.1	Default State	0.5	2263.05	0.103184	3.54551	0.105927	6.10321	0.006974
BRD4(1-579)	107	124	MGTIKKRLENNYYWNAQE			17	2258.1	Default State	50	2264.67	0.093687	5.17297	0.0967	6.13789	0.01933
BRD4(1-579)	107	124	MGTIKKRLENNYYWNAQE			17	2258.1	Default State	180	2264.81	0.090517	5.30654	0.093632	6.00204	0.013182
BRD4(1-579)	108	124	GTIKKRLENNYYWNAQE			16	2127.06	CK2	0	2128.3	0.033344	0	0	5.76724	0.042256
BRD4(1-579)	108	124	GTIKKRLENNYYWNAQE			16	2127.06	CK2	0.005	2129.63	0.042766	1.33023	0.054229	5.80158	0.045121
BRD4(1-579)	108	124	GTIKKRLENNYYWNAQE			16	2127.06	CK2	0.5	2131.95	0.035208	3.651	0.048492	5.84911	0.000317
BRD4(1-579)	108	124	GTIKKRLENNYYWNAQE			16	2127.06	CK2	50	2133.66	0.058708	5.35635	0.067516	5.82243	0.001366
BRD4(1-579)	108	124	GTIKKRLENNYYWNAQE			16	2127.06	CK2	180	2133.98	0.066414	5.67647	0.074314	5.75668	0.00658
BRD4(1-579)	108	124	GTIKKRLENNYYWNAQE			16	2127.06	Default State	0	2128.32	0.048192	0	0	5.79518	0.09265
BRD4(1-579)	108	124	GTIKKRLENNYYWNAQE			16	2127.06	Default State	0.005	2129.71	0.012295	1.39189	0.049736	5.76946	0.020504
BRD4(1-579)	108	124	GTIKKRLENNYYWNAQE			16	2127.06	Default State	0.5	2131.81	0.050142	3.4944	0.069547	5.8346	0.006914
BRD4(1-579)	108	124	GTIKKRLENNYYWNAQE			16	2127.06	Default State	50	2133.58	0.035874	5.26004	0.060079	5.85918	0.017752
BRD4(1-579)	108	124	GTIKKRLENNYYWNAQE			16	2127.06	Default State	180	2133.9	0.082135	5.5835	0.095229	5.72459	0.015258
BRD4(1-579)	118	124	YYWNAQE			6	973.405	CK2	0	973.89	0.003504	0	0	7.362	0.008011
BRD4(1-579)	118	124	YYWNAQE			6	973.405	CK2	0.005	974.885	0.03608	0.994438	0.03625	7.37622	0.01377
BRD4(1-579)	118	124	YYWNAQE			6	973.405	CK2	0.5	976.427	0	2.53627	0.003504	7.37503	0
BRD4(1-579)	118	124	YYWNAQE			6	973.405	CK2	50	976.957	0.009619	3.06683	0.010237	7.36076	0.001707
BRD4(1-579)	118	124	YYWNAQE			6	973.405	CK2	180	976.968	0.01127	3.07719	0.011802	7.35381	0.00067
BRD4(1-579)	118	124	YYWNAQE			6	973.405	Default State	0	973.899	0.002993	0	0	7.37088	0.016455
BRD4(1-579)	118	124	YYWNAQE			6	973.405	Default State	0.005	974.941	0.007429	1.042	0.008009	7.36477	0.007193
BRD4(1-579)	118	124	YYWNAQE			6	973.405	Default State	0.5	976.371	0.014599	2.47117	0.014902	7.37206	0.006314
BRD4(1-579)	118	124	YYWNAQE			6	973.405	Default State	50	976.894	0.017916	2.99464	0.018165	7.37342	0.004633
BRD4(1-579)	118	124	YYWNAQE			6	973.405	Default State	180	976.87	0.023272	2.97072	0.023463	7.34872	0.006202
BRD4(1-579)	118	125	YYWNAQEC			7	1076.41	CK2	0	1077.1	0.016624	0	0	7.88682	0.007825
BRD4(1-579)	118	125	YYWNAQEC			7	1076.41	CK2	0.005	1078.01	0.043555	0.913846	0.04662	7.89644	0.011431
BRD4(1-579)	118	125	YYWNAQEC			7	1076.41	CK2	0.5	1079.56	0	2.45627	0.016624	7.89001	0
BRD4(1-579)	118	125	YYWNAQEC			7	1076.41	CK2	50	1080.06	0.002915	2.96334	0.016878	7.88567	0.002456
BRD4(1-579)	118	125	YYWNAQEC			7	1076.41	CK2	180	1080.08	0.032442	2.976	0.036453	7.87793	0.00065
BRD4(1-579)	118	125	YYWNAQEC			7	1076.41	Default State	0	1077.12	0.025434	0	0	7.89639	0.017371
BRD4(1-579)	118	125	YYWNAQEC			7	1076.41	Default State	0.005	1078.1	0.017407	0.988431	0.030821	7.88683	0.003693
BRD4(1-579)	118	125	YYWNAQEC			7	1076.41	Default State	0.5	1079.4	0.056648	2.28068	0.062096	7.89119	0.006011
BRD4(1-579)	118	125	YYWNAQEC			7	1076.41	Default State	50	1079.95	0.018299	2.82991	0.031333	7.90093	0.005413
BRD4(1-579)	118	125	YYWNAQEC			7	1076.41	Default State	180	1079.99	0.026324	2.87909	0.036604	7.87549	0.004774
BRD4(1-579)	119	125	YWNAQEC			6	913.351	CK2	0	913.931	0.025041	0	0	6.59132	0.008445
BRD4(1-579)	119	125	YWNAQEC			6	913.351	CK2	0.005	914.671	0.081412	0.739324	0.085176	6.60354	0.010428
BRD4(1-579)	119	125	YWNAQEC			6	913.351	CK2	0.5	915.703	0	1.77172	0.025041	6.60517	0
BRD4(1-579)	119	125	YWNAQEC			6	913.351	CK2	50	916.184	0.022286	2.25269	0.033522	6.59122	0.000449
BRD4(1-579)	119	125	YWNAQEC			6	913.351	CK2	180	916.219	0.014641	2.288	0.029007	6.58438	0.000557
BRD4(1-579)	119	125	YWNAQEC			6	913.351	Default State	0	913.922	0.012345	0	0	6.59481	0.012492
BRD4(1-579)	119	125	YWNAQEC			6	913.351	Default State	0.005	914.758	0.004026	0.836243	0.012985	6.59169	0.007341
BRD4(1-579)	119	125	YWNAQEC			6	913.351	Default State	0.5	915.657	0.009611	1.73481	0.015645	6.60249	0.00712
BRD4(1-579)	119	125	YWNAQEC			6	913.351	Default State	50	916.13	0.009705	2.20845	0.015702	6.60215	0.004962
BRD4(1-579)	119	125	YWNAQEC			6	913.351	Default State	180	916.176	0.016165	2.25436	0.02034	6.57693	0.004571
BRD4(1-579)	125	132	CIQDFNTM			7	971.396	CK2	0	972.002	0.047093	0	0	7.09448	0.009663
BRD4(1-579)	125	132	CIQDFNTM			7	971.396	CK2	0.005	972.169	0.036874	0.167384	0.059812	7.10604	0.014066
BRD4(1-579)	125	132	CIQDFNTM			7	971.396	CK2	0.5	972.317	0.006043	0.314808	0.047479	7.11018	0.001849
BRD4(1-579)	125	132	CIQDFNTM			7	971.396	CK2	50	972.423	0.028301	0.421121	0.054943	7.09834	0.002629
BRD4(1-579)	125	132	CIQDFNTM			7	971.396	CK2	180	972.748	0.031528	0.745817	0.056672	7.08966	0.00213
BRD4(1-579)	125	132	CIQDFNTM			7	971.396	Default State	0	971.983	0.032412	0	0	7.10218	0.016378
BRD4(1-579)	125	132	CIQDFNTM			7	971.396	Default State	0.005	972.145	0.031955	0.161803	0.045516	7.09544	0.008314
BRD4(1-579)	125	132	CIQDFNTM			7	971.396	Default State	0.5	972.28	0.024091	0.2964	0.040385	7.1082	0.007888
BRD4(1-579)	125	132	CIQDFNTM			7	971.396	Default State	50	972.405	0.078045	0.422173	0.084508	7.11085	0.005113
BRD4(1-579)	125	132	CIQDFNTM			7	971.396	Default State	180	972.736	0.019258	0.752629	0.037702	7.08305	0.005166
BRD4(1-579)	126	132	IQDFNTM			6	868.387	CK2	0	868.969	0.022606	0	0	6.66196	0.008444
BRD4(1-579)	126	132	IQDFNTM			6	868.387	CK2	0.005	869.104	0.009165	0.135162	0.024393	6.67171	0.01221
BRD4(1-579)	126	132	IQDFNTM			6	868.387	CK2	0.5	869.364	0	0.395241	0.022606	6.67516	0
BRD4(1-579)	126	132	IQDFNTM			6	868.387	CK2	50	869.361	0.03243	0.392422	0.039531	6.66257	0.000757
BRD4(1-579)	126	132	IQDFNTM			6	868.387	CK2	180	869.503	0.019196	0.533892	0.029656	6.65409	0.000485
BRD4(1-579)	126	132	IQDFNTM			6	868.387	Default State	0	868.952	0.00841	0	0	6.67046	0.016681
BRD4(1-579)	126	132	IQDFNTM			6	868.387	Default State	0.005	869.193	0.036229	0.241151	0.037192	6.66293	0.007678
BRD4(1-579)	126	132	IQDFNTM			6	868.387	Default State	0.5	869.28	0.009734	0.328208	0.012864	6.67317	0.006833
BRD4(1-579)	126	132	IQDFNTM			6	868.387	Default State	50	869.394	0.076051	0.442155	0.076515	6.67663	0.006186
BRD4(1-579)	126	132	IQDFNTM			6	868.387	Default State	180	869.575	0.099538	0.622889	0.099893	6.64962	0.002158
BRD4(1-579)	125	133	CIQDFNTMF			8	1118.46	CK2	0	1119.25	0.024867	0	0	9.51191	0.008994
BRD4(1-579)	125	133	CIQDFNTMF			8	1118.46	CK2	0.005	1119.27	0.039867	0.010159	0.046986	9.52015	0.009865
BRD4(1-579)	125	133	CIQDFNTMF			8	1118.46	CK2	0.5	1119.33	0.030797	0.078148	0.039583	9.51274	0.000439
BRD4(1-579)	125	133	CIQDFNTMF			8	1118.46	CK2	50	1119.56	0.036116	0.300667	0.043849	9.51799	0.002132
BRD4(1-579)	125	133	CIQDFNTMF			8	1118.46	CK2	180	1119.89	0.070603	0.630421	0.074854	9.50734	0.001694
BRD4(1-579)	125	133	CIQDFNTMF			8	1118.46	Default State	0	1119.25	0.017225	0	0	9.52482	0.021505
BRD4(1-579)	125	133	CIQDFNTMF			8	1118.46	Default State	0.005	1119.31	0.028794	0.062956	0.033553	9.51757	0.00226
BRD4(1-579)	125	133	CIQDFNTMF			8	1118.46	Default State	0.5	1119.32	0.016143	0.071407	0.023607	9.51665	0.004245
BRD4(1-579)	125	133	CIQDFNTMF			8	1118.46	Default State	50	1119.62	0.029208	0.375278	0.033909	9.5363	0.006936
BRD4(1-579)	125	133	CIQDFNTMF			8	1118.46	Default State	180	1119.91	0.037247	0.657804	0.041037	9.50571	0.004039
BRD4(1-579)	126	133	IQDFNTMF			7	1015.46	CK2	0	1016.13	0.025984	0	0	9.26912	0.009349
BRD4(1-579)	126	133	IQDFNTMF			7	1015.46	CK2	0.005	1016.18	0.06054	0.05256	0.065881	9.27771	0.010382
BRD4(1-579)	126	133	IQDFNTMF			7	1015.46	CK2	0.5	1016.22	0.013727	0.090179	0.029387	9.27033	0.000154
BRD4(1-579)	126	133	IQDFNTMF			7	1015.46	CK2	50	1016.4	0.054744	0.272897	0.060597	9.2747	0.002307
BRD4(1-579)	126	133	IQDFNTMF			7	1015.46	CK2	180	1016.6	0.078192	0.465442	0.082396	9.26557	0.001515
BRD4(1-579)	126	133	IQDFNTMF			7	1015.46	Default State	0	1016.16	0.038532	0	0	9.28316	0.021188
BRD4(1-579)	126	133	IQDFNTMF			7	1015.46	Default State	0.005	1016.2	0.04272	0.045886	0.057531	9.27503	0.003602
BRD4(1-579)	126	133	IQDFNTMF			7	1015.46	Default State	0.5	1016.23	0.025035	0.073456	0.045951	9.27463	0.006169
BRD4(1-579)	126	133	IQDFNTMF			7	1015.46	Default State	50	1016.43	0.033587	0.275998	0.051116	9.29309	0.00644
BRD4(1-579)	126	133	IQDFNTMF			7	1015.46	Default State	180	1016.58	0.05819	0.423854	0.069791	9.26284	0.003503
BRD4(1-579)	130	136	NTMFTNC			6	830.317	CK2	0	830.796	0.007548	0	0	6.94309	0.008536
BRD4(1-579)	130	136	NTMFTNC			6	830.317	CK2	0.005	830.961	0.008302	0.165296	0.01122	6.95522	0.012684
BRD4(1-579)	130	136	NTMFTNC			6	830.317	CK2	0.5	831.054	0	0.258146	0.007548	6.95629	0
BRD4(1-579)	130	136	NTMFTNC			6	830.317	CK2	50	831.299	0.018764	0.503485	0.020225	6.94576	0.000762
BRD4(1-579)	130	136	NTMFTNC			6	830.317	CK2	180	831.642	0.034111	0.84606	0.034936	6.93822	0.00081
BRD4(1-579)	130	136	NTMFTNC			6	830.317	Default State	0	830.801	0.013592	0	0	6.94979	0.015353
BRD4(1-579)	130	136	NTMFTNC			6	830.317	Default State	0.005	830.947	0.006619	0.146327	0.015118	6.945	0.006799
BRD4(1-579)	130	136	NTMFTNC			6	830.317	Default State	0.5	831.039	0.002221	0.238157	0.013773	6.95618	0.007062
BRD4(1-579)	130	136	NTMFTNC			6	830.317	Default State	50	831.316	0.002572	0.515319	0.013834	6.95777	0.004659
BRD4(1-579)	130	136	NTMFTNC			6	830.317	Default State	180	831.656	0.014624	0.854429	0.019965	6.93122	0.004428
BRD4(1-579)	137	145	YIYNKPGDD			7	1084.49	CK2	0	1085.06	0.01948	0	0	4.23007	0.010514
BRD4(1-579)	137	145	YIYNKPGDD			7	1084.49	CK2	0.005	1085.82	0.022387	0.761001	0.029676	4.24376	0.011907
BRD4(1-579)	137	145	YIYNKPGDD			7	1084.49	CK2	0.5	1086.53	0.011052	1.46906	0.022397	4.23869	0.000271
BRD4(1-579)	137	145	YIYNKPGDD			7	1084.49	CK2	50	1087.49	0.01206	2.42967	0.02291	4.22824	0.001156
BRD4(1-579)	137	145	YIYNKPGDD			7	1084.49	CK2	180	1087.54	0.022557	2.48372	0.029804	4.21958	0.001942
BRD4(1-579)	137	145	YIYNKPGDD			7	1084.49	Default State	0	1085.06	0.016392	0	0	4.24075	0.016383
BRD4(1-579)	137	145	YIYNKPGDD			7	1084.49	Default State	0.005	1085.81	0.024292	0.751481	0.029305	4.23189	0.009953
BRD4(1-579)	137	145	YIYNKPGDD			7	1084.49	Default State	0.5	1086.51	0.009318	1.44896	0.018855	4.24275	0.004456
BRD4(1-579)	137	145	YIYNKPGDD			7	1084.49	Default State	50	1087.47	0.007822	2.41299	0.018163	4.2426	0.003168
BRD4(1-579)	137	145	YIYNKPGDD			7	1084.49	Default State	180	1087.5	0.015528	2.43571	0.022579	4.2166	0.00547
BRD4(1-579)	139	145	YNKPGDD			5	808.347	CK2	0	808.716	0.002526	0	0	4.22865	0.010119
BRD4(1-579)	139	145	YNKPGDD			5	808.347	CK2	0.005	809.424	0.006564	0.70746	0.007033	4.24351	0.012042
BRD4(1-579)	139	145	YNKPGDD			5	808.347	CK2	0.5	809.876	0	1.15985	0.002526	4.23805	0
BRD4(1-579)	139	145	YNKPGDD			5	808.347	CK2	50	810.599	0.010512	1.88299	0.010811	4.22753	0.000994
BRD4(1-579)	139	145	YNKPGDD			5	808.347	CK2	180	810.639	0.022014	1.92279	0.022158	4.21843	0.001929
BRD4(1-579)	139	145	YNKPGDD			5	808.347	Default State	0	808.721	0.007137	0	0	4.23901	0.01668
BRD4(1-579)	139	145	YNKPGDD			5	808.347	Default State	0.005	809.411	0.017218	0.68984	0.018638	4.23048	0.009798
BRD4(1-579)	139	145	YNKPGDD			5	808.347	Default State	0.5	809.882	0.011564	1.16064	0.013589	4.24229	0.004508
BRD4(1-579)	139	145	YNKPGDD			5	808.347	Default State	50	810.586	0.009903	1.86523	0.012207	4.2425	0.002985
BRD4(1-579)	139	145	YNKPGDD			5	808.347	Default State	180	810.612	0.001636	1.89068	0.007322	4.21603	0.005468
BRD4(1-579)	152	158	ALEKLFL			6	833.513	CK2	0	834.006	0.004303	0	0	8.51901	0.013959
BRD4(1-579)	152	158	ALEKLFL			6	833.513	CK2	0.005	834.117	0.002512	0.111415	0.004983	8.53452	0.019832
BRD4(1-579)	152	158	ALEKLFL			6	833.513	CK2	0.5	834.139	1.13687e-13	0.13295	0.004303	8.52276	0
BRD4(1-579)	152	158	ALEKLFL			6	833.513	CK2	50	834.21	0.011649	0.204178	0.012419	8.52968	0.00316
BRD4(1-579)	152	158	ALEKLFL			6	833.513	CK2	180	834.307	0.021974	0.30163	0.022392	8.51396	0.000682
BRD4(1-579)	152	158	ALEKLFL			6	833.513	Default State	0	833.99	0.014805	0	0	8.54143	0.041987
BRD4(1-579)	152	158	ALEKLFL			6	833.513	Default State	0.005	834.123	0.045072	0.132811	0.047441	8.52417	0.000144
BRD4(1-579)	152	158	ALEKLFL			6	833.513	Default State	0.5	834.135	0.004613	0.145098	0.015507	8.52551	0.006395
BRD4(1-579)	152	158	ALEKLFL			6	833.513	Default State	50	834.23	0.006818	0.239484	0.0163	8.56062	0.01145
BRD4(1-579)	152	158	ALEKLFL			6	833.513	Default State	180	834.308	0.010265	0.317908	0.018015	8.50724	0.005318
BRD4(1-579)	157	164	FLQKINEL			7	1004.58	CK2	0	1005.16	0.009458	0	0	6.81308	0.013524
BRD4(1-579)	157	164	FLQKINEL			7	1004.58	CK2	0.005	1005.81	0.030822	0.646101	0.03224	6.83135	0.019919
BRD4(1-579)	157	164	FLQKINEL			7	1004.58	CK2	0.5	1006.18	0.019122	1.01787	0.021333	6.83085	0.000198
BRD4(1-579)	157	164	FLQKINEL			7	1004.58	CK2	50	1007.25	0.027901	2.08919	0.029461	6.81953	0.000757
BRD4(1-579)	157	164	FLQKINEL			7	1004.58	CK2	180	1007.63	0.027223	2.47289	0.028819	6.80647	0.000877
BRD4(1-579)	157	164	FLQKINEL			7	1004.58	Default State	0	1005.16	0.006424	0	0	6.83369	0.034284
BRD4(1-579)	157	164	FLQKINEL			7	1004.58	Default State	0.005	1005.8	0.012258	0.636629	0.013839	6.8172	0.006878
BRD4(1-579)	157	164	FLQKINEL			7	1004.58	Default State	0.5	1006.15	0.014057	0.991784	0.015455	6.82671	0.007555
BRD4(1-579)	157	164	FLQKINEL			7	1004.58	Default State	50	1007.23	0.011459	2.06508	0.013136	6.84334	0.008384
BRD4(1-579)	157	164	FLQKINEL			7	1004.58	Default State	180	1007.55	0.014896	2.38777	0.016222	6.79755	0.005024
BRD4(1-579)	157	168	FLQKINELPTEE			10	1460.76	CK2	0	1461.54	0.011449	0	0	6.39037	0.0121
BRD4(1-579)	157	168	FLQKINELPTEE			10	1460.76	CK2	0.005	1463.7	0.05664	2.16158	0.057785	6.40533	0.019314
BRD4(1-579)	157	168	FLQKINELPTEE			10	1460.76	CK2	0.5	1464.09	0.026187	2.54651	0.02858	6.41094	2.90781e-05
BRD4(1-579)	157	168	FLQKINELPTEE			10	1460.76	CK2	50	1464.98	0.030459	3.44343	0.032539	6.39125	0.000395
BRD4(1-579)	157	168	FLQKINELPTEE			10	1460.76	CK2	180	1465.4	0.039487	3.86126	0.041113	6.37952	0.000209
BRD4(1-579)	157	168	FLQKINELPTEE			10	1460.76	Default State	0	1461.56	0.016344	0	0	6.40581	0.028158
BRD4(1-579)	157	168	FLQKINELPTEE			10	1460.76	Default State	0.005	1463.68	0.052557	2.12099	0.05504	6.39206	0.012694
BRD4(1-579)	157	168	FLQKINELPTEE			10	1460.76	Default State	0.5	1464.01	0.030164	2.44857	0.034307	6.40636	0.007306
BRD4(1-579)	157	168	FLQKINELPTEE			10	1460.76	Default State	50	1464.95	0.019806	3.38155	0.025679	6.40968	0.007342
BRD4(1-579)	157	168	FLQKINELPTEE			10	1460.76	Default State	180	1465.28	0.02499	3.71428	0.02986	6.36961	0.005466
BRD4(1-579)	159	168	QKINELPTEE			8	1200.61	CK2	0	1201.22	0.034397	0	0	4.86369	0.010921
BRD4(1-579)	159	168	QKINELPTEE			8	1200.61	CK2	0.005	1203.36	0.06775	2.13992	0.075981	4.8743	0.012503
BRD4(1-579)	159	168	QKINELPTEE			8	1200.61	CK2	0.5	1203.7	0.020892	2.48017	0.040245	4.87175	0.00025
BRD4(1-579)	159	168	QKINELPTEE			8	1200.61	CK2	50	1204.18	0.049315	2.96115	0.060126	4.86457	0.0009
BRD4(1-579)	159	168	QKINELPTEE			8	1200.61	CK2	180	1204.34	0.039015	3.12142	0.052013	4.85648	0.001084
BRD4(1-579)	159	168	QKINELPTEE			8	1200.61	Default State	0	1201.22	0.041119	0	0	4.86928	0.019372
BRD4(1-579)	159	168	QKINELPTEE			8	1200.61	Default State	0.005	1203.34	0.061473	2.12116	0.073957	4.86379	0.009563
BRD4(1-579)	159	168	QKINELPTEE			8	1200.61	Default State	0.5	1203.64	0.034859	2.42859	0.053906	4.8734	0.004599
BRD4(1-579)	159	168	QKINELPTEE			8	1200.61	Default State	50	1204.15	0.053511	2.92999	0.067485	4.87857	0.004502
BRD4(1-579)	159	168	QKINELPTEE			8	1200.61	Default State	180	1204.26	0.041533	3.04689	0.058445	4.84865	0.004403
BRD4(1-579)	157	169	FLQKINELPTEET			11	1561.81	CK2	0	1562.62	0.019299	0	0	6.34361	0.011242
BRD4(1-579)	157	169	FLQKINELPTEET			11	1561.81	CK2	0.005	1565.16	0.097635	2.53399	0.099524	6.35535	0.017184
BRD4(1-579)	157	169	FLQKINELPTEET			11	1561.81	CK2	0.5	1565.87	0.015284	3.24434	0.024618	6.36107	8.49378e-06
BRD4(1-579)	157	169	FLQKINELPTEET			11	1561.81	CK2	50	1566.66	0.031886	4.03566	0.037271	6.34377	0.00036
BRD4(1-579)	157	169	FLQKINELPTEET			11	1561.81	CK2	180	1567.09	0.041827	4.47229	0.046065	6.33141	0.000212
BRD4(1-579)	157	169	FLQKINELPTEET			11	1561.81	Default State	0	1562.62	0.017735	0	0	6.35656	0.024317
BRD4(1-579)	157	169	FLQKINELPTEET			11	1561.81	Default State	0.005	1565.17	0.078929	2.54556	0.080897	6.34427	0.011175
BRD4(1-579)	157	169	FLQKINELPTEET			11	1561.81	Default State	0.5	1565.77	0.01097	3.15035	0.020853	6.35775	0.007547
BRD4(1-579)	157	169	FLQKINELPTEET			11	1561.81	Default State	50	1566.61	0.012173	3.98425	0.02151	6.36141	0.006397
BRD4(1-579)	157	169	FLQKINELPTEET			11	1561.81	Default State	180	1566.93	0.030051	4.30584	0.034894	6.32398	0.004297
BRD4(1-579)	157	170	FLQKINELPTEETE			12	1690.85	CK2	0	1691.73	0.004989	0	0	6.39133	0.011944
BRD4(1-579)	157	170	FLQKINELPTEETE			12	1690.85	CK2	0.005	1694.65	0.10109	2.91557	0.101213	6.40142	0.017065
BRD4(1-579)	157	170	FLQKINELPTEETE			12	1690.85	CK2	0.5	1695.32	0	3.58162	0.004989	6.40564	0
BRD4(1-579)	157	170	FLQKINELPTEETE			12	1690.85	CK2	50	1696.07	0.024251	4.33179	0.024759	6.39034	0.000416
BRD4(1-579)	157	170	FLQKINELPTEETE			12	1690.85	CK2	180	1696.5	0.041654	4.76263	0.041952	6.37858	0.000589
BRD4(1-579)	157	170	FLQKINELPTEETE			12	1690.85	Default State	0	1691.72	0.001823	0	0	6.40763	0.026691
BRD4(1-579)	157	170	FLQKINELPTEETE			12	1690.85	Default State	0.005	1694.65	0.096403	2.92693	0.096421	6.39039	0.009976
BRD4(1-579)	157	170	FLQKINELPTEETE			12	1690.85	Default State	0.5	1695.19	0.017014	3.46861	0.017111	6.40213	0.007572
BRD4(1-579)	157	170	FLQKINELPTEETE			12	1690.85	Default State	50	1695.97	0.01062	4.24582	0.010775	6.40975	0.007271
BRD4(1-579)	157	170	FLQKINELPTEETE			12	1690.85	Default State	180	1696.31	0.029368	4.58818	0.029424	6.37214	0.00315
BRD4(1-579)	158	170	LQKINELPTEETE			11	1543.79	CK2	0	1544.74	0.038471	0	0	6.38048	0.012594
BRD4(1-579)	158	170	LQKINELPTEETE			11	1543.79	CK2	0.005	1546.7	1.71667e-05	1.96772	0.038471	6.39566	0.018032
BRD4(1-579)	158	170	LQKINELPTEETE			11	1543.79	CK2	0.5	1547.48	0	2.74002	0.038471	6.39886	0
BRD4(1-579)	158	170	LQKINELPTEETE			11	1543.79	CK2	50	1547.85	0.153121	3.11239	0.15788	6.38279	0.001789
BRD4(1-579)	158	170	LQKINELPTEETE			11	1543.79	CK2	180	1548.27	0.088841	3.53834	0.096813	6.37273	0.001509
BRD4(1-579)	158	170	LQKINELPTEETE			11	1543.79	Default State	0	1544.77	0.07943	0	0	6.39392	0.027694
BRD4(1-579)	158	170	LQKINELPTEETE			11	1543.79	Default State	0.005	1546.79	0.010974	2.01595	0.080184	6.38145	0.011894
BRD4(1-579)	158	170	LQKINELPTEETE			11	1543.79	Default State	0.5	1547.18	0.012837	2.4111	0.080461	6.39592	0.008583
BRD4(1-579)	158	170	LQKINELPTEETE			11	1543.79	Default State	50	1547.87	0.069511	3.09475	0.10555	6.40229	0.006775
BRD4(1-579)	158	170	LQKINELPTEETE			11	1543.79	Default State	180	1548.2	0.078717	3.4305	0.111828	6.36175	0.004083
BRD4(1-579)	173	201	IVQAKGRGRGRKETGTAKPGVSTVPNTTQ			26	2994.66	CK2	0	2996.31	0.026796	0	0	2.58322	0.015224
BRD4(1-579)	173	201	IVQAKGRGRGRKETGTAKPGVSTVPNTTQ			26	2994.66	CK2	0.005	3005.19	0.314785	8.87964	0.315924	2.57486	0.002729
BRD4(1-579)	173	201	IVQAKGRGRGRKETGTAKPGVSTVPNTTQ			26	2994.66	CK2	0.5	3005.2	0.181005	8.88616	0.182978	2.572	0.002311
BRD4(1-579)	173	201	IVQAKGRGRGRKETGTAKPGVSTVPNTTQ			26	2994.66	CK2	50	3004.46	0.154675	8.1511	0.156979	2.57591	0.002346
BRD4(1-579)	173	201	IVQAKGRGRGRKETGTAKPGVSTVPNTTQ			26	2994.66	CK2	180	3004.58	0.161913	8.26765	0.164115	2.57485	0.002359
BRD4(1-579)	173	201	IVQAKGRGRGRKETGTAKPGVSTVPNTTQ			26	2994.66	Default State	0	2996.31	0.01901	0	0	2.5802	0.008785
BRD4(1-579)	173	201	IVQAKGRGRGRKETGTAKPGVSTVPNTTQ			26	2994.66	Default State	0.005	3004.95	0.302851	8.64369	0.303447	2.57355	0.003185
BRD4(1-579)	173	201	IVQAKGRGRGRKETGTAKPGVSTVPNTTQ			26	2994.66	Default State	0.5	3004.93	0.145863	8.62032	0.147097	2.566	0.006701
BRD4(1-579)	173	201	IVQAKGRGRGRKETGTAKPGVSTVPNTTQ			26	2994.66	Default State	50	3004.22	0.177601	7.91488	0.178616	2.57279	0.006846
BRD4(1-579)	173	201	IVQAKGRGRGRKETGTAKPGVSTVPNTTQ			26	2994.66	Default State	180	3004.2	0.145898	7.88829	0.147131	2.59571	0.00482
BRD4(1-579)	202	229	ASTPPQTQTPQPNPPPVQATPHPFPAVT			17	2903.47	CK2	0	2905.15	0.02786	0	0	6.18605	0.009532
BRD4(1-579)	202	229	ASTPPQTQTPQPNPPPVQATPHPFPAVT			17	2903.47	CK2	0.005	2915.02	0.235191	9.86256	0.236836	6.18752	0.015504
BRD4(1-579)	202	229	ASTPPQTQTPQPNPPPVQATPHPFPAVT			17	2903.47	CK2	0.5	2914.84	0.214539	9.68838	0.216341	6.19433	0.001492
BRD4(1-579)	202	229	ASTPPQTQTPQPNPPPVQATPHPFPAVT			17	2903.47	CK2	50	2914.1	0.182263	8.95149	0.18438	6.17996	0.002538
BRD4(1-579)	202	229	ASTPPQTQTPQPNPPPVQATPHPFPAVT			17	2903.47	CK2	180	2914.2	0.174409	9.04654	0.17662	6.17022	0.003048
BRD4(1-579)	202	229	ASTPPQTQTPQPNPPPVQATPHPFPAVT			17	2903.47	Default State	0	2905.18	0.028623	0	0	6.2002	0.022221
BRD4(1-579)	202	229	ASTPPQTQTPQPNPPPVQATPHPFPAVT			17	2903.47	Default State	0.005	2914.79	0.29187	9.60707	0.29327	6.18	0.009912
BRD4(1-579)	202	229	ASTPPQTQTPQPNPPPVQATPHPFPAVT			17	2903.47	Default State	0.5	2914.69	0.187942	9.50907	0.190109	6.19337	0.007588
BRD4(1-579)	202	229	ASTPPQTQTPQPNPPPVQATPHPFPAVT			17	2903.47	Default State	50	2913.94	0.178118	8.75521	0.180403	6.20014	0.006735
BRD4(1-579)	202	229	ASTPPQTQTPQPNPPPVQATPHPFPAVT			17	2903.47	Default State	180	2913.92	0.191282	8.74095	0.193412	6.17022	0.005343
BRD4(1-579)	205	232	PPQTQTPQPNPPPVQATPHPFPAVTPDL			16	2969.52	CK2	0	2971.25	0.029261	0	0	5.90733	0.008791
BRD4(1-579)	205	232	PPQTQTPQPNPPPVQATPHPFPAVTPDL			16	2969.52	CK2	0.005	2980.58	0.06539	9.33366	0.071639	5.90922	0.021371
BRD4(1-579)	205	232	PPQTQTPQPNPPPVQATPHPFPAVTPDL			16	2969.52	CK2	0.5	2980.07	4.54747e-13	8.82111	0.029261	5.92472	0
BRD4(1-579)	205	232	PPQTQTPQPNPPPVQATPHPFPAVTPDL			16	2969.52	CK2	50	2979.65	0.18072	8.39838	0.183074	5.90598	0.005097
BRD4(1-579)	205	232	PPQTQTPQPNPPPVQATPHPFPAVTPDL			16	2969.52	CK2	180	2979.82	0.059076	8.5729	0.065925	5.89681	0.00272
BRD4(1-579)	205	232	PPQTQTPQPNPPPVQATPHPFPAVTPDL			16	2969.52	Default State	0	2971.29	0.004559	0	0	5.91999	0.023568
BRD4(1-579)	205	232	PPQTQTPQPNPPPVQATPHPFPAVTPDL			16	2969.52	Default State	0.005	2980.49	0.066459	9.2045	0.066616	5.90221	0.015331
BRD4(1-579)	205	232	PPQTQTPQPNPPPVQATPHPFPAVTPDL			16	2969.52	Default State	0.5	2979.82	0.147737	8.53039	0.147807	5.9206	0.006386
BRD4(1-579)	205	232	PPQTQTPQPNPPPVQATPHPFPAVTPDL			16	2969.52	Default State	50	2979.56	0.141721	8.2755	0.141795	5.9227	0.007436
BRD4(1-579)	205	232	PPQTQTPQPNPPPVQATPHPFPAVTPDL			16	2969.52	Default State	180	2979.75	0.158957	8.46627	0.159022	5.88722	0.007816
BRD4(1-579)	233	239	IVQTPVM			5	787.438	CK2	0	787.859	0.000438	0	0	5.98689	0.009552
BRD4(1-579)	233	239	IVQTPVM			5	787.438	CK2	0.005	790.895	0.031142	3.03592	0.031145	5.99608	0.013693
BRD4(1-579)	233	239	IVQTPVM			5	787.438	CK2	0.5	790.896	0	3.03743	0.000438	6.00506	0
BRD4(1-579)	233	239	IVQTPVM			5	787.438	CK2	50	790.703	0.005139	2.84435	0.005157	5.98795	0.000238
BRD4(1-579)	233	239	IVQTPVM			5	787.438	CK2	180	790.713	0.015902	2.85407	0.015908	5.98228	0.001816
BRD4(1-579)	233	239	IVQTPVM			5	787.438	Default State	0	787.859	0.002679	0	0	5.99506	0.016108
BRD4(1-579)	233	239	IVQTPVM			5	787.438	Default State	0.005	790.854	0.035993	2.99496	0.036092	5.98499	0.014517
BRD4(1-579)	233	239	IVQTPVM			5	787.438	Default State	0.5	790.855	0.008259	2.99627	0.008682	6.00245	0.005705
BRD4(1-579)	233	239	IVQTPVM			5	787.438	Default State	50	790.668	0.014471	2.8092	0.014717	5.99694	0.005584
BRD4(1-579)	233	239	IVQTPVM			5	787.438	Default State	180	790.653	0.015178	2.7938	0.015413	5.96926	0.006734
BRD4(1-579)	236	254	TPVMTVVPPQPLQTPPPVP			10	1995.1	CK2	0	1996.32	0.017265	0	0	8.27563	0.022012
BRD4(1-579)	236	254	TPVMTVVPPQPLQTPPPVP			10	1995.1	CK2	0.005	1996.71	0.013809	0.393077	0.022108	8.29504	0.031735
BRD4(1-579)	236	254	TPVMTVVPPQPLQTPPPVP			10	1995.1	CK2	0.5	1997.77	0.027573	1.45815	0.032533	8.28869	0.003681
BRD4(1-579)	236	254	TPVMTVVPPQPLQTPPPVP			10	1995.1	CK2	50	1999.06	0.059332	2.74349	0.061793	8.29189	0.006274
BRD4(1-579)	236	254	TPVMTVVPPQPLQTPPPVP			10	1995.1	CK2	180	1999.4	0.05386	3.07971	0.05656	8.26261	0.004827
BRD4(1-579)	236	254	TPVMTVVPPQPLQTPPPVP			10	1995.1	Default State	0	1996.31	0.037623	0	0	8.31088	0.070352
BRD4(1-579)	236	254	TPVMTVVPPQPLQTPPPVP			10	1995.1	Default State	0.005	1996.74	0.01514	0.432593	0.040555	8.27847	0.007799
BRD4(1-579)	236	254	TPVMTVVPPQPLQTPPPVP			10	1995.1	Default State	0.5	1997.75	0.031462	1.43761	0.049044	8.28784	0.007858
BRD4(1-579)	236	254	TPVMTVVPPQPLQTPPPVP			10	1995.1	Default State	50	1999.02	0.03707	2.70914	0.052817	8.33187	0.01793
BRD4(1-579)	236	254	TPVMTVVPPQPLQTPPPVP			10	1995.1	Default State	180	1999.33	0.083375	3.01635	0.09147	8.25071	0.009425
BRD4(1-579)	245	257	QPLQTPPPVPPQP			5	1395.76	CK2	0	1396.64	0.072882	0	0	8.28045	0.0221
BRD4(1-579)	245	257	QPLQTPPPVPPQP			5	1395.76	CK2	0.005	1396.85	0.003987	0.206848	0.072991	8.29841	0.03148
BRD4(1-579)	245	257	QPLQTPPPVPPQP			5	1395.76	CK2	0.5	1397.37	0	0.729196	0.072882	8.28728	0
BRD4(1-579)	245	257	QPLQTPPPVPPQP			5	1395.76	CK2	50	1398.3	0.106672	1.65449	0.129193	8.29605	0.00285
BRD4(1-579)	245	257	QPLQTPPPVPPQP			5	1395.76	CK2	180	1398.51	0.063145	1.86501	0.096432	8.26416	0.001691
BRD4(1-579)	245	257	QPLQTPPPVPPQP			5	1395.76	Default State	0	1396.61	0.027429	0	0	8.31499	0.070103
BRD4(1-579)	245	257	QPLQTPPPVPPQP			5	1395.76	Default State	0.005	1396.84	0.023997	0.227635	0.036445	8.28238	0.004568
BRD4(1-579)	245	257	QPLQTPPPVPPQP			5	1395.76	Default State	0.5	1397.35	0.017603	0.741096	0.032592	8.29214	0.005484
BRD4(1-579)	245	257	QPLQTPPPVPPQP			5	1395.76	Default State	50	1398.25	0.027915	1.63864	0.039136	8.33738	0.017616
BRD4(1-579)	245	257	QPLQTPPPVPPQP			5	1395.76	Default State	180	1398.51	0.075462	1.90377	0.080292	8.25333	0.007299
BRD4(1-579)	248	264	QTPPPVPPQPQPPPAPA			6	1715.91	CK2	0	1716.98	0.085894	0	0	8.27691	0.020831
BRD4(1-579)	248	264	QTPPPVPPQPQPPPAPA			6	1715.91	CK2	0.005	1717.25	0.022401	0.273881	0.088767	8.29581	0.031944
BRD4(1-579)	248	264	QTPPPVPPQPQPPPAPA			6	1715.91	CK2	0.5	1718.13	0	1.15084	0.085894	8.28962	0
BRD4(1-579)	248	264	QTPPPVPPQPQPPPAPA			6	1715.91	CK2	50	1719.31	0.045895	2.33034	0.097386	8.29501	0.002671
BRD4(1-579)	248	264	QTPPPVPPQPQPPPAPA			6	1715.91	CK2	180	1719.61	0.024996	2.63426	0.089457	8.26348	0.00065
BRD4(1-579)	248	264	QTPPPVPPQPQPPPAPA			6	1715.91	Default State	0	1716.94	0.034189	0	0	8.30596	0.068481
BRD4(1-579)	248	264	QTPPPVPPQPQPPPAPA			6	1715.91	Default State	0.005	1717.3	0.067892	0.367462	0.076014	8.27849	0.007353
BRD4(1-579)	248	264	QTPPPVPPQPQPPPAPA			6	1715.91	Default State	0.5	1718.16	0.006095	1.2237	0.034728	8.28909	0.005147
BRD4(1-579)	248	264	QTPPPVPPQPQPPPAPA			6	1715.91	Default State	50	1719.21	0.126886	2.27306	0.131411	8.33047	0.0164
BRD4(1-579)	248	264	QTPPPVPPQPQPPPAPA			6	1715.91	Default State	180	1719.42	0.145634	2.48572	0.149594	8.25154	0.007173
BRD4(1-579)	302	318	PIHEPPSLPPEPKTTKL			10	1881.05	CK2	0	1882.13	0.03657	0	0	5.02148	0.103226
BRD4(1-579)	302	318	PIHEPPSLPPEPKTTKL			10	1881.05	CK2	0.005	1886.31	0.100649	4.18346	0.107087	5.00791	0.014256
BRD4(1-579)	302	318	PIHEPPSLPPEPKTTKL			10	1881.05	CK2	0.5	1886.31	0.141171	4.17805	0.145831	5.0062	0.0004
BRD4(1-579)	302	318	PIHEPPSLPPEPKTTKL			10	1881.05	CK2	50	1885.97	0.078864	3.83802	0.086931	5.00365	0.001268
BRD4(1-579)	302	318	PIHEPPSLPPEPKTTKL			10	1881.05	CK2	180	1885.98	0.090847	3.84806	0.097931	4.99061	0.001233
BRD4(1-579)	302	318	PIHEPPSLPPEPKTTKL			10	1881.05	Default State	0	1882.13	0.046465	0	0	5.11588	0.120572
BRD4(1-579)	302	318	PIHEPPSLPPEPKTTKL			10	1881.05	Default State	0.005	1886.1	0.297975	3.96833	0.301576	5.33073	0.009304
BRD4(1-579)	302	318	PIHEPPSLPPEPKTTKL			10	1881.05	Default State	0.5	1886.23	0.08721	4.10251	0.098816	5.0076	0.00547
BRD4(1-579)	302	318	PIHEPPSLPPEPKTTKL			10	1881.05	Default State	50	1885.93	0.052358	3.80445	0.070003	5.02175	0.004972
BRD4(1-579)	302	318	PIHEPPSLPPEPKTTKL			10	1881.05	Default State	180	1885.78	0.278293	3.64951	0.282145	5.31697	0.006307
BRD4(1-579)	348	354	SKVSEQL			6	790.431	CK2	0	790.805	0.042633	0	0	4.12164	0.011829
BRD4(1-579)	348	354	SKVSEQL			6	790.431	CK2	0.005	793.767	0.035858	2.96227	0.055707	4.1333	0.014662
BRD4(1-579)	348	354	SKVSEQL			6	790.431	CK2	0.5	793.831	0.070031	3.02629	0.081987	4.12731	0.001571
BRD4(1-579)	348	354	SKVSEQL			6	790.431	CK2	50	793.677	0.103862	2.87154	0.112272	4.12184	0.001424
BRD4(1-579)	348	354	SKVSEQL			6	790.431	CK2	180	793.761	0.032354	2.9556	0.053519	4.11037	0.003243
BRD4(1-579)	348	354	SKVSEQL			6	790.431	Default State	0	790.834	0.028764	0	0	4.14098	0.027028
BRD4(1-579)	348	354	SKVSEQL			6	790.431	Default State	0.005	793.832	0.029838	2.99779	0.041444	4.11675	0.013293
BRD4(1-579)	348	354	SKVSEQL			6	790.431	Default State	0.5	793.885	0.063237	3.05138	0.069471	4.13063	0.001855
BRD4(1-579)	348	354	SKVSEQL			6	790.431	Default State	50	793.609	0.178651	2.77469	0.180952	4.14063	0.00376
BRD4(1-579)	348	354	SKVSEQL			6	790.431	Default State	180	793.721	0.09529	2.88707	0.099537	4.10776	0.005498
BRD4(1-579)	353	361	QLKCCSGIL			8	964.495	CK2	0	965.114	0.022932	0	0	7.1268	0.013433
BRD4(1-579)	353	361	QLKCCSGIL			8	964.495	CK2	0.005	965.594	0.058628	0.480377	0.062954	7.14686	0.022209
BRD4(1-579)	353	361	QLKCCSGIL			8	964.495	CK2	0.5	966.035	0.012992	0.921445	0.026357	7.1478	0.000149
BRD4(1-579)	353	361	QLKCCSGIL			8	964.495	CK2	50	966.588	0.033944	1.47458	0.040965	7.13721	0.001486
BRD4(1-579)	353	361	QLKCCSGIL			8	964.495	CK2	180	966.757	0.023057	1.64359	0.032519	7.12333	0.000984
BRD4(1-579)	353	361	QLKCCSGIL			8	964.495	Default State	0	965.103	0.02531	0	0	7.14947	0.037183
BRD4(1-579)	353	361	QLKCCSGIL			8	964.495	Default State	0.005	965.604	0.080402	0.501174	0.084291	7.12995	0.009873
BRD4(1-579)	353	361	QLKCCSGIL			8	964.495	Default State	0.5	965.934	0.014827	0.830954	0.029333	7.14389	0.006871
BRD4(1-579)	353	361	QLKCCSGIL			8	964.495	Default State	50	966.485	0.019833	1.38267	0.032155	7.16047	0.008229
BRD4(1-579)	353	361	QLKCCSGIL			8	964.495	Default State	180	966.645	0.06262	1.54215	0.067541	7.11211	0.007871
BRD4(1-579)	355	361	KCCSGIL			6	723.353	CK2	0	723.755	0.017148	0	0	5.75544	0.014659
BRD4(1-579)	355	361	KCCSGIL			6	723.353	CK2	0.005	724.17	0.011706	0.415065	0.020762	5.78012	0.025008
BRD4(1-579)	355	361	KCCSGIL			6	723.353	CK2	0.5	724.431	0.015012	0.676482	0.02279	5.7821	0.000474
BRD4(1-579)	355	361	KCCSGIL			6	723.353	CK2	50	725.113	0.023682	1.3585	0.029238	5.76474	0.000902
BRD4(1-579)	355	361	KCCSGIL			6	723.353	CK2	180	725.221	0.012512	1.46696	0.021227	5.75141	0.00142
BRD4(1-579)	355	361	KCCSGIL			6	723.353	Default State	0	723.756	0.021397	0	0	5.77652	0.040453
BRD4(1-579)	355	361	KCCSGIL			6	723.353	Default State	0.005	724.182	0.031134	0.426286	0.037777	5.76144	0.015555
BRD4(1-579)	355	361	KCCSGIL			6	723.353	Default State	0.5	724.41	0.01297	0.653965	0.025021	5.77742	0.005455
BRD4(1-579)	355	361	KCCSGIL			6	723.353	Default State	50	725.079	0.008511	1.32289	0.023028	5.78935	0.009214
BRD4(1-579)	355	361	KCCSGIL			6	723.353	Default State	180	725.229	0.018522	1.47304	0.0283	5.7372	0.010887
BRD4(1-579)	362	381	KEMFAKKHAAYAWPFYKPVD			17	2427.23	CK2	0	2428.75	0.036655	0	0	6.84854	0.03417
BRD4(1-579)	362	381	KEMFAKKHAAYAWPFYKPVD			17	2427.23	CK2	0.005	2429.54	0.032891	0.783167	0.049249	6.87638	0.045748
BRD4(1-579)	362	381	KEMFAKKHAAYAWPFYKPVD			17	2427.23	CK2	0.5	2430.34	0.04353	1.58662	0.056908	6.90421	0.001044
BRD4(1-579)	362	381	KEMFAKKHAAYAWPFYKPVD			17	2427.23	CK2	50	2432.65	0.120543	3.89729	0.125993	6.88515	0.003038
BRD4(1-579)	362	381	KEMFAKKHAAYAWPFYKPVD			17	2427.23	CK2	180	2433.66	0.130131	4.91122	0.135195	6.83307	0.003261
BRD4(1-579)	362	381	KEMFAKKHAAYAWPFYKPVD			17	2427.23	Default State	0	2428.75	0.03563	0	0	6.89035	0.101394
BRD4(1-579)	362	381	KEMFAKKHAAYAWPFYKPVD			17	2427.23	Default State	0.005	2429.52	0.037239	0.765522	0.051538	6.84472	0.020816
BRD4(1-579)	362	381	KEMFAKKHAAYAWPFYKPVD			17	2427.23	Default State	0.5	2430.36	0.039679	1.60713	0.053329	6.88572	0.006972
BRD4(1-579)	362	381	KEMFAKKHAAYAWPFYKPVD			17	2427.23	Default State	50	2432.76	0.072207	4.00918	0.080519	6.92533	0.022397
BRD4(1-579)	362	381	KEMFAKKHAAYAWPFYKPVD			17	2427.23	Default State	180	2433.75	0.12309	4.9934	0.128143	6.80944	0.013615
BRD4(1-579)	364	381	MFAKKHAAYAWPFYKPVD			15	2170.09	CK2	0	2171.64	0.038211	0	0	7.19004	0.029532
BRD4(1-579)	364	381	MFAKKHAAYAWPFYKPVD			15	2170.09	CK2	0.005	2172.41	0.032424	0.765864	0.050114	7.21995	0.038897
BRD4(1-579)	364	381	MFAKKHAAYAWPFYKPVD			15	2170.09	CK2	0.5	2173.23	0	1.58949	0.038211	7.23062	0
BRD4(1-579)	364	381	MFAKKHAAYAWPFYKPVD			15	2170.09	CK2	50	2175.44	0.041753	3.79688	0.056599	7.21688	0.005665
BRD4(1-579)	364	381	MFAKKHAAYAWPFYKPVD			15	2170.09	CK2	180	2176.34	0.112777	4.70326	0.119075	7.17287	0.003452
BRD4(1-579)	364	381	MFAKKHAAYAWPFYKPVD			15	2170.09	Default State	0	2171.66	0.039185	0	0	7.22922	0.087688
BRD4(1-579)	364	381	MFAKKHAAYAWPFYKPVD			15	2170.09	Default State	0.005	2172.35	0.039962	0.692353	0.055968	7.19006	0.014812
BRD4(1-579)	364	381	MFAKKHAAYAWPFYKPVD			15	2170.09	Default State	0.5	2173.21	0.057517	1.54909	0.069596	7.21952	0.004925
BRD4(1-579)	364	381	MFAKKHAAYAWPFYKPVD			15	2170.09	Default State	50	2175.56	0.025349	3.90268	0.046669	7.26196	0.020532
BRD4(1-579)	364	381	MFAKKHAAYAWPFYKPVD			15	2170.09	Default State	180	2176.44	0.040937	4.78381	0.056668	7.15325	0.011616
BRD4(1-579)	366	381	AKKHAAYAWPFYKPVD			13	1891.99	CK2	0	1893.14	0.033378	0	0	6.90989	0.050853
BRD4(1-579)	366	381	AKKHAAYAWPFYKPVD			13	1891.99	CK2	0.005	1893.78	0.032879	0.64417	0.046852	6.91928	0.054302
BRD4(1-579)	366	381	AKKHAAYAWPFYKPVD			13	1891.99	CK2	0.5	1894.6	0.046829	1.45906	0.057507	6.97565	0.001146
BRD4(1-579)	366	381	AKKHAAYAWPFYKPVD			13	1891.99	CK2	50	1896.86	0.109012	3.72513	0.114007	6.96372	0.003171
BRD4(1-579)	366	381	AKKHAAYAWPFYKPVD			13	1891.99	CK2	180	1897.88	0.093219	4.7403	0.099014	6.9292	0.005184
BRD4(1-579)	366	381	AKKHAAYAWPFYKPVD			13	1891.99	Default State	0	1893.14	0.02398	0	0	6.97334	0.063817
BRD4(1-579)	366	381	AKKHAAYAWPFYKPVD			13	1891.99	Default State	0.005	1893.77	0.031539	0.633187	0.03962	6.94777	0.013414
BRD4(1-579)	366	381	AKKHAAYAWPFYKPVD			13	1891.99	Default State	0.5	1894.64	0.012361	1.50418	0.026979	6.96911	0.008102
BRD4(1-579)	366	381	AKKHAAYAWPFYKPVD			13	1891.99	Default State	50	1896.99	0.059979	3.856	0.064595	6.99931	0.014604
BRD4(1-579)	366	381	AKKHAAYAWPFYKPVD			13	1891.99	Default State	180	1897.95	0.070668	4.80918	0.074626	6.91174	0.016426
BRD4(1-579)	375	381	PFYKPVD			4	865.445	CK2	0	865.97	0.004	0	0	6.85018	0.038104
BRD4(1-579)	375	381	PFYKPVD			4	865.445	CK2	0.005	866.279	0.007085	0.309157	0.008137	6.88143	0.049441
BRD4(1-579)	375	381	PFYKPVD			4	865.445	CK2	0.5	866.747	0	0.777154	0.004	6.91319	0
BRD4(1-579)	375	381	PFYKPVD			4	865.445	CK2	50	867.528	0.038091	1.55746	0.038301	6.89582	0.003906
BRD4(1-579)	375	381	PFYKPVD			4	865.445	CK2	180	867.829	0.028264	1.8592	0.028545	6.83632	0.003698
BRD4(1-579)	375	381	PFYKPVD			4	865.445	Default State	0	865.925	0.009144	0	0	6.89065	0.102162
BRD4(1-579)	375	381	PFYKPVD			4	865.445	Default State	0.005	866.286	0.016965	0.36041	0.019272	6.84628	0.023325
BRD4(1-579)	375	381	PFYKPVD			4	865.445	Default State	0.5	866.657	0.002253	0.73158	0.009418	6.89321	0.008097
BRD4(1-579)	375	381	PFYKPVD			4	865.445	Default State	50	867.554	0.011225	1.62889	0.014478	6.939	0.026189
BRD4(1-579)	375	381	PFYKPVD			4	865.445	Default State	180	867.863	0.048098	1.93814	0.048959	6.80808	0.014451
BRD4(1-579)	365	382	FAKKHAAYAWPFYKPVDV			15	2138.12	CK2	0	2139.36	0.006247	0	0	8.14297	0.021749
BRD4(1-579)	365	382	FAKKHAAYAWPFYKPVDV			15	2138.12	CK2	0.5	2140.7	0	1.33804	0.006247	8.14689	0
BRD4(1-579)	365	382	FAKKHAAYAWPFYKPVDV			15	2138.12	CK2	180	2142.42	0.031588	3.05517	0.032199	8.13196	0.001862
BRD4(1-579)	365	382	FAKKHAAYAWPFYKPVDV			15	2138.12	Default State	0	2139.36	0.001884	0	0	8.20333	0.069946
BRD4(1-579)	365	382	FAKKHAAYAWPFYKPVDV			15	2138.12	Default State	0.005	2139.7	0.056632	0.340394	0.056663	8.14328	0.000864
BRD4(1-579)	365	382	FAKKHAAYAWPFYKPVDV			15	2138.12	Default State	0.5	2140.66	0.038729	1.30609	0.038775	8.15196	0.007725
BRD4(1-579)	365	382	FAKKHAAYAWPFYKPVDV			15	2138.12	Default State	50	2142.09	0.04104	2.73222	0.041084	8.20649	0.016607
BRD4(1-579)	365	382	FAKKHAAYAWPFYKPVDV			15	2138.12	Default State	180	2142.54	0.045737	3.18526	0.045776	8.12202	0.005788
BRD4(1-579)	362	384	KEMFAKKHAAYAWPFYKPVDVEA			20	2726.38	CK2	0	2728.07	0.016668	0	0	7.17824	0.030592
BRD4(1-579)	362	384	KEMFAKKHAAYAWPFYKPVDVEA			20	2726.38	CK2	0.005	2729.14	0.067801	1.06895	0.06982	7.19798	0.035503
BRD4(1-579)	362	384	KEMFAKKHAAYAWPFYKPVDVEA			20	2726.38	CK2	0.5	2730.72	0.062641	2.64391	0.06482	7.21137	0.000173
BRD4(1-579)	362	384	KEMFAKKHAAYAWPFYKPVDVEA			20	2726.38	CK2	50	2732.86	0.131753	4.79189	0.132803	7.20611	0.005451
BRD4(1-579)	362	384	KEMFAKKHAAYAWPFYKPVDVEA			20	2726.38	CK2	180	2733.91	0.131536	5.83605	0.132588	7.15991	0.003426
BRD4(1-579)	362	384	KEMFAKKHAAYAWPFYKPVDVEA			20	2726.38	Default State	0	2728.08	0.022839	0	0	7.2174	0.087341
BRD4(1-579)	362	384	KEMFAKKHAAYAWPFYKPVDVEA			20	2726.38	Default State	0.005	2729.14	0.044839	1.05489	0.05032	7.17038	0.013825
BRD4(1-579)	362	384	KEMFAKKHAAYAWPFYKPVDVEA			20	2726.38	Default State	0.5	2730.66	0.069915	2.57864	0.073551	7.20129	0.005587
BRD4(1-579)	362	384	KEMFAKKHAAYAWPFYKPVDVEA			20	2726.38	Default State	50	2732.93	0.112172	4.85044	0.114473	7.24592	0.018939
BRD4(1-579)	362	384	KEMFAKKHAAYAWPFYKPVDVEA			20	2726.38	Default State	180	2733.94	0.115961	5.85548	0.118189	7.13653	0.0102
BRD4(1-579)	365	384	FAKKHAAYAWPFYKPVDVEA			17	2338.2	CK2	0	2339.69	0.046372	0	0	7.3816	0.028052
BRD4(1-579)	365	384	FAKKHAAYAWPFYKPVDVEA			17	2338.2	CK2	0.005	2340.53	0.075516	0.848296	0.088617	7.3981	0.029344
BRD4(1-579)	365	384	FAKKHAAYAWPFYKPVDVEA			17	2338.2	CK2	0.5	2342.23	0.013914	2.5486	0.048414	7.40362	0.001154
BRD4(1-579)	365	384	FAKKHAAYAWPFYKPVDVEA			17	2338.2	CK2	50	2344.14	0.16271	4.45527	0.169189	7.4048	0.009345
BRD4(1-579)	365	384	FAKKHAAYAWPFYKPVDVEA			17	2338.2	CK2	180	2345.07	0.17271	5.38733	0.178827	7.36105	0.002228
BRD4(1-579)	365	384	FAKKHAAYAWPFYKPVDVEA			17	2338.2	Default State	0	2339.71	0.03706	0	0	7.41359	0.071838
BRD4(1-579)	365	384	FAKKHAAYAWPFYKPVDVEA			17	2338.2	Default State	0.005	2340.59	0.048552	0.871806	0.06108	7.37934	0.005832
BRD4(1-579)	365	384	FAKKHAAYAWPFYKPVDVEA			17	2338.2	Default State	0.5	2342.2	0.092899	2.48929	0.100019	7.40077	0.007763
BRD4(1-579)	365	384	FAKKHAAYAWPFYKPVDVEA			17	2338.2	Default State	50	2344.25	0.188479	4.53778	0.192088	7.45154	0.017208
BRD4(1-579)	365	384	FAKKHAAYAWPFYKPVDVEA			17	2338.2	Default State	180	2345.19	0.198479	5.47678	0.201909	7.34948	0.01462
BRD4(1-579)	366	384	AKKHAAYAWPFYKPVDVEA			16	2191.13	CK2	0	2192.46	0.029349	0	0	7.28823	0.020034
BRD4(1-579)	366	384	AKKHAAYAWPFYKPVDVEA			16	2191.13	CK2	0.005	2193.42	0.090363	0.961179	0.09501	7.3054	0.024885
BRD4(1-579)	366	384	AKKHAAYAWPFYKPVDVEA			16	2191.13	CK2	0.5	2195	0.066207	2.53611	0.072421	7.30533	0.001236
BRD4(1-579)	366	384	AKKHAAYAWPFYKPVDVEA			16	2191.13	CK2	50	2197.11	0.170032	4.65377	0.172547	7.30272	0.004832
BRD4(1-579)	366	384	AKKHAAYAWPFYKPVDVEA			16	2191.13	CK2	180	2198.1	0.189308	5.63595	0.19157	7.27105	0.005447
BRD4(1-579)	366	384	AKKHAAYAWPFYKPVDVEA			16	2191.13	Default State	0	2192.47	0.023169	0	0	7.31289	0.05594
BRD4(1-579)	366	384	AKKHAAYAWPFYKPVDVEA			16	2191.13	Default State	0.005	2193.43	0.054209	0.963617	0.058953	7.28742	0.007316
BRD4(1-579)	366	384	AKKHAAYAWPFYKPVDVEA			16	2191.13	Default State	0.5	2195	0.073238	2.53048	0.076816	7.30266	0.006415
BRD4(1-579)	366	384	AKKHAAYAWPFYKPVDVEA			16	2191.13	Default State	50	2197.2	0.147719	4.7283	0.149525	7.33992	0.014457
BRD4(1-579)	366	384	AKKHAAYAWPFYKPVDVEA			16	2191.13	Default State	180	2198.12	0.144851	5.65047	0.146692	7.26295	0.007628
BRD4(1-579)	372	384	YAWPFYKPVDVEA			10	1584.77	CK2	0	1585.79	0.040458	0	0	9.12452	0.009999
BRD4(1-579)	372	384	YAWPFYKPVDVEA			10	1584.77	CK2	0.005	1586.65	0.035125	0.855367	0.053578	9.13443	0.013597
BRD4(1-579)	372	384	YAWPFYKPVDVEA			10	1584.77	CK2	0.5	1588.33	0	2.53645	0.040458	9.12258	0
BRD4(1-579)	372	384	YAWPFYKPVDVEA			10	1584.77	CK2	50	1589.52	0.054966	3.72493	0.06825	9.12809	0.001673
BRD4(1-579)	372	384	YAWPFYKPVDVEA			10	1584.77	CK2	180	1590.2	0.033591	4.40318	0.052585	9.11458	0.000546
BRD4(1-579)	372	384	YAWPFYKPVDVEA			10	1584.77	Default State	0	1585.78	0.02537	0	0	9.14542	0.032303
BRD4(1-579)	372	384	YAWPFYKPVDVEA			10	1584.77	Default State	0.005	1586.66	0.016275	0.885017	0.030141	9.13235	0.004062
BRD4(1-579)	372	384	YAWPFYKPVDVEA			10	1584.77	Default State	0.5	1588.27	0.034447	2.48774	0.042781	9.12454	0.005344
BRD4(1-579)	372	384	YAWPFYKPVDVEA			10	1584.77	Default State	50	1589.55	0.033718	3.77377	0.042196	9.15509	0.009966
BRD4(1-579)	372	384	YAWPFYKPVDVEA			10	1584.77	Default State	180	1590.12	0.002018	4.33841	0.02545	9.11383	0.003763
BRD4(1-579)	375	384	PFYKPVDVEA			7	1164.59	CK2	0	1165.28	0.008248	0	0	7.18359	0.037746
BRD4(1-579)	375	384	PFYKPVDVEA			7	1164.59	CK2	0.005	1165.91	0.054904	0.635162	0.05552	7.1954	0.042645
BRD4(1-579)	375	384	PFYKPVDVEA			7	1164.59	CK2	0.5	1166.92	0	1.63871	0.008248	7.21901	0
BRD4(1-579)	375	384	PFYKPVDVEA			7	1164.59	CK2	50	1167.87	0.018385	2.59112	0.02015	7.2177	0.007974
BRD4(1-579)	375	384	PFYKPVDVEA			7	1164.59	CK2	180	1168.34	0.045564	3.06671	0.046304	7.1566	0.005474
BRD4(1-579)	375	384	PFYKPVDVEA			7	1164.59	Default State	0	1165.22	0.0374	0	0	7.2265	0.102692
BRD4(1-579)	375	384	PFYKPVDVEA			7	1164.59	Default State	0.005	1165.81	0.029553	0.589806	0.047668	7.16508	0.020333
BRD4(1-579)	375	384	PFYKPVDVEA			7	1164.59	Default State	0.5	1166.96	0.003446	1.74119	0.037559	7.20137	0.00613
BRD4(1-579)	375	384	PFYKPVDVEA			7	1164.59	Default State	50	1167.93	0.041548	2.70997	0.055902	7.26278	0.026395
BRD4(1-579)	375	384	PFYKPVDVEA			7	1164.59	Default State	180	1168.29	0.123463	3.07068	0.129003	7.20549	0.078612
BRD4(1-579)	365	386	FAKKHAAYAWPFYKPVDVEALG			19	2508.31	CK2	0	2509.91	0.045571	0	0	7.1731	0.029451
BRD4(1-579)	365	386	FAKKHAAYAWPFYKPVDVEALG			19	2508.31	CK2	0.005	2510.62	0.059105	0.705184	0.074633	7.19336	0.035585
BRD4(1-579)	365	386	FAKKHAAYAWPFYKPVDVEALG			19	2508.31	CK2	0.5	2511.68	0.032159	1.76874	0.055776	7.20774	0.00165
BRD4(1-579)	365	386	FAKKHAAYAWPFYKPVDVEALG			19	2508.31	CK2	50	2513.41	0.106161	3.49387	0.115529	7.20064	0.006146
BRD4(1-579)	365	386	FAKKHAAYAWPFYKPVDVEALG			19	2508.31	CK2	180	2514.24	0.116397	4.32645	0.125	7.15648	0.003512
BRD4(1-579)	365	386	FAKKHAAYAWPFYKPVDVEALG			19	2508.31	Default State	0	2509.91	0.03596	0	0	7.20987	0.085023
BRD4(1-579)	365	386	FAKKHAAYAWPFYKPVDVEALG			19	2508.31	Default State	0.005	2510.6	0.053844	0.691742	0.064748	7.1659	0.014536
BRD4(1-579)	365	386	FAKKHAAYAWPFYKPVDVEALG			19	2508.31	Default State	0.5	2511.65	0.048968	1.74593	0.060754	7.19755	0.005692
BRD4(1-579)	365	386	FAKKHAAYAWPFYKPVDVEALG			19	2508.31	Default State	50	2513.52	0.082402	3.61097	0.089907	7.24033	0.018561
BRD4(1-579)	365	386	FAKKHAAYAWPFYKPVDVEALG			19	2508.31	Default State	180	2514.3	0.101201	4.39719	0.107401	7.13294	0.010553
BRD4(1-579)	385	391	LGLHDYC			6	820.366	CK2	0	820.824	0.057316	0	0	6.28897	0.011087
BRD4(1-579)	385	391	LGLHDYC			6	820.366	CK2	0.005	821.669	0.061035	0.845374	0.083728	6.30397	0.018265
BRD4(1-579)	385	391	LGLHDYC			6	820.366	CK2	0.5	822.655	0.004367	1.8311	0.057482	6.30571	0.000426
BRD4(1-579)	385	391	LGLHDYC			6	820.366	CK2	50	822.546	0.015495	1.72195	0.059373	6.29108	0.000719
BRD4(1-579)	385	391	LGLHDYC			6	820.366	CK2	180	822.574	0.019194	1.74961	0.060444	6.28035	0.00098
BRD4(1-579)	385	391	LGLHDYC			6	820.366	Default State	0	820.817	0.050373	0	0	6.30439	0.030261
BRD4(1-579)	385	391	LGLHDYC			6	820.366	Default State	0.005	821.712	0.020937	0.894706	0.05455	6.29016	0.011386
BRD4(1-579)	385	391	LGLHDYC			6	820.366	Default State	0.5	822.634	0.037659	1.81702	0.062894	6.30354	0.007114
BRD4(1-579)	385	391	LGLHDYC			6	820.366	Default State	50	822.519	0.016256	1.70203	0.052931	6.30973	0.007446
BRD4(1-579)	385	391	LGLHDYC			6	820.366	Default State	180	822.528	0.015894	1.71123	0.052821	6.27052	0.00576
BRD4(1-579)	384	392	ALGLHDYCD			8	1006.43	CK2	0	1007.07	0.009563	0	0	6.29721	0.009186
BRD4(1-579)	384	392	ALGLHDYCD			8	1006.43	CK2	0.005	1008.18	0.037352	1.11444	0.038557	6.31149	0.019589
BRD4(1-579)	384	392	ALGLHDYCD			8	1006.43	CK2	0.5	1009.25	0.036752	2.18136	0.037976	6.31438	0.000695
BRD4(1-579)	384	392	ALGLHDYCD			8	1006.43	CK2	50	1009.07	0.020327	1.99761	0.022464	6.29591	0.000192
BRD4(1-579)	384	392	ALGLHDYCD			8	1006.43	CK2	180	1009.08	0.02143	2.00714	0.023467	6.28751	0.000522
BRD4(1-579)	384	392	ALGLHDYCD			8	1006.43	Default State	0	1007.07	0.013169	0	0	6.31279	0.028658
BRD4(1-579)	384	392	ALGLHDYCD			8	1006.43	Default State	0.005	1008.22	0.046341	1.14818	0.048176	6.29789	0.011476
BRD4(1-579)	384	392	ALGLHDYCD			8	1006.43	Default State	0.5	1009.2	0.038024	2.13571	0.04024	6.31093	0.007249
BRD4(1-579)	384	392	ALGLHDYCD			8	1006.43	Default State	50	1008.99	0.015454	1.92145	0.020303	6.31282	0.007418
BRD4(1-579)	384	392	ALGLHDYCD			8	1006.43	Default State	180	1008.98	0.033976	1.91497	0.036439	6.28027	0.005193
BRD4(1-579)	385	392	LGLHDYCD			7	935.393	CK2	0	935.901	0.011759	0	0	6.05771	0.011504
BRD4(1-579)	385	392	LGLHDYCD			7	935.393	CK2	0.005	936.723	0.035792	0.821909	0.037674	6.07309	0.015579
BRD4(1-579)	385	392	LGLHDYCD			7	935.393	CK2	0.5	937.809	0.005285	1.90762	0.012893	6.07489	0.00031
BRD4(1-579)	385	392	LGLHDYCD			7	935.393	CK2	50	937.705	0.007019	1.80416	0.013695	6.06078	0.000472
BRD4(1-579)	385	392	LGLHDYCD			7	935.393	CK2	180	937.702	0.034197	1.80089	0.036162	6.0524	0.001023
BRD4(1-579)	385	392	LGLHDYCD			7	935.393	Default State	0	935.916	0.013965	0	0	6.07099	0.024386
BRD4(1-579)	385	392	LGLHDYCD			7	935.393	Default State	0.005	936.775	0.018082	0.859428	0.022847	6.06029	0.009297
BRD4(1-579)	385	392	LGLHDYCD			7	935.393	Default State	0.5	937.776	0.010518	1.86042	0.017483	6.07234	0.007229
BRD4(1-579)	385	392	LGLHDYCD			7	935.393	Default State	50	937.661	0.004479	1.74567	0.014666	6.07794	0.006579
BRD4(1-579)	385	392	LGLHDYCD			7	935.393	Default State	180	937.664	0.011978	1.74862	0.018398	6.04179	0.004691
BRD4(1-579)	386	392	GLHDYCD			6	822.309	CK2	0	822.862	0.017095	0	0	6.05663	0.009507
BRD4(1-579)	386	392	GLHDYCD			6	822.309	CK2	0.005	823.4	0.02088	0.53767	0.026985	6.07417	0.015539
BRD4(1-579)	386	392	GLHDYCD			6	822.309	CK2	0.5	824.436	0	1.57437	0.017095	6.07352	0
BRD4(1-579)	386	392	GLHDYCD			6	822.309	CK2	50	824.381	0.044381	1.51879	0.04756	6.06143	0.000691
BRD4(1-579)	386	392	GLHDYCD			6	822.309	CK2	180	824.343	0.051672	1.48112	0.054427	6.05285	0.000769
BRD4(1-579)	386	392	GLHDYCD			6	822.309	Default State	0	822.912	0.031859	0	0	6.09296	0.054704
BRD4(1-579)	386	392	GLHDYCD			6	822.309	Default State	0.005	823.455	0.021736	0.542441	0.038567	6.06107	0.008776
BRD4(1-579)	386	392	GLHDYCD			6	822.309	Default State	0.5	824.469	0.054154	1.55699	0.06283	6.07106	0.007139
BRD4(1-579)	386	392	GLHDYCD			6	822.309	Default State	50	824.346	0.03261	1.43348	0.045589	6.07634	0.005859
BRD4(1-579)	386	392	GLHDYCD			6	822.309	Default State	180	824.28	0.019959	1.36835	0.037594	6.04269	0.004765
BRD4(1-579)	390	399	YCDIIKHPMD			8	1234.56	CK2	0	1235.35	0.007401	0	0	5.3659	0.014488
BRD4(1-579)	390	399	YCDIIKHPMD			8	1234.56	CK2	0.005	1236.09	0.04138	0.736967	0.042036	5.38291	0.019687
BRD4(1-579)	390	399	YCDIIKHPMD			8	1234.56	CK2	0.5	1237.04	0.00027	1.68567	0.007406	5.38016	0.000156
BRD4(1-579)	390	399	YCDIIKHPMD			8	1234.56	CK2	50	1237.69	0.022969	2.34458	0.024132	5.36627	0.000381
BRD4(1-579)	390	399	YCDIIKHPMD			8	1234.56	CK2	180	1237.78	0.033212	2.43335	0.034027	5.35249	0.000539
BRD4(1-579)	390	399	YCDIIKHPMD			8	1234.56	Default State	0	1235.37	0.017495	0	0	5.3844	0.033983
BRD4(1-579)	390	399	YCDIIKHPMD			8	1234.56	Default State	0.005	1236.09	0.029042	0.721487	0.033905	5.36623	0.012476
BRD4(1-579)	390	399	YCDIIKHPMD			8	1234.56	Default State	0.5	1237.03	0.018298	1.65877	0.025316	5.37878	0.004628
BRD4(1-579)	390	399	YCDIIKHPMD			8	1234.56	Default State	50	1237.66	0.02284	2.28949	0.028771	5.38728	0.007694
BRD4(1-579)	390	399	YCDIIKHPMD			8	1234.56	Default State	180	1237.74	0.01404	2.36806	0.022432	5.34181	0.00725
BRD4(1-579)	388	400	HDYCDIIKHPMDM			11	1617.69	CK2	0	1618.84	0.005169	0	0	6.8679	0.010953
BRD4(1-579)	388	400	HDYCDIIKHPMDM			11	1617.69	CK2	0.005	1620.16	0.235249	1.31992	0.235306	6.87506	0.02083
BRD4(1-579)	388	400	HDYCDIIKHPMDM			11	1617.69	CK2	0.5	1621.75	0	2.90991	0.005169	6.86944	0
BRD4(1-579)	388	400	HDYCDIIKHPMDM			11	1617.69	CK2	50	1622.38	0.144981	3.53945	0.145074	6.85673	0.0014
BRD4(1-579)	388	400	HDYCDIIKHPMDM			11	1617.69	CK2	180	1622.39	0.012841	3.55619	0.013842	6.84273	0.00131
BRD4(1-579)	388	400	HDYCDIIKHPMDM			11	1617.69	Default State	0	1618.84	0.002156	0	0	6.8914	0.037285
BRD4(1-579)	388	400	HDYCDIIKHPMDM			11	1617.69	Default State	0.005	1620	0.000955	1.16524	0.002358	6.86347	0.007607
BRD4(1-579)	388	400	HDYCDIIKHPMDM			11	1617.69	Default State	0.5	1621.62	0.090453	2.7864	0.090478	6.86232	0.009653
BRD4(1-579)	388	400	HDYCDIIKHPMDM			11	1617.69	Default State	50	1622.38	0.143708	3.53823	0.143724	6.88195	0.010017
BRD4(1-579)	388	400	HDYCDIIKHPMDM			11	1617.69	Default State	180	1622.28	0.039636	3.44182	0.039694	6.83952	0.005076
BRD4(1-579)	390	400	YCDIIKHPMDM			9	1365.6	CK2	0	1366.55	0.012717	0	0	6.67457	0.01403
BRD4(1-579)	390	400	YCDIIKHPMDM			9	1365.6	CK2	0.005	1367.2	0.022065	0.654224	0.025467	6.68504	0.018726
BRD4(1-579)	390	400	YCDIIKHPMDM			9	1365.6	CK2	0.5	1368.13	0.026827	1.5792	0.029688	6.68059	0.000314
BRD4(1-579)	390	400	YCDIIKHPMDM			9	1365.6	CK2	50	1369.04	0.034707	2.4918	0.036963	6.67248	0.000252
BRD4(1-579)	390	400	YCDIIKHPMDM			9	1365.6	CK2	180	1369.15	0.037441	2.60084	0.039542	6.65762	0.000294
BRD4(1-579)	390	400	YCDIIKHPMDM			9	1365.6	Default State	0	1366.52	0.01926	0	0	6.6956	0.035906
BRD4(1-579)	390	400	YCDIIKHPMDM			9	1365.6	Default State	0.005	1367.21	0.027031	0.68352	0.033191	6.67155	0.005362
BRD4(1-579)	390	400	YCDIIKHPMDM			9	1365.6	Default State	0.5	1368.14	0.030159	1.6141	0.035784	6.6787	0.007565
BRD4(1-579)	390	400	YCDIIKHPMDM			9	1365.6	Default State	50	1369.01	0.030728	2.4822	0.036265	6.69858	0.009312
BRD4(1-579)	390	400	YCDIIKHPMDM			9	1365.6	Default State	180	1369.06	0.035567	2.5356	0.040447	6.65078	0.002939
BRD4(1-579)	392	400	DIIKHPMDM			7	1099.53	CK2	0	1100.47	0.006777	0	0	5.67506	0.015011
BRD4(1-579)	392	400	DIIKHPMDM			7	1099.53	CK2	0.005	1100.98	0.012574	0.515416	0.014284	5.69238	0.020766
BRD4(1-579)	392	400	DIIKHPMDM			7	1099.53	CK2	0.5	1101.63	0	1.16363	0.006777	5.69352	0
BRD4(1-579)	392	400	DIIKHPMDM			7	1099.53	CK2	50	1102.26	0.013506	1.79331	0.015111	5.67703	0.000575
BRD4(1-579)	392	400	DIIKHPMDM			7	1099.53	CK2	180	1102.3	0.044336	1.83383	0.044851	5.66338	0.001053
BRD4(1-579)	392	400	DIIKHPMDM			7	1099.53	Default State	0	1100.38	0.097157	0	0	5.69163	0.03618
BRD4(1-579)	392	400	DIIKHPMDM			7	1099.53	Default State	0.005	1100.99	0.022487	0.606152	0.099725	5.67579	0.012316
BRD4(1-579)	392	400	DIIKHPMDM			7	1099.53	Default State	0.5	1101.48	0.004111	1.09595	0.097244	5.68998	0.007352
BRD4(1-579)	392	400	DIIKHPMDM			7	1099.53	Default State	50	1102.18	0.041106	1.79838	0.105495	5.69994	0.008713
BRD4(1-579)	392	400	DIIKHPMDM			7	1099.53	Default State	180	1102.19	0.012041	1.80946	0.0979	5.65146	0.007656
BRD4(1-579)	393	400	IIKHPMDM			6	984.5	CK2	0	985.1	0.006413	0	0	4.51011	0.019362
BRD4(1-579)	393	400	IIKHPMDM			6	984.5	CK2	0.005	985.687	0.040912	0.587663	0.041411	4.52858	0.024396
BRD4(1-579)	393	400	IIKHPMDM			6	984.5	CK2	0.5	985.936	0.03317	0.836361	0.033785	4.53147	0.000226
BRD4(1-579)	393	400	IIKHPMDM			6	984.5	CK2	50	986.234	0.03302	1.13405	0.033637	4.52428	0.001703
BRD4(1-579)	393	400	IIKHPMDM			6	984.5	CK2	180	986.333	0.04264	1.23395	0.043119	4.50267	0.001127
BRD4(1-579)	393	400	IIKHPMDM			6	984.5	Default State	0	985.118	0.010114	0	0	4.53144	0.048679
BRD4(1-579)	393	400	IIKHPMDM			6	984.5	Default State	0.005	985.679	0.032006	0.560636	0.033566	4.51039	0.013914
BRD4(1-579)	393	400	IIKHPMDM			6	984.5	Default State	0.5	985.919	0.034776	0.800822	0.036217	4.53041	0.003748
BRD4(1-579)	393	400	IIKHPMDM			6	984.5	Default State	50	986.2	0.029242	1.08243	0.030942	4.55365	0.008197
BRD4(1-579)	393	400	IIKHPMDM			6	984.5	Default State	180	986.277	0.025026	1.15891	0.026993	4.49394	0.008222
BRD4(1-579)	390	402	YCDIIKHPMDMST			11	1553.68	CK2	0	1554.73	0.040783	0	0	6.24118	0.011412
BRD4(1-579)	390	402	YCDIIKHPMDMST			11	1553.68	CK2	0.005	1555.55	0.047793	0.817505	0.062829	6.25127	0.018281
BRD4(1-579)	390	402	YCDIIKHPMDMST			11	1553.68	CK2	0.5	1556.59	0.005464	1.86333	0.041147	6.25229	0.000389
BRD4(1-579)	390	402	YCDIIKHPMDMST			11	1553.68	CK2	50	1558.16	0.030442	3.42845	0.050892	6.23496	0.000909
BRD4(1-579)	390	402	YCDIIKHPMDMST			11	1553.68	CK2	180	1558.45	0.02985	3.72207	0.05054	6.2237	0.000914
BRD4(1-579)	390	402	YCDIIKHPMDMST			11	1553.68	Default State	0	1554.72	0.008137	0	0	6.25909	0.029051
BRD4(1-579)	390	402	YCDIIKHPMDMST			11	1553.68	Default State	0.005	1555.52	0.036633	0.799704	0.037525	6.24084	0.009753
BRD4(1-579)	390	402	YCDIIKHPMDMST			11	1553.68	Default State	0.5	1556.63	0.019476	1.90686	0.021107	6.24958	0.007395
BRD4(1-579)	390	402	YCDIIKHPMDMST			11	1553.68	Default State	50	1558.14	0.030247	3.41378	0.031322	6.25786	0.007519
BRD4(1-579)	390	402	YCDIIKHPMDMST			11	1553.68	Default State	180	1558.34	0.049316	3.61651	0.049982	6.21825	0.003789
BRD4(1-579)	393	402	IIKHPMDMST			8	1172.58	CK2	0	1173.29	0.013635	0	0	4.1582	0.015841
BRD4(1-579)	393	402	IIKHPMDMST			8	1172.58	CK2	0.005	1173.89	0.041939	0.596719	0.0441	4.17765	0.019979
BRD4(1-579)	393	402	IIKHPMDMST			8	1172.58	CK2	0.5	1174.22	0.017495	0.933055	0.022181	4.17831	0.000333
BRD4(1-579)	393	402	IIKHPMDMST			8	1172.58	CK2	50	1175.21	0.01608	1.92245	0.021083	4.16916	0.000736
BRD4(1-579)	393	402	IIKHPMDMST			8	1172.58	CK2	180	1175.48	0.035598	2.19332	0.03812	4.15172	0.002018
BRD4(1-579)	393	402	IIKHPMDMST			8	1172.58	Default State	0	1173.27	0.013293	0	0	4.17709	0.036533
BRD4(1-579)	393	402	IIKHPMDMST			8	1172.58	Default State	0.005	1173.86	0.043609	0.591631	0.04559	4.1613	0.013736
BRD4(1-579)	393	402	IIKHPMDMST			8	1172.58	Default State	0.5	1174.2	0.015813	0.924044	0.020658	4.18047	0.004808
BRD4(1-579)	393	402	IIKHPMDMST			8	1172.58	Default State	50	1175.2	0.012852	1.92933	0.01849	4.19132	0.005689
BRD4(1-579)	393	402	IIKHPMDMST			8	1172.58	Default State	180	1175.39	0.021515	2.11659	0.02529	4.14364	0.008585
BRD4(1-579)	394	406	IKHPMDMSTIKSK			11	1515.8	CK2	0	1516.92	0.053876	0	0	5.53094	0.032765
BRD4(1-579)	394	406	IKHPMDMSTIKSK			11	1515.8	CK2	0.005	1517.12	0.021017	0.196195	0.05783	5.55471	0.0345
BRD4(1-579)	394	406	IKHPMDMSTIKSK			11	1515.8	CK2	0.5	1517.13	0	0.207114	0.053876	5.57625	0
BRD4(1-579)	394	406	IKHPMDMSTIKSK			11	1515.8	CK2	50	1517.84	0.038178	0.924845	0.066032	5.57402	0.01324
BRD4(1-579)	394	406	IKHPMDMSTIKSK			11	1515.8	CK2	180	1518.13	0.148794	1.21409	0.158247	5.50627	0.002914
BRD4(1-579)	394	406	IKHPMDMSTIKSK			11	1515.8	Default State	0	1516.87	0.077827	0	0	5.56029	0.076793
BRD4(1-579)	394	406	IKHPMDMSTIKSK			11	1515.8	Default State	0.005	1517.14	0.030592	0.271929	0.083624	5.52844	0.015373
BRD4(1-579)	394	406	IKHPMDMSTIKSK			11	1515.8	Default State	0.5	1517.17	0.051109	0.301283	0.093109	5.56824	0.008276
BRD4(1-579)	394	406	IKHPMDMSTIKSK			11	1515.8	Default State	50	1517.88	0.121672	1.00811	0.144434	5.60879	0.018833
BRD4(1-579)	394	406	IKHPMDMSTIKSK			11	1515.8	Default State	180	1518.14	0.056988	1.27323	0.096461	5.48341	0.009455
BRD4(1-579)	393	407	IIKHPMDMSTIKSKL			13	1741.97	CK2	0	1743.07	0.03147	0	0	5.53065	0.032061
BRD4(1-579)	393	407	IIKHPMDMSTIKSKL			13	1741.97	CK2	0.005	1743.44	0.087409	0.371215	0.092902	5.55029	0.031979
BRD4(1-579)	393	407	IIKHPMDMSTIKSKL			13	1741.97	CK2	0.5	1743.71	0.116127	0.637992	0.120315	5.57109	0.000758
BRD4(1-579)	393	407	IIKHPMDMSTIKSKL			13	1741.97	CK2	50	1744.54	0.195271	1.4709	0.197791	5.55462	0.001013
BRD4(1-579)	393	407	IIKHPMDMSTIKSKL			13	1741.97	CK2	180	1744.95	0.12417	1.87711	0.128096	5.50749	0.002507
BRD4(1-579)	393	407	IIKHPMDMSTIKSKL			13	1741.97	Default State	0	1743.06	0.033666	0	0	5.55797	0.075046
BRD4(1-579)	393	407	IIKHPMDMSTIKSKL			13	1741.97	Default State	0.005	1743.41	0.047803	0.355806	0.058468	5.52844	0.016348
BRD4(1-579)	393	407	IIKHPMDMSTIKSKL			13	1741.97	Default State	0.5	1743.68	0.093744	0.626004	0.099606	5.56549	0.008022
BRD4(1-579)	393	407	IIKHPMDMSTIKSKL			13	1741.97	Default State	50	1744.36	0.105008	1.30583	0.110273	5.5894	0.013449
BRD4(1-579)	393	407	IIKHPMDMSTIKSKL			13	1741.97	Default State	180	1744.98	0.082476	1.92336	0.089083	5.4858	0.008968
BRD4(1-579)	400	407	MSTIKSKL			7	907.528	CK2	0	908.033	0.039934	0	0	4.01966	0.01896
BRD4(1-579)	400	407	MSTIKSKL			7	907.528	CK2	0.005	908.153	0.035774	0.119725	0.053615	4.04076	0.019343
BRD4(1-579)	400	407	MSTIKSKL			7	907.528	CK2	0.5	908.27	0.001536	0.236812	0.039963	4.03503	0.000318
BRD4(1-579)	400	407	MSTIKSKL			7	907.528	CK2	50	908.753	0.161919	0.720067	0.166771	4.03482	0.001902
BRD4(1-579)	400	407	MSTIKSKL			7	907.528	CK2	180	908.93	0.036321	0.897294	0.053981	4.01188	0.004581
BRD4(1-579)	400	407	MSTIKSKL			7	907.528	Default State	0	908.044	0.023777	0	0	4.04679	0.045067
BRD4(1-579)	400	407	MSTIKSKL			7	907.528	Default State	0.005	908.148	0.032033	0.104001	0.039893	4.01917	0.014731
BRD4(1-579)	400	407	MSTIKSKL			7	907.528	Default State	0.5	908.308	0.033732	0.264513	0.04127	4.03957	0.003511
BRD4(1-579)	400	407	MSTIKSKL			7	907.528	Default State	50	908.586	0.034834	0.542177	0.042175	4.06578	0.007508
BRD4(1-579)	400	407	MSTIKSKL			7	907.528	Default State	180	909.029	0.012052	0.98545	0.026657	4.00851	0.005334
BRD4(1-579)	400	409	MSTIKSKLEA			9	1107.61	CK2	0	1108.19	0.027289	0	0	6.27415	0.015795
BRD4(1-579)	400	409	MSTIKSKLEA			9	1107.61	CK2	0.005	1108.37	0.027667	0.176976	0.038861	6.30088	0.028378
BRD4(1-579)	400	409	MSTIKSKLEA			9	1107.61	CK2	0.5	1108.53	0.031707	0.340684	0.041833	6.30695	0.000191
BRD4(1-579)	400	409	MSTIKSKLEA			9	1107.61	CK2	50	1109.08	0.204666	0.889837	0.206477	6.28399	0.00125
BRD4(1-579)	400	409	MSTIKSKLEA			9	1107.61	CK2	180	1109.36	0.067161	1.1679	0.072493	6.2653	0.001701
BRD4(1-579)	400	409	MSTIKSKLEA			9	1107.61	Default State	0	1108.22	0.022686	0	0	6.29521	0.044902
BRD4(1-579)	400	409	MSTIKSKLEA			9	1107.61	Default State	0.005	1108.36	0.025687	0.139653	0.034271	6.28062	0.016053
BRD4(1-579)	400	409	MSTIKSKLEA			9	1107.61	Default State	0.5	1108.55	0.03642	0.323834	0.042908	6.29967	0.006783
BRD4(1-579)	400	409	MSTIKSKLEA			9	1107.61	Default State	50	1108.86	0.052448	0.633965	0.057144	6.31008	0.010021
BRD4(1-579)	400	409	MSTIKSKLEA			9	1107.61	Default State	180	1109.42	0.053095	1.19301	0.057738	6.25033	0.009666
BRD4(1-579)	401	409	STIKSKLEA			8	976.567	CK2	0	977.124	0.003635	0	0	3.50244	0.017404
BRD4(1-579)	401	409	STIKSKLEA			8	976.567	CK2	0.005	977.306	0.001852	0.181704	0.00408	3.51142	0.008339
BRD4(1-579)	401	409	STIKSKLEA			8	976.567	CK2	0.5	977.503	0	0.378225	0.003635	3.50191	0
BRD4(1-579)	401	409	STIKSKLEA			8	976.567	CK2	50	978.692	0.141575	1.568	0.141621	3.51296	0.000534
BRD4(1-579)	401	409	STIKSKLEA			8	976.567	CK2	180	979.038	0.104063	1.91335	0.104126	3.46718	0.02986
BRD4(1-579)	401	409	STIKSKLEA			8	976.567	Default State	0	977.099	0.030344	0	0	3.52756	0.047761
BRD4(1-579)	401	409	STIKSKLEA			8	976.567	Default State	0.005	977.386	0.040756	0.286334	0.050812	3.51342	0.010085
BRD4(1-579)	401	409	STIKSKLEA			8	976.567	Default State	0.5	977.55	0.002216	0.450597	0.030425	3.51746	0.00179
BRD4(1-579)	401	409	STIKSKLEA			8	976.567	Default State	50	978.573	0.02846	1.47323	0.041603	3.5422	0.011599
BRD4(1-579)	401	409	STIKSKLEA			8	976.567	Default State	180	979.244	0.021521	2.14474	0.037201	3.47503	0.005666
BRD4(1-579)	393	411	IIKHPMDMSTIKSKLEARE			17	2227.19	CK2	0	2228.66	0.065734	0	0	5.62476	0.045621
BRD4(1-579)	393	411	IIKHPMDMSTIKSKLEARE			17	2227.19	CK2	0.005	2229.2	0.127077	0.53967	0.143072	5.63983	0.04046
BRD4(1-579)	393	411	IIKHPMDMSTIKSKLEARE			17	2227.19	CK2	0.5	2229.76	0.145538	1.09396	0.159695	5.68242	0.00103
BRD4(1-579)	393	411	IIKHPMDMSTIKSKLEARE			17	2227.19	CK2	50	2231.98	0.163498	3.31786	0.176217	5.665	0.000925
BRD4(1-579)	393	411	IIKHPMDMSTIKSKLEARE			17	2227.19	CK2	180	2232.93	0.146784	4.26858	0.16083	5.59041	0.003265
BRD4(1-579)	393	411	IIKHPMDMSTIKSKLEARE			17	2227.19	Default State	0	2228.71	0.081854	0	0	5.66011	0.097445
BRD4(1-579)	393	411	IIKHPMDMSTIKSKLEARE			17	2227.19	Default State	0.005	2229.2	0.12646	0.493407	0.150639	5.61639	0.018737
BRD4(1-579)	393	411	IIKHPMDMSTIKSKLEARE			17	2227.19	Default State	0.5	2229.79	0.151454	1.08434	0.172158	5.67417	0.007873
BRD4(1-579)	393	411	IIKHPMDMSTIKSKLEARE			17	2227.19	Default State	50	2231.93	0.125112	3.22127	0.14951	5.71324	0.019268
BRD4(1-579)	393	411	IIKHPMDMSTIKSKLEARE			17	2227.19	Default State	180	2232.95	0.141828	4.24814	0.163754	5.56457	0.010539
BRD4(1-579)	400	411	MSTIKSKLEARE			11	1392.75	CK2	0	1393.59	0.003208	0	0	3.91644	0.029131
BRD4(1-579)	400	411	MSTIKSKLEARE			11	1392.75	CK2	0.005	1393.84	0.004522	0.247987	0.005544	3.94514	0.032451
BRD4(1-579)	400	411	MSTIKSKLEARE			11	1392.75	CK2	0.5	1394.23	0	0.644899	0.003208	3.95794	0
BRD4(1-579)	400	411	MSTIKSKLEARE			11	1392.75	CK2	50	1396.36	0.153801	2.77426	0.153834	3.94016	0.003591
BRD4(1-579)	400	411	MSTIKSKLEARE			11	1392.75	CK2	180	1396.92	0.038791	3.33305	0.038923	3.89472	0.003749
BRD4(1-579)	400	411	MSTIKSKLEARE			11	1392.75	Default State	0	1393.58	0.00452	0	0	3.94662	0.069552
BRD4(1-579)	400	411	MSTIKSKLEARE			11	1392.75	Default State	0.005	1393.84	0.014336	0.260932	0.015032	3.91868	0.019181
BRD4(1-579)	400	411	MSTIKSKLEARE			11	1392.75	Default State	0.5	1394.29	0.010506	0.712391	0.011437	3.95223	0.00339
BRD4(1-579)	400	411	MSTIKSKLEARE			11	1392.75	Default State	50	1396.32	0.034402	2.74317	0.034698	3.97761	0.013308
BRD4(1-579)	400	411	MSTIKSKLEARE			11	1392.75	Default State	180	1397.05	0.050392	3.47292	0.050595	3.88235	0.010365
BRD4(1-579)	402	411	TIKSKLEARE			9	1174.68	CK2	0	1175.32	0.035895	0	0	3.46418	0.018415
BRD4(1-579)	402	411	TIKSKLEARE			9	1174.68	CK2	0.005	1175.48	0.003006	0.164037	0.036021	3.43989	0.021755
BRD4(1-579)	402	411	TIKSKLEARE			9	1174.68	CK2	0.5	1175.77	0	0.449287	0.035895	3.46601	0
BRD4(1-579)	402	411	TIKSKLEARE			9	1174.68	CK2	50	1177.56	0.131265	2.24566	0.136084	3.44816	0.004402
BRD4(1-579)	402	411	TIKSKLEARE			9	1174.68	CK2	180	1178.31	0.043989	2.99234	0.056776	3.40695	0.020631
BRD4(1-579)	402	411	TIKSKLEARE			9	1174.68	Default State	0	1175.29	0.025251	0	0	3.52775	0.074481
BRD4(1-579)	402	411	TIKSKLEARE			9	1174.68	Default State	0.005	1175.53	0.002781	0.23634	0.025403	3.44726	0.018461
BRD4(1-579)	402	411	TIKSKLEARE			9	1174.68	Default State	0.5	1175.9	0.062214	0.605206	0.067143	3.45971	0.000675
BRD4(1-579)	402	411	TIKSKLEARE			9	1174.68	Default State	50	1177.65	0.162203	2.36156	0.164157	3.4957	0.00785
BRD4(1-579)	402	411	TIKSKLEARE			9	1174.68	Default State	180	1178.06	0.162089	2.77158	0.164044	3.42571	0.020711
BRD4(1-579)	400	417	MSTIKSKLEAREYRDAQE			17	2155.08	CK2	0	2156.36	0.025738	0	0	4.35361	0.05364
BRD4(1-579)	400	417	MSTIKSKLEAREYRDAQE			17	2155.08	CK2	0.005	2157.55	0.041471	1.1863	0.048809	4.36368	0.042141
BRD4(1-579)	400	417	MSTIKSKLEAREYRDAQE			17	2155.08	CK2	0.5	2159	0.120367	2.63584	0.123088	4.40924	0.003048
BRD4(1-579)	400	417	MSTIKSKLEAREYRDAQE			17	2155.08	CK2	50	2161.46	0.120692	5.09726	0.123406	4.39783	0.003214
BRD4(1-579)	400	417	MSTIKSKLEAREYRDAQE			17	2155.08	CK2	180	2162.15	0.104489	5.78593	0.107612	4.31383	0.003145
BRD4(1-579)	400	417	MSTIKSKLEAREYRDAQE			17	2155.08	Default State	0	2156.36	0.039607	0	0	4.38457	0.100297
BRD4(1-579)	400	417	MSTIKSKLEAREYRDAQE			17	2155.08	Default State	0.005	2157.59	0.047925	1.22598	0.062173	4.33534	0.016377
BRD4(1-579)	400	417	MSTIKSKLEAREYRDAQE			17	2155.08	Default State	0.5	2159.05	0.107207	2.68209	0.11429	4.40191	0.004822
BRD4(1-579)	400	417	MSTIKSKLEAREYRDAQE			17	2155.08	Default State	50	2161.39	0.065245	5.02244	0.076325	4.4401	0.014477
BRD4(1-579)	400	417	MSTIKSKLEAREYRDAQE			17	2155.08	Default State	180	2162.15	0.093224	5.78323	0.101289	4.2919	0.010923
BRD4(1-579)	401	417	STIKSKLEAREYRDAQE			16	2024.04	CK2	0	2025.12	0.023941	0	0	3.92815	0.035308
BRD4(1-579)	401	417	STIKSKLEAREYRDAQE			16	2024.04	CK2	0.005	2026.38	0.060262	1.26025	0.064844	3.95965	0.041252
BRD4(1-579)	401	417	STIKSKLEAREYRDAQE			16	2024.04	CK2	0.5	2027.95	0.046109	2.83143	0.051954	3.98805	0.001079
BRD4(1-579)	401	417	STIKSKLEAREYRDAQE			16	2024.04	CK2	50	2030.62	0.139537	5.49321	0.141576	3.96226	0.003831
BRD4(1-579)	401	417	STIKSKLEAREYRDAQE			16	2024.04	CK2	180	2031.25	0.057197	6.13141	0.062005	3.90285	0.003007
BRD4(1-579)	401	417	STIKSKLEAREYRDAQE			16	2024.04	Default State	0	2025.13	0.017096	0	0	3.96733	0.096007
BRD4(1-579)	401	417	STIKSKLEAREYRDAQE			16	2024.04	Default State	0.005	2026.42	0.046327	1.29078	0.049381	3.93199	0.021138
BRD4(1-579)	401	417	STIKSKLEAREYRDAQE			16	2024.04	Default State	0.5	2027.98	0.036739	2.84969	0.040522	3.97555	0.003597
BRD4(1-579)	401	417	STIKSKLEAREYRDAQE			16	2024.04	Default State	50	2030.48	0.042183	5.34807	0.045516	4.00032	0.016356
BRD4(1-579)	401	417	STIKSKLEAREYRDAQE			16	2024.04	Default State	180	2031.22	0.078686	6.08919	0.080522	3.88443	0.013177
BRD4(1-579)	403	417	IKSKLEAREYRDAQE			14	1835.96	CK2	0	1837.02	0.043806	0	0	2.58278	0.014709
BRD4(1-579)	403	417	IKSKLEAREYRDAQE			14	1835.96	CK2	0.005	1838.21	0.118947	1.19308	0.126757	2.5735	0.00238
BRD4(1-579)	403	417	IKSKLEAREYRDAQE			14	1835.96	CK2	0.5	1839.5	0.112581	2.48192	0.120804	2.57028	0.002156
BRD4(1-579)	403	417	IKSKLEAREYRDAQE			14	1835.96	CK2	50	1841.3	0.161805	4.27688	0.16763	2.57565	0.001921
BRD4(1-579)	403	417	IKSKLEAREYRDAQE			14	1835.96	CK2	180	1841.64	0.208937	4.61933	0.21348	2.5741	0.001646
BRD4(1-579)	403	417	IKSKLEAREYRDAQE			14	1835.96	Default State	0	1837.03	0.022485	0	0	2.5792	0.008224
BRD4(1-579)	403	417	IKSKLEAREYRDAQE			14	1835.96	Default State	0.005	1838.22	0.056028	1.1847	0.060371	2.57267	0.002572
BRD4(1-579)	403	417	IKSKLEAREYRDAQE			14	1835.96	Default State	0.5	1839.54	0.14149	2.50271	0.143265	2.5651	0.006393
BRD4(1-579)	403	417	IKSKLEAREYRDAQE			14	1835.96	Default State	50	1841.24	0.209272	4.20167	0.210477	2.57225	0.006854
BRD4(1-579)	403	417	IKSKLEAREYRDAQE			14	1835.96	Default State	180	1841.4	0.193644	4.36847	0.194945	2.59531	0.004235
BRD4(1-579)	401	421	STIKSKLEAREYRDAQEFGAD			20	2414.19	CK2	0	2415.58	0.033755	0	0	5.55528	0.052007
BRD4(1-579)	401	421	STIKSKLEAREYRDAQEFGAD			20	2414.19	CK2	0.005	2417.26	0.050731	1.6823	0.060935	5.58296	0.052147
BRD4(1-579)	401	421	STIKSKLEAREYRDAQEFGAD			20	2414.19	CK2	0.5	2419.14	0.038828	3.56779	0.051449	5.64561	0.00308
BRD4(1-579)	401	421	STIKSKLEAREYRDAQEFGAD			20	2414.19	CK2	50	2422.35	0.274427	6.7741	0.276495	5.60129	0.002596
BRD4(1-579)	401	421	STIKSKLEAREYRDAQEFGAD			20	2414.19	CK2	180	2423.07	0.137785	7.49895	0.141859	5.50978	0.007444
BRD4(1-579)	401	421	STIKSKLEAREYRDAQEFGAD			20	2414.19	Default State	0	2415.58	0.036375	0	0	5.60172	0.137564
BRD4(1-579)	401	421	STIKSKLEAREYRDAQEFGAD			20	2414.19	Default State	0.005	2417.31	0.025755	1.73386	0.04457	5.54872	0.02394
BRD4(1-579)	401	421	STIKSKLEAREYRDAQEFGAD			20	2414.19	Default State	0.5	2419.2	0.087004	3.62709	0.094302	5.62671	0.006518
BRD4(1-579)	401	421	STIKSKLEAREYRDAQEFGAD			20	2414.19	Default State	50	2422.11	0.089926	6.53699	0.097004	5.65562	0.030556
BRD4(1-579)	401	421	STIKSKLEAREYRDAQEFGAD			20	2414.19	Default State	180	2423.11	0.193527	7.53846	0.196916	5.45918	0.018756
BRD4(1-579)	410	421	REYRDAQEFGAD			11	1456.65	CK2	0	1457.49	0.012704	0	0	4.41261	0.01512
BRD4(1-579)	410	421	REYRDAQEFGAD			11	1456.65	CK2	0.005	1458.43	0.026181	0.939208	0.0291	4.4241	0.016213
BRD4(1-579)	410	421	REYRDAQEFGAD			11	1456.65	CK2	0.5	1459.47	0	1.97741	0.012704	4.41667	0
BRD4(1-579)	410	421	REYRDAQEFGAD			11	1456.65	CK2	50	1460.15	0.090754	2.65541	0.091639	4.41528	0.002423
BRD4(1-579)	410	421	REYRDAQEFGAD			11	1456.65	CK2	180	1460.16	0.06853	2.66892	0.069698	4.4006	0.00143
BRD4(1-579)	410	421	REYRDAQEFGAD			11	1456.65	Default State	0	1457.46	0.010653	0	0	4.42907	0.031217
BRD4(1-579)	410	421	REYRDAQEFGAD			11	1456.65	Default State	0.005	1458.49	0.013626	1.02718	0.017296	4.41256	0.008341
BRD4(1-579)	410	421	REYRDAQEFGAD			11	1456.65	Default State	0.5	1459.44	0.035714	1.98122	0.037269	4.42226	0.00433
BRD4(1-579)	410	421	REYRDAQEFGAD			11	1456.65	Default State	50	1459.97	0.007066	2.50913	0.012784	4.43839	0.005337
BRD4(1-579)	410	421	REYRDAQEFGAD			11	1456.65	Default State	180	1460.17	0.003774	2.7041	0.011302	4.39873	0.005087
BRD4(1-579)	412	421	YRDAQEFGAD			9	1171.5	CK2	0	1172.07	0.02574	0	0	4.77793	0.009862
BRD4(1-579)	412	421	YRDAQEFGAD			9	1171.5	CK2	0.005	1172.79	0.026534	0.71258	0.036968	4.79181	0.014565
BRD4(1-579)	412	421	YRDAQEFGAD			9	1171.5	CK2	0.5	1173.61	0.01595	1.5369	0.030282	4.78566	5.09245e-05
BRD4(1-579)	412	421	YRDAQEFGAD			9	1171.5	CK2	50	1173.92	0.095416	1.84468	0.098827	4.77552	0.000695
BRD4(1-579)	412	421	YRDAQEFGAD			9	1171.5	CK2	180	1173.99	0.116804	1.91801	0.119606	4.76728	0.00107
BRD4(1-579)	412	421	YRDAQEFGAD			9	1171.5	Default State	0	1172.06	0.030459	0	0	4.78421	0.019545
BRD4(1-579)	412	421	YRDAQEFGAD			9	1171.5	Default State	0.005	1172.8	0.036163	0.734308	0.047281	4.77852	0.010865
BRD4(1-579)	412	421	YRDAQEFGAD			9	1171.5	Default State	0.5	1173.6	0.025076	1.53913	0.039453	4.78756	0.003888
BRD4(1-579)	412	421	YRDAQEFGAD			9	1171.5	Default State	50	1173.79	0.029436	1.72692	0.042359	4.79002	0.004595
BRD4(1-579)	412	421	YRDAQEFGAD			9	1171.5	Default State	180	1173.97	0.022005	1.90874	0.037576	4.76157	0.007549
BRD4(1-579)	422	429	VRLMFSNC			7	969.465	CK2	0	970.064	0.017118	0	0	7.59389	0.012945
BRD4(1-579)	422	429	VRLMFSNC			7	969.465	CK2	0.005	970.153	0.027649	0.088947	0.032519	7.61419	0.019464
BRD4(1-579)	422	429	VRLMFSNC			7	969.465	CK2	0.5	970.323	0.008319	0.258747	0.019032	7.60989	0.000459
BRD4(1-579)	422	429	VRLMFSNC			7	969.465	CK2	50	971.113	0.109057	1.0495	0.110392	7.60004	0.00355
BRD4(1-579)	422	429	VRLMFSNC			7	969.465	CK2	180	971.548	0.075436	1.48396	0.077353	7.58694	0.000769
BRD4(1-579)	422	429	VRLMFSNC			7	969.465	Default State	0	970.056	0.018671	0	0	7.61427	0.033494
BRD4(1-579)	422	429	VRLMFSNC			7	969.465	Default State	0.005	970.142	0.032191	0.085793	0.037214	7.59833	0.00763
BRD4(1-579)	422	429	VRLMFSNC			7	969.465	Default State	0.5	970.336	0.010984	0.279509	0.021662	7.60674	0.006683
BRD4(1-579)	422	429	VRLMFSNC			7	969.465	Default State	50	971.083	0.043667	1.02655	0.047492	7.62349	0.00852
BRD4(1-579)	422	429	VRLMFSNC			7	969.465	Default State	180	971.618	0.026123	1.56145	0.03211	7.57897	0.008075
BRD4(1-579)	430	441	YKYNPPDHEVVA			9	1431.69	CK2	0	1432.45	0.020466	0	0	4.6156	0.011418
BRD4(1-579)	430	441	YKYNPPDHEVVA			9	1431.69	CK2	0.005	1433.11	0.050218	0.651623	0.054229	4.63269	0.016459
BRD4(1-579)	430	441	YKYNPPDHEVVA			9	1431.69	CK2	0.5	1433.71	0.020516	1.25224	0.028979	4.62954	0.001256
BRD4(1-579)	430	441	YKYNPPDHEVVA			9	1431.69	CK2	50	1435.16	0.045984	2.70373	0.050332	4.6166	0.001753
BRD4(1-579)	430	441	YKYNPPDHEVVA			9	1431.69	CK2	180	1435.36	0.039622	2.90955	0.044595	4.60794	0.001621
BRD4(1-579)	430	441	YKYNPPDHEVVA			9	1431.69	Default State	0	1432.45	0.01852	0	0	4.63035	0.024459
BRD4(1-579)	430	441	YKYNPPDHEVVA			9	1431.69	Default State	0.005	1433.1	0.03773	0.656755	0.04203	4.62191	0.012006
BRD4(1-579)	430	441	YKYNPPDHEVVA			9	1431.69	Default State	0.5	1433.68	0.022346	1.23363	0.029023	4.63129	0.005011
BRD4(1-579)	430	441	YKYNPPDHEVVA			9	1431.69	Default State	50	1435.09	0.039477	2.64572	0.043605	4.63496	0.005396
BRD4(1-579)	430	441	YKYNPPDHEVVA			9	1431.69	Default State	180	1435.29	0.045793	2.83954	0.049396	4.60369	0.006154
BRD4(1-579)	430	442	YKYNPPDHEVVAM			10	1562.73	CK2	0	1563.63	0.024294	0	0	5.64206	0.012494
BRD4(1-579)	430	442	YKYNPPDHEVVAM			10	1562.73	CK2	0.005	1564.27	0.046938	0.644804	0.052853	5.66344	0.022254
BRD4(1-579)	430	442	YKYNPPDHEVVAM			10	1562.73	CK2	0.5	1564.9	0.013427	1.27796	0.027758	5.66833	0.000624
BRD4(1-579)	430	442	YKYNPPDHEVVAM			10	1562.73	CK2	50	1566.49	0.085823	2.86414	0.089195	5.64374	0.000643
BRD4(1-579)	430	442	YKYNPPDHEVVAM			10	1562.73	CK2	180	1566.81	0.088015	3.18328	0.091306	5.63249	0.000742
BRD4(1-579)	430	442	YKYNPPDHEVVAM			10	1562.73	Default State	0	1563.62	0.022498	0	0	5.65694	0.03177
BRD4(1-579)	430	442	YKYNPPDHEVVAM			10	1562.73	Default State	0.005	1564.26	0.034298	0.637573	0.041018	5.64506	0.014873
BRD4(1-579)	430	442	YKYNPPDHEVVAM			10	1562.73	Default State	0.5	1564.88	0.014641	1.2526	0.026842	5.66246	0.007444
BRD4(1-579)	430	442	YKYNPPDHEVVAM			10	1562.73	Default State	50	1566.38	0.066304	2.75807	0.070017	5.661	0.007655
BRD4(1-579)	430	442	YKYNPPDHEVVAM			10	1562.73	Default State	180	1566.74	0.07451	3.11896	0.077832	5.62081	0.008948
BRD4(1-579)	443	450	ARKLQDVF			7	976.557	CK2	0	977.031	0.034824	0	0	5.9209	0.017332
BRD4(1-579)	443	450	ARKLQDVF			7	976.557	CK2	0.005	977.163	0.014761	0.132647	0.037823	5.95435	0.031228
BRD4(1-579)	443	450	ARKLQDVF			7	976.557	CK2	0.5	977.29	0.005435	0.258924	0.035245	5.95928	0.000305
BRD4(1-579)	443	450	ARKLQDVF			7	976.557	CK2	50	977.775	0.255877	0.744592	0.258236	5.93328	0.002022
BRD4(1-579)	443	450	ARKLQDVF			7	976.557	CK2	180	978.01	0.231196	0.979275	0.233804	5.9135	0.002355
BRD4(1-579)	443	450	ARKLQDVF			7	976.557	Default State	0	977.024	0.029394	0	0	5.94496	0.049235
BRD4(1-579)	443	450	ARKLQDVF			7	976.557	Default State	0.005	977.165	0.013663	0.141475	0.032415	5.92907	0.018693
BRD4(1-579)	443	450	ARKLQDVF			7	976.557	Default State	0.5	977.299	0.011383	0.274595	0.031522	5.95161	0.007323
BRD4(1-579)	443	450	ARKLQDVF			7	976.557	Default State	50	977.601	0.03102	0.576974	0.042735	5.96001	0.011656
BRD4(1-579)	443	450	ARKLQDVF			7	976.557	Default State	180	978.095	0.211221	1.07064	0.213256	5.89543	0.012265
BRD4(1-579)	430	451	YKYNPPDHEVVAMARKLQDVFE			19	2649.31	CK2	0	2651.14	0.092825	0	0	8.73248	0.026242
BRD4(1-579)	430	451	YKYNPPDHEVVAMARKLQDVFE			19	2649.31	CK2	0.005	2651.44	0.036698	0.298399	0.099816	8.73261	0.023066
BRD4(1-579)	430	451	YKYNPPDHEVVAMARKLQDVFE			19	2649.31	CK2	0.5	2652.07	0.042974	0.927893	0.10229	8.72698	0.001099
BRD4(1-579)	430	451	YKYNPPDHEVVAMARKLQDVFE			19	2649.31	CK2	50	2654	0.274494	2.85849	0.289764	8.73824	0.006529
BRD4(1-579)	430	451	YKYNPPDHEVVAMARKLQDVFE			19	2649.31	CK2	180	2655.33	0.305149	4.1839	0.318955	8.68915	0.002703
BRD4(1-579)	430	451	YKYNPPDHEVVAMARKLQDVFE			19	2649.31	Default State	0	2651.04	0.023615	0	0	8.76632	0.077777
BRD4(1-579)	430	451	YKYNPPDHEVVAMARKLQDVFE			19	2649.31	Default State	0.005	2651.47	0.066804	0.431239	0.070855	8.72763	0.002466
BRD4(1-579)	430	451	YKYNPPDHEVVAMARKLQDVFE			19	2649.31	Default State	0.5	2652.07	0.106177	1.0297	0.108772	8.7294	0.00625
BRD4(1-579)	430	451	YKYNPPDHEVVAMARKLQDVFE			19	2649.31	Default State	50	2653.91	0.146406	2.87222	0.148298	8.78581	0.021847
BRD4(1-579)	430	451	YKYNPPDHEVVAMARKLQDVFE			19	2649.31	Default State	180	2655.11	0.129086	4.06951	0.131228	8.67898	0.004566
BRD4(1-579)	442	451	MARKLQDVFE			9	1236.64	CK2	0	1237.3	0.021797	0	0	6.28195	0.015618
BRD4(1-579)	442	451	MARKLQDVFE			9	1236.64	CK2	0.005	1237.48	0.038304	0.182753	0.044072	6.30337	0.025154
BRD4(1-579)	442	451	MARKLQDVFE			9	1236.64	CK2	0.5	1237.69	0.026835	0.385945	0.034572	6.30838	0.000263
BRD4(1-579)	442	451	MARKLQDVFE			9	1236.64	CK2	50	1238.39	0.245005	1.08524	0.245972	6.28837	0.001996
BRD4(1-579)	442	451	MARKLQDVFE			9	1236.64	CK2	180	1238.73	0.081883	1.42439	0.084735	6.2694	0.001641
BRD4(1-579)	442	451	MARKLQDVFE			9	1236.64	Default State	0	1237.3	0.053192	0	0	6.30241	0.04235
BRD4(1-579)	442	451	MARKLQDVFE			9	1236.64	Default State	0.005	1237.5	0.052986	0.19812	0.075079	6.28638	0.012851
BRD4(1-579)	442	451	MARKLQDVFE			9	1236.64	Default State	0.5	1237.71	0.048082	0.410537	0.071703	6.30244	0.006815
BRD4(1-579)	442	451	MARKLQDVFE			9	1236.64	Default State	50	1238.16	0.065566	0.861633	0.084429	6.31585	0.010047
BRD4(1-579)	442	451	MARKLQDVFE			9	1236.64	Default State	180	1238.76	0.086618	1.46592	0.101647	6.25786	0.00722
BRD4(1-579)	443	451	ARKLQDVFE			8	1105.6	CK2	0	1106.14	0.008323	0	0	5.9273	0.016736
BRD4(1-579)	443	451	ARKLQDVFE			8	1105.6	CK2	0.005	1106.34	0.021844	0.199027	0.023376	5.95386	0.026621
BRD4(1-579)	443	451	ARKLQDVFE			8	1105.6	CK2	0.5	1106.44	0.022483	0.303617	0.023974	5.95663	0.000667
BRD4(1-579)	443	451	ARKLQDVFE			8	1105.6	CK2	50	1106.94	0.119298	0.803321	0.119588	5.93621	0.000931
BRD4(1-579)	443	451	ARKLQDVFE			8	1105.6	CK2	180	1107.22	0.069592	1.08494	0.070088	5.91701	0.001603
BRD4(1-579)	443	451	ARKLQDVFE			8	1105.6	Default State	0	1106.16	0.011066	0	0	5.94878	0.043852
BRD4(1-579)	443	451	ARKLQDVFE			8	1105.6	Default State	0.005	1106.35	0.009943	0.188949	0.014877	5.93268	0.01484
BRD4(1-579)	443	451	ARKLQDVFE			8	1105.6	Default State	0.5	1106.48	0.01925	0.32138	0.022204	5.95132	0.007894
BRD4(1-579)	443	451	ARKLQDVFE			8	1105.6	Default State	50	1106.81	0.030891	0.650295	0.032813	5.96386	0.010754
BRD4(1-579)	443	451	ARKLQDVFE			8	1105.6	Default State	180	1107.34	0.063389	1.17492	0.064348	5.90301	0.009338
BRD4(1-579)	452	463	MRFAKMPDEPEE			9	1479.66	CK2	0	1480.67	0.016181	0	0	5.6025	0.014275
BRD4(1-579)	452	463	MRFAKMPDEPEE			9	1479.66	CK2	0.005	1482.38	0.091419	1.71215	0.09284	5.62489	0.023045
BRD4(1-579)	452	463	MRFAKMPDEPEE			9	1479.66	CK2	0.5	1483.24	0.10577	2.5721	0.107001	5.63018	0.000314
BRD4(1-579)	452	463	MRFAKMPDEPEE			9	1479.66	CK2	50	1483.58	0.018463	2.9158	0.02455	5.60986	0.000794
BRD4(1-579)	452	463	MRFAKMPDEPEE			9	1479.66	CK2	180	1483.62	0.025292	2.95871	0.030025	5.59605	0.001339
BRD4(1-579)	452	463	MRFAKMPDEPEE			9	1479.66	Default State	0	1480.66	0.027838	0	0	5.61726	0.034324
BRD4(1-579)	452	463	MRFAKMPDEPEE			9	1479.66	Default State	0.005	1482.44	0.088107	1.78457	0.0924	5.60472	0.01507
BRD4(1-579)	452	463	MRFAKMPDEPEE			9	1479.66	Default State	0.5	1483.12	0.199545	2.46791	0.201477	5.62466	0.00714
BRD4(1-579)	452	463	MRFAKMPDEPEE			9	1479.66	Default State	50	1483.52	0.049755	2.86066	0.057013	5.62701	0.008003
BRD4(1-579)	452	463	MRFAKMPDEPEE			9	1479.66	Default State	180	1483.45	0.027303	2.79799	0.038992	5.58187	0.008916
BRD4(1-579)	455	463	AKMPDEPEE			6	1045.45	CK2	0	1046.09	0.018248	0	0	3.89445	0.011888
BRD4(1-579)	455	463	AKMPDEPEE			6	1045.45	CK2	0.005	1047.83	0.079844	1.74001	0.081903	3.90593	0.007137
BRD4(1-579)	455	463	AKMPDEPEE			6	1045.45	CK2	0.5	1048.2	0.055785	2.11341	0.058694	3.90116	0.000256
BRD4(1-579)	455	463	AKMPDEPEE			6	1045.45	CK2	50	1048.02	0.069868	1.92939	0.072212	3.90021	0.001137
BRD4(1-579)	455	463	AKMPDEPEE			6	1045.45	CK2	180	1048.16	0.069059	2.06742	0.07143	3.89036	0.005647
BRD4(1-579)	455	463	AKMPDEPEE			6	1045.45	Default State	0	1046.1	0.014666	0	0	3.90869	0.015881
BRD4(1-579)	455	463	AKMPDEPEE			6	1045.45	Default State	0.005	1047.91	0.056571	1.80916	0.058441	3.89185	0.012567
BRD4(1-579)	455	463	AKMPDEPEE			6	1045.45	Default State	0.5	1048.16	0.05169	2.05229	0.05373	3.90818	0.003187
BRD4(1-579)	455	463	AKMPDEPEE			6	1045.45	Default State	50	1047.99	0.036355	1.88316	0.039202	3.91552	0.001567
BRD4(1-579)	455	463	AKMPDEPEE			6	1045.45	Default State	180	1048.09	0.050152	1.98366	0.052252	3.89191	0.004009
BRD4(1-579)	451	467	EMRFAKMPDEPEEPVVA			13	1974.93	CK2	0	1976.21	0.018805	0	0	6.54836	0.013347
BRD4(1-579)	451	467	EMRFAKMPDEPEEPVVA			13	1974.93	CK2	0.005	1980.13	0.092817	3.92444	0.094703	6.553	0.01398
BRD4(1-579)	451	467	EMRFAKMPDEPEEPVVA			13	1974.93	CK2	0.5	1981.11	0.024545	4.90023	0.030921	6.55101	0.00141
BRD4(1-579)	451	467	EMRFAKMPDEPEEPVVA			13	1974.93	CK2	50	1981.46	0.031752	5.25692	0.036903	6.54858	0.002769
BRD4(1-579)	451	467	EMRFAKMPDEPEEPVVA			13	1974.93	CK2	180	1981.55	0.075798	5.34262	0.078096	6.53572	0.002995
BRD4(1-579)	451	467	EMRFAKMPDEPEEPVVA			13	1974.93	Default State	0	1976.21	0.028822	0	0	6.55911	0.028104
BRD4(1-579)	451	467	EMRFAKMPDEPEEPVVA			13	1974.93	Default State	0.005	1980.19	0.091895	3.98664	0.096309	6.54331	0.005166
BRD4(1-579)	451	467	EMRFAKMPDEPEEPVVA			13	1974.93	Default State	0.5	1981.07	0.033599	4.86732	0.044267	6.54892	0.008165
BRD4(1-579)	451	467	EMRFAKMPDEPEEPVVA			13	1974.93	Default State	50	1981.36	0.030918	5.15422	0.042269	6.57217	0.008654
BRD4(1-579)	451	467	EMRFAKMPDEPEEPVVA			13	1974.93	Default State	180	1981.35	0.055267	5.14496	0.062331	6.52888	0.002808
BRD4(1-579)	452	467	MRFAKMPDEPEEPVVA			12	1845.89	CK2	0	1847.04	0.011129	0	0	6.30835	0.011988
BRD4(1-579)	452	467	MRFAKMPDEPEEPVVA			12	1845.89	CK2	0.005	1850.94	0.131643	3.90177	0.132113	6.31696	0.018238
BRD4(1-579)	452	467	MRFAKMPDEPEEPVVA			12	1845.89	CK2	0.5	1851.89	0.091498	4.8487	0.092173	6.32253	0.001438
BRD4(1-579)	452	467	MRFAKMPDEPEEPVVA			12	1845.89	CK2	50	1851.96	0.131149	4.91578	0.131621	6.31025	0.001853
BRD4(1-579)	452	467	MRFAKMPDEPEEPVVA			12	1845.89	CK2	180	1852.02	0.121178	4.97869	0.121688	6.29711	0.001383
BRD4(1-579)	452	467	MRFAKMPDEPEEPVVA			12	1845.89	Default State	0	1847.03	0.013502	0	0	6.32172	0.029551
BRD4(1-579)	452	467	MRFAKMPDEPEEPVVA			12	1845.89	Default State	0.005	1850.98	0.101943	3.94542	0.102833	6.3054	0.009768
BRD4(1-579)	452	467	MRFAKMPDEPEEPVVA			12	1845.89	Default State	0.5	1851.81	0.094205	4.77438	0.095167	6.3197	0.007659
BRD4(1-579)	452	467	MRFAKMPDEPEEPVVA			12	1845.89	Default State	50	1851.84	0.111302	4.80756	0.112117	6.33004	0.007478
BRD4(1-579)	452	467	MRFAKMPDEPEEPVVA			12	1845.89	Default State	180	1851.82	0.115694	4.7897	0.116479	6.28767	0.004757
BRD4(1-579)	455	467	AKMPDEPEEPVVA			9	1411.68	CK2	0	1412.46	0.0079	0	0	5.24031	0.01084
BRD4(1-579)	455	467	AKMPDEPEEPVVA			9	1411.68	CK2	0.005	1416.26	0.111359	3.79638	0.111639	5.25069	0.01625
BRD4(1-579)	455	467	AKMPDEPEEPVVA			9	1411.68	CK2	0.5	1416.79	0.010298	4.32834	0.012979	5.25298	0.000383
BRD4(1-579)	455	467	AKMPDEPEEPVVA			9	1411.68	CK2	50	1416.44	0.009165	3.97747	0.0121	5.23956	0.000824
BRD4(1-579)	455	467	AKMPDEPEEPVVA			9	1411.68	CK2	180	1416.46	0.012823	4.00246	0.015061	5.2316	0.000655
BRD4(1-579)	455	467	AKMPDEPEEPVVA			9	1411.68	Default State	0	1412.49	0.005474	0	0	5.25014	0.019764
BRD4(1-579)	455	467	AKMPDEPEEPVVA			9	1411.68	Default State	0.005	1416.25	0.093888	3.7632	0.094047	5.23808	0.015702
BRD4(1-579)	455	467	AKMPDEPEEPVVA			9	1411.68	Default State	0.5	1416.69	0.016756	4.19754	0.017628	5.25347	0.004957
BRD4(1-579)	455	467	AKMPDEPEEPVVA			9	1411.68	Default State	50	1416.35	0.02525	3.86168	0.025837	5.25164	0.006077
BRD4(1-579)	455	467	AKMPDEPEEPVVA			9	1411.68	Default State	180	1416.33	0.032875	3.84265	0.033328	5.22055	0.008031
BRD4(1-579)	505	514	EERAQRLAEL			9	1214.65	CK2	0	1215.33	0.014811	0	0	5.17716	0.017034
BRD4(1-579)	505	514	EERAQRLAEL			9	1214.65	CK2	0.005	1216.83	0.173728	1.49476	0.174358	5.1929	0.023226
BRD4(1-579)	505	514	EERAQRLAEL			9	1214.65	CK2	0.5	1219.82	0.002976	4.48252	0.015107	5.18336	0.000166
BRD4(1-579)	505	514	EERAQRLAEL			9	1214.65	CK2	50	1219.75	0.0186	4.41291	0.023776	5.17689	0.001252
BRD4(1-579)	505	514	EERAQRLAEL			9	1214.65	CK2	180	1219.79	0.010125	4.45062	0.017941	5.158	0.001911
BRD4(1-579)	505	514	EERAQRLAEL			9	1214.65	Default State	0	1215.28	0.021674	0	0	5.19226	0.042749
BRD4(1-579)	505	514	EERAQRLAEL			9	1214.65	Default State	0.005	1218.41	0.07041	3.13008	0.07367	5.16806	0.013762
BRD4(1-579)	505	514	EERAQRLAEL			9	1214.65	Default State	0.5	1219.9	0.018281	4.61525	0.028355	5.17908	0.004388
BRD4(1-579)	505	514	EERAQRLAEL			9	1214.65	Default State	50	1219.69	0.025943	4.40555	0.033806	5.19926	0.007373
BRD4(1-579)	505	514	EERAQRLAEL			9	1214.65	Default State	180	1219.69	0.008029	4.40909	0.023114	5.14466	0.008106
BRD4(1-579)	506	514	ERAQRLAEL			8	1085.61	CK2	0	1086.24	0.034327	0	0	4.95079	0.019187
BRD4(1-579)	506	514	ERAQRLAEL			8	1085.61	CK2	0.005	1087.53	0.155999	1.29108	0.159732	4.97331	0.025422
BRD4(1-579)	506	514	ERAQRLAEL			8	1085.61	CK2	0.5	1090.13	0	3.89124	0.034327	4.96475	0
BRD4(1-579)	506	514	ERAQRLAEL			8	1085.61	CK2	50	1090.1	0.026121	3.86309	0.043135	4.95816	0.001723
BRD4(1-579)	506	514	ERAQRLAEL			8	1085.61	CK2	180	1090.14	0.013939	3.9015	0.03705	4.93632	0.002149
BRD4(1-579)	506	514	ERAQRLAEL			8	1085.61	Default State	0	1086.17	0.006343	0	0	4.96895	0.049902
BRD4(1-579)	506	514	ERAQRLAEL			8	1085.61	Default State	0.005	1088.84	0.081709	2.66624	0.081955	4.94631	0.012993
BRD4(1-579)	506	514	ERAQRLAEL			8	1085.61	Default State	0.5	1090.25	0.001634	4.07658	0.00655	4.95888	0.003981
BRD4(1-579)	506	514	ERAQRLAEL			8	1085.61	Default State	50	1090.03	0.021948	3.85568	0.022846	4.98391	0.009032
BRD4(1-579)	506	514	ERAQRLAEL			8	1085.61	Default State	180	1090.07	0.008597	3.89914	0.010684	4.92201	0.008342
BRD4(1-579)	514	525	LQEQLKAVHEQL			11	1435.79	CK2	0	1436.53	0.012003	0	0	5.25985	0.017184
BRD4(1-579)	514	525	LQEQLKAVHEQL			11	1435.79	CK2	0.005	1439.71	0.258381	3.17843	0.25866	5.2612	0.018701
BRD4(1-579)	514	525	LQEQLKAVHEQL			11	1435.79	CK2	0.5	1441.65	0.105105	5.11735	0.105788	5.25243	0.000908
BRD4(1-579)	514	525	LQEQLKAVHEQL			11	1435.79	CK2	50	1441.56	0.066078	5.03412	0.067159	5.24232	0.001269
BRD4(1-579)	514	525	LQEQLKAVHEQL			11	1435.79	CK2	180	1441.59	0.067221	5.05847	0.068284	5.22521	0.000493
BRD4(1-579)	514	525	LQEQLKAVHEQL			11	1435.79	Default State	0	1436.55	0.014094	0	0	5.27549	0.036063
BRD4(1-579)	514	525	LQEQLKAVHEQL			11	1435.79	Default State	0.005	1441.43	0.115489	4.88083	0.116345	5.2355	0.013726
BRD4(1-579)	514	525	LQEQLKAVHEQL			11	1435.79	Default State	0.5	1441.69	0.061015	5.14547	0.062622	5.25027	0.004876
BRD4(1-579)	514	525	LQEQLKAVHEQL			11	1435.79	Default State	50	1441.47	0.047337	4.92454	0.049391	5.2662	0.007612
BRD4(1-579)	514	525	LQEQLKAVHEQL			11	1435.79	Default State	180	1441.47	0.054484	4.92522	0.056277	5.21482	0.007382
BRD4(1-579)	515	525	QEQLKAVHEQL			10	1322.71	CK2	0	1323.39	0.023357	0	0	4.65899	0.012759
BRD4(1-579)	515	525	QEQLKAVHEQL			10	1322.71	CK2	0.005	1326.42	0.255136	3.02852	0.256203	4.67205	0.01815
BRD4(1-579)	515	525	QEQLKAVHEQL			10	1322.71	CK2	0.5	1328.21	0.014636	4.81233	0.027564	4.66505	0.000975
BRD4(1-579)	515	525	QEQLKAVHEQL			10	1322.71	CK2	50	1328.09	0.012904	4.7008	0.026684	4.65468	0.001961
BRD4(1-579)	515	525	QEQLKAVHEQL			10	1322.71	CK2	180	1328.13	0.027441	4.73524	0.036035	4.64239	0.001305
BRD4(1-579)	515	525	QEQLKAVHEQL			10	1322.71	Default State	0	1323.4	0.017763	0	0	4.67296	0.029327
BRD4(1-579)	515	525	QEQLKAVHEQL			10	1322.71	Default State	0.005	1327.98	0.087141	4.57726	0.088933	4.65419	0.012989
BRD4(1-579)	515	525	QEQLKAVHEQL			10	1322.71	Default State	0.5	1328.23	0.015318	4.83223	0.023456	4.66546	0.004715
BRD4(1-579)	515	525	QEQLKAVHEQL			10	1322.71	Default State	50	1328.02	0.012782	4.61721	0.021884	4.67446	0.00647
BRD4(1-579)	515	525	QEQLKAVHEQL			10	1322.71	Default State	180	1327.98	0.012995	4.58146	0.022009	4.63565	0.007928
BRD4(1-579)	519	525	KAVHEQL			6	824.462	CK2	0	824.884	0.020154	0	0	3.19232	0.008157
BRD4(1-579)	519	525	KAVHEQL			6	824.462	CK2	0.005	826.135	0.07961	1.25162	0.082121	3.19889	0.013652
BRD4(1-579)	519	525	KAVHEQL			6	824.462	CK2	0.5	826.749	0	1.86528	0.020154	3.19717	0
BRD4(1-579)	519	525	KAVHEQL			6	824.462	CK2	50	826.692	0.018901	1.80825	0.02763	3.19852	0.001353
BRD4(1-579)	519	525	KAVHEQL			6	824.462	CK2	180	826.716	0.04359	1.83182	0.048023	3.18313	0.000916
BRD4(1-579)	519	525	KAVHEQL			6	824.462	Default State	0	824.933	0.00969	0	0	3.20675	0.032557
BRD4(1-579)	519	525	KAVHEQL			6	824.462	Default State	0.005	826.697	0.034096	1.76449	0.035447	3.19161	0.000286
BRD4(1-579)	519	525	KAVHEQL			6	824.462	Default State	0.5	826.78	0.003242	1.8478	0.010218	3.19238	0.001076
BRD4(1-579)	519	525	KAVHEQL			6	824.462	Default State	50	826.714	0.013301	1.78129	0.016456	3.22452	0.011673
BRD4(1-579)	519	525	KAVHEQL			6	824.462	Default State	180	826.695	0.042129	1.76233	0.04323	3.18296	0.001299
BRD4(1-579)	514	527	LQEQLKAVHEQLAA			13	1577.86	CK2	0	1578.74	0.034854	0	0	5.2725	0.019429
BRD4(1-579)	514	527	LQEQLKAVHEQLAA			13	1577.86	CK2	0.005	1583.02	0.276227	4.27824	0.278418	5.25023	0.016897
BRD4(1-579)	514	527	LQEQLKAVHEQLAA			13	1577.86	CK2	0.5	1585.39	0.047812	6.65159	0.059167	5.2333	5.68351e-05
BRD4(1-579)	514	527	LQEQLKAVHEQLAA			13	1577.86	CK2	50	1585.27	0.049615	6.52371	0.060634	5.22972	0.001447
BRD4(1-579)	514	527	LQEQLKAVHEQLAA			13	1577.86	CK2	180	1585.35	0.032247	6.60441	0.047483	5.2071	0.00114
BRD4(1-579)	514	527	LQEQLKAVHEQLAA			13	1577.86	Default State	0	1578.76	0.047458	0	0	5.28972	0.039684
BRD4(1-579)	514	527	LQEQLKAVHEQLAA			13	1577.86	Default State	0.005	1585	0.635796	6.24758	0.637564	5.21894	0.013395
BRD4(1-579)	514	527	LQEQLKAVHEQLAA			13	1577.86	Default State	0.5	1585.5	0.034401	6.74397	0.058615	5.23269	0.004864
BRD4(1-579)	514	527	LQEQLKAVHEQLAA			13	1577.86	Default State	50	1585.26	0.06628	6.49951	0.081518	5.25594	0.009104
BRD4(1-579)	514	527	LQEQLKAVHEQLAA			13	1577.86	Default State	180	1585.23	0.250815	6.47385	0.255266	5.19886	0.007259
BRD4(1-579)	515	527	QEQLKAVHEQLAA			12	1464.78	CK2	0	1465.54	0.009695	0	0	4.55555	0.014788
BRD4(1-579)	515	527	QEQLKAVHEQLAA			12	1464.78	CK2	0.005	1469.86	0.259385	4.32593	0.259566	4.55128	0.01489
BRD4(1-579)	515	527	QEQLKAVHEQLAA			12	1464.78	CK2	0.5	1471.91	0.068179	6.37616	0.068865	4.54226	0.000142
BRD4(1-579)	515	527	QEQLKAVHEQLAA			12	1464.78	CK2	50	1471.85	0.059734	6.30913	0.060516	4.53829	0.00139
BRD4(1-579)	515	527	QEQLKAVHEQLAA			12	1464.78	CK2	180	1471.89	0.056539	6.35557	0.057364	4.52316	0.001524
BRD4(1-579)	515	527	QEQLKAVHEQLAA			12	1464.78	Default State	0	1465.54	0.017228	0	0	4.57181	0.030725
BRD4(1-579)	515	527	QEQLKAVHEQLAA			12	1464.78	Default State	0.005	1471.81	0.08098	6.26941	0.082793	4.53149	0.010486
BRD4(1-579)	515	527	QEQLKAVHEQLAA			12	1464.78	Default State	0.5	1472.02	0.088288	6.48349	0.089954	4.54537	0.004778
BRD4(1-579)	515	527	QEQLKAVHEQLAA			12	1464.78	Default State	50	1471.84	0.083073	6.29943	0.084841	4.55918	0.004121
BRD4(1-579)	515	527	QEQLKAVHEQLAA			12	1464.78	Default State	180	1471.76	0.046145	6.21792	0.049256	4.52045	0.005122

## Sheet: BRD4(1-722)
Protein	Start	End	Sequence	Modification	Fragment	MaxUptake	MHP	State	Exposure	Center	Center SD	Uptake	Uptake SD	RT	RT SD
BRD4(1-722)	-3	11	LYFQGSAESGPGTRL			13	1582.79	CK2	0	1583.72	0.023394	0	0	6.85043	0.012987
BRD4(1-722)	-3	11	LYFQGSAESGPGTRL			13	1582.79	CK2	0.005	1589.62	0.07182	5.90076	0.075534	6.84879	0.00083
BRD4(1-722)	-3	11	LYFQGSAESGPGTRL			13	1582.79	CK2	0.5	1589.74	0.027715	6.0211	0.036268	6.86043	0.005945
BRD4(1-722)	-3	11	LYFQGSAESGPGTRL			13	1582.79	CK2	50	1589.72	0.083688	5.99774	0.086896	6.8458	0.003331
BRD4(1-722)	-3	11	LYFQGSAESGPGTRL			13	1582.79	CK2	180	1589.54	0.071475	5.81492	0.075206	6.8471	0.001305
BRD4(1-722)	-3	11	LYFQGSAESGPGTRL			13	1582.79	Default State	0	1583.74	0.03086	0	0	6.84274	0.010473
BRD4(1-722)	-3	11	LYFQGSAESGPGTRL			13	1582.79	Default State	0.005	1589.31	0.043855	5.57242	0.053624	6.85266	0.004224
BRD4(1-722)	-3	11	LYFQGSAESGPGTRL			13	1582.79	Default State	0.5	1589.34	0.041918	5.6005	0.052053	6.84599	0.002495
BRD4(1-722)	-3	11	LYFQGSAESGPGTRL			13	1582.79	Default State	50	1589.21	0.01734	5.46906	0.035398	6.85372	0.009164
BRD4(1-722)	-3	11	LYFQGSAESGPGTRL			13	1582.79	Default State	180	1589.21	0.046304	5.47083	0.055645	6.83431	0.004071
BRD4(1-722)	-3	26	LYFQGSAESGPGTRLRNLPVMGDGLETSQM			27	3211.55	CK2	0	3213.57	0.030334	0	0	7.99799	0.012129
BRD4(1-722)	-3	26	LYFQGSAESGPGTRLRNLPVMGDGLETSQM			27	3211.55	CK2	0.005	3223.77	0.13063	10.1977	0.134105	7.97658	0.000978
BRD4(1-722)	-3	26	LYFQGSAESGPGTRLRNLPVMGDGLETSQM			27	3211.55	CK2	0.5	3224.09	0.114895	10.5222	0.118832	7.98504	0.006473
BRD4(1-722)	-3	26	LYFQGSAESGPGTRLRNLPVMGDGLETSQM			27	3211.55	CK2	50	3223.87	0.165743	10.3007	0.168496	7.97926	0.001928
BRD4(1-722)	-3	26	LYFQGSAESGPGTRLRNLPVMGDGLETSQM			27	3211.55	CK2	180	3223.94	0.111509	10.3651	0.115561	7.98218	0.001991
BRD4(1-722)	-3	26	LYFQGSAESGPGTRLRNLPVMGDGLETSQM			27	3211.55	Default State	0	3213.57	0.02194	0	0	7.98668	0.008515
BRD4(1-722)	-3	26	LYFQGSAESGPGTRLRNLPVMGDGLETSQM			27	3211.55	Default State	0.005	3223.71	0.213619	10.1412	0.214742	7.98074	0.001117
BRD4(1-722)	-3	26	LYFQGSAESGPGTRLRNLPVMGDGLETSQM			27	3211.55	Default State	0.5	3223.46	0.13737	9.88986	0.139111	7.97801	0.00566
BRD4(1-722)	-3	26	LYFQGSAESGPGTRLRNLPVMGDGLETSQM			27	3211.55	Default State	50	3222.99	0.149684	9.41913	0.151283	7.98754	0.00841
BRD4(1-722)	-3	26	LYFQGSAESGPGTRLRNLPVMGDGLETSQM			27	3211.55	Default State	180	3223.14	0.168416	9.56802	0.169839	7.96964	0.003605
BRD4(1-722)	-2	11	YFQGSAESGPGTRL			12	1469.7	CK2	0	1470.44	0.015883	0	0	5.72423	0.010498
BRD4(1-722)	-2	11	YFQGSAESGPGTRL			12	1469.7	CK2	0.005	1474.71	0.025145	4.26784	0.029741	5.71927	0.00193
BRD4(1-722)	-2	11	YFQGSAESGPGTRL			12	1469.7	CK2	0.5	1474.85	0.091085	4.40468	0.092459	5.73455	0.007311
BRD4(1-722)	-2	11	YFQGSAESGPGTRL			12	1469.7	CK2	50	1474.52	0.028062	4.07588	0.032245	5.71402	0.003545
BRD4(1-722)	-2	11	YFQGSAESGPGTRL			12	1469.7	CK2	180	1474.48	0.033425	4.03893	0.037007	5.7154	0.001554
BRD4(1-722)	-2	11	YFQGSAESGPGTRL			12	1469.7	Default State	0	1470.45	0.012923	0	0	5.70982	0.017413
BRD4(1-722)	-2	11	YFQGSAESGPGTRL			12	1469.7	Default State	0.005	1474.8	0.153898	4.35813	0.15444	5.72765	0.004846
BRD4(1-722)	-2	11	YFQGSAESGPGTRL			12	1469.7	Default State	0.5	1474.41	0.027326	3.96109	0.030228	5.71705	0.001776
BRD4(1-722)	-2	11	YFQGSAESGPGTRL			12	1469.7	Default State	50	1474.25	0.033819	3.80334	0.036204	5.72228	0.009881
BRD4(1-722)	-2	11	YFQGSAESGPGTRL			12	1469.7	Default State	180	1474.24	0.069572	3.79313	0.070762	5.70029	0.002802
BRD4(1-722)	-2	17	YFQGSAESGPGTRLRNLPVM			17	2180.09	CK2	0	2181.36	0.035013	0	0	6.90019	0.036501
BRD4(1-722)	-2	17	YFQGSAESGPGTRLRNLPVM			17	2180.09	CK2	0.005	2187.42	0.079879	6.05696	0.087215	6.90425	0.000751
BRD4(1-722)	-2	17	YFQGSAESGPGTRLRNLPVM			17	2180.09	CK2	0.5	2187.7	0.084577	6.33667	0.091538	6.91199	0.006276
BRD4(1-722)	-2	17	YFQGSAESGPGTRLRNLPVM			17	2180.09	CK2	50	2187.48	0.065587	6.11506	0.074347	6.89945	0.003448
BRD4(1-722)	-2	17	YFQGSAESGPGTRLRNLPVM			17	2180.09	CK2	180	2187.41	0.056451	6.04701	0.066427	6.90255	0.001019
BRD4(1-722)	-2	17	YFQGSAESGPGTRLRNLPVM			17	2180.09	Default State	0	2181.35	0.034229	0	0	6.90556	0.0097
BRD4(1-722)	-2	17	YFQGSAESGPGTRLRNLPVM			17	2180.09	Default State	0.005	2187.57	0.153918	6.21164	0.157678	6.90988	0.004159
BRD4(1-722)	-2	17	YFQGSAESGPGTRLRNLPVM			17	2180.09	Default State	0.5	2187.29	0.021402	5.93203	0.040369	6.90011	0.003157
BRD4(1-722)	-2	17	YFQGSAESGPGTRLRNLPVM			17	2180.09	Default State	50	2187.01	0.055933	5.65199	0.065576	6.91115	0.009941
BRD4(1-722)	-2	17	YFQGSAESGPGTRLRNLPVM			17	2180.09	Default State	180	2186.97	0.056142	5.61945	0.065754	6.89309	0.003853
BRD4(1-722)	-2	20	YFQGSAESGPGTRLRNLPVMGDG			20	2409.16	CK2	0	2410.55	0.029223	0	0	6.70968	0.009692
BRD4(1-722)	-2	20	YFQGSAESGPGTRLRNLPVMGDG			20	2409.16	CK2	0.005	2418.04	0.024346	7.493	0.038036	6.69659	0.001532
BRD4(1-722)	-2	20	YFQGSAESGPGTRLRNLPVMGDG			20	2409.16	CK2	0.5	2418.31	0.083235	7.76535	0.088216	6.70598	0.00624
BRD4(1-722)	-2	20	YFQGSAESGPGTRLRNLPVMGDG			20	2409.16	CK2	50	2418.01	0.045364	7.46114	0.053962	6.69193	0.002736
BRD4(1-722)	-2	20	YFQGSAESGPGTRLRNLPVMGDG			20	2409.16	CK2	180	2417.94	0.060961	7.39266	0.067604	6.69181	0.001422
BRD4(1-722)	-2	20	YFQGSAESGPGTRLRNLPVMGDG			20	2409.16	Default State	0	2410.54	0.033842	0	0	6.70062	0.012233
BRD4(1-722)	-2	20	YFQGSAESGPGTRLRNLPVMGDG			20	2409.16	Default State	0.005	2418.13	0.176716	7.58994	0.179928	6.70317	0.004775
BRD4(1-722)	-2	20	YFQGSAESGPGTRLRNLPVMGDG			20	2409.16	Default State	0.5	2417.87	0.020127	7.32533	0.039375	6.68937	0.001685
BRD4(1-722)	-2	20	YFQGSAESGPGTRLRNLPVMGDG			20	2409.16	Default State	50	2417.51	0.026476	6.97417	0.042968	6.69917	0.008379
BRD4(1-722)	-2	20	YFQGSAESGPGTRLRNLPVMGDG			20	2409.16	Default State	180	2417.52	0.041322	6.97454	0.053411	6.6808	0.003779
BRD4(1-722)	-2	21	YFQGSAESGPGTRLRNLPVMGDGL			21	2522.25	CK2	0	2523.7	0.048598	0	0	7.642	0.011167
BRD4(1-722)	-2	21	YFQGSAESGPGTRLRNLPVMGDGL			21	2522.25	CK2	0.005	2531.23	0.081628	7.52892	0.095	7.63137	0.001793
BRD4(1-722)	-2	21	YFQGSAESGPGTRLRNLPVMGDGL			21	2522.25	CK2	0.5	2531.46	0.105442	7.7573	0.116103	7.63844	0.005927
BRD4(1-722)	-2	21	YFQGSAESGPGTRLRNLPVMGDGL			21	2522.25	CK2	50	2531.22	0.068174	7.51928	0.083723	7.6296	0.002965
BRD4(1-722)	-2	21	YFQGSAESGPGTRLRNLPVMGDGL			21	2522.25	CK2	180	2531.15	0.079228	7.45008	0.092945	7.63536	0.002479
BRD4(1-722)	-2	21	YFQGSAESGPGTRLRNLPVMGDGL			21	2522.25	Default State	0	2523.7	0.04908	0	0	7.63867	0.007142
BRD4(1-722)	-2	21	YFQGSAESGPGTRLRNLPVMGDGL			21	2522.25	Default State	0.005	2531.28	0.170893	7.57606	0.177802	7.63752	0.00197
BRD4(1-722)	-2	21	YFQGSAESGPGTRLRNLPVMGDGL			21	2522.25	Default State	0.5	2531.04	0.068354	7.34005	0.084149	7.63456	0.005458
BRD4(1-722)	-2	21	YFQGSAESGPGTRLRNLPVMGDGL			21	2522.25	Default State	50	2530.67	0.067057	6.9661	0.0831	7.64244	0.010317
BRD4(1-722)	-2	21	YFQGSAESGPGTRLRNLPVMGDGL			21	2522.25	Default State	180	2530.68	0.072772	6.97978	0.087776	7.62565	0.002288
BRD4(1-722)	-2	22	YFQGSAESGPGTRLRNLPVMGDGLE			22	2651.29	CK2	0	2652.88	0.014004	0	0	7.36896	0.016013
BRD4(1-722)	-2	22	YFQGSAESGPGTRLRNLPVMGDGLE			22	2651.29	CK2	0.005	2660.73	0.022375	7.85288	0.026396	7.35496	0.001562
BRD4(1-722)	-2	22	YFQGSAESGPGTRLRNLPVMGDGLE			22	2651.29	CK2	0.5	2660.94	0.099113	8.06004	0.100097	7.36472	0.005823
BRD4(1-722)	-2	22	YFQGSAESGPGTRLRNLPVMGDGLE			22	2651.29	CK2	50	2660.7	0.048455	7.82486	0.050438	7.35783	0.003355
BRD4(1-722)	-2	22	YFQGSAESGPGTRLRNLPVMGDGLE			22	2651.29	CK2	180	2660.68	0.052322	7.80493	0.054164	7.3619	0.001344
BRD4(1-722)	-2	22	YFQGSAESGPGTRLRNLPVMGDGLE			22	2651.29	Default State	0	2652.88	0.018247	0	0	7.36887	0.005927
BRD4(1-722)	-2	22	YFQGSAESGPGTRLRNLPVMGDGLE			22	2651.29	Default State	0.005	2660.86	0.121811	7.98138	0.12317	7.36131	0.003132
BRD4(1-722)	-2	22	YFQGSAESGPGTRLRNLPVMGDGLE			22	2651.29	Default State	0.5	2660.52	0.048407	7.63883	0.051732	7.36056	0.004819
BRD4(1-722)	-2	22	YFQGSAESGPGTRLRNLPVMGDGLE			22	2651.29	Default State	50	2660.19	0.040498	7.30252	0.044419	7.36943	0.010046
BRD4(1-722)	-2	22	YFQGSAESGPGTRLRNLPVMGDGLE			22	2651.29	Default State	180	2660.25	0.022649	7.36642	0.029084	7.35589	0.001992
BRD4(1-722)	-2	23	YFQGSAESGPGTRLRNLPVMGDGLET			23	2752.34	CK2	0	2753.97	0.017331	0	0	7.28801	0.021339
BRD4(1-722)	-2	23	YFQGSAESGPGTRLRNLPVMGDGLET			23	2752.34	CK2	0.005	2762.51	0.073624	8.54357	0.075636	7.27618	0.001222
BRD4(1-722)	-2	23	YFQGSAESGPGTRLRNLPVMGDGLET			23	2752.34	CK2	0.5	2762.74	0.114893	8.77228	0.116192	7.2847	0.00561
BRD4(1-722)	-2	23	YFQGSAESGPGTRLRNLPVMGDGLET			23	2752.34	CK2	50	2762.43	0.055919	8.45898	0.058543	7.27705	0.003512
BRD4(1-722)	-2	23	YFQGSAESGPGTRLRNLPVMGDGLET			23	2752.34	CK2	180	2762.34	0.051994	8.37548	0.054806	7.28064	0.001381
BRD4(1-722)	-2	23	YFQGSAESGPGTRLRNLPVMGDGLET			23	2752.34	Default State	0	2753.97	0.016107	0	0	7.29239	0.00532
BRD4(1-722)	-2	23	YFQGSAESGPGTRLRNLPVMGDGLET			23	2752.34	Default State	0.005	2762.6	0.143331	8.62928	0.144233	7.28259	0.004141
BRD4(1-722)	-2	23	YFQGSAESGPGTRLRNLPVMGDGLET			23	2752.34	Default State	0.5	2762.32	0.008428	8.3521	0.018179	7.28146	0.004936
BRD4(1-722)	-2	23	YFQGSAESGPGTRLRNLPVMGDGLET			23	2752.34	Default State	50	2761.92	0.040618	7.94997	0.043695	7.29079	0.008561
BRD4(1-722)	-2	23	YFQGSAESGPGTRLRNLPVMGDGLET			23	2752.34	Default State	180	2761.9	0.040453	7.93016	0.043542	7.28077	0.005892
BRD4(1-722)	-2	25	YFQGSAESGPGTRLRNLPVMGDGLETSQ			25	2967.43	CK2	0	2969.19	0.033862	0	0	7.09351	0.049648
BRD4(1-722)	-2	25	YFQGSAESGPGTRLRNLPVMGDGLETSQ			25	2967.43	CK2	0.005	2978.73	0.343676	9.54804	0.34534	7.09546	0.003551
BRD4(1-722)	-2	25	YFQGSAESGPGTRLRNLPVMGDGLETSQ			25	2967.43	CK2	0.5	2979.07	0.121006	9.88157	0.125655	7.10173	0.005375
BRD4(1-722)	-2	25	YFQGSAESGPGTRLRNLPVMGDGLETSQ			25	2967.43	CK2	50	2978.73	0.065992	9.5414	0.074172	7.09285	0.003398
BRD4(1-722)	-2	25	YFQGSAESGPGTRLRNLPVMGDGLETSQ			25	2967.43	CK2	180	2978.62	0.094052	9.43556	0.099962	7.09675	0.001521
BRD4(1-722)	-2	25	YFQGSAESGPGTRLRNLPVMGDGLETSQ			25	2967.43	Default State	0	2969.19	0.031605	0	0	7.11272	0.0048
BRD4(1-722)	-2	25	YFQGSAESGPGTRLRNLPVMGDGLETSQ			25	2967.43	Default State	0.005	2978.93	0.196126	9.73852	0.198656	7.09894	0.00283
BRD4(1-722)	-2	25	YFQGSAESGPGTRLRNLPVMGDGLETSQ			25	2967.43	Default State	0.5	2978.53	0.022344	9.34194	0.038705	7.09769	0.006134
BRD4(1-722)	-2	25	YFQGSAESGPGTRLRNLPVMGDGLETSQ			25	2967.43	Default State	50	2978.08	0.071253	8.89075	0.077948	7.10676	0.009291
BRD4(1-722)	-2	25	YFQGSAESGPGTRLRNLPVMGDGLETSQ			25	2967.43	Default State	180	2978.07	0.082094	8.87536	0.087967	7.09283	0.003374
BRD4(1-722)	-2	26	YFQGSAESGPGTRLRNLPVMGDGLETSQM			26	3098.47	CK2	0	3100.34	0.016019	0	0	7.56551	0.010574
BRD4(1-722)	-2	26	YFQGSAESGPGTRLRNLPVMGDGLETSQM			26	3098.47	CK2	0.005	3110.06	0.09486	9.72454	0.096203	7.55318	0.000375
BRD4(1-722)	-2	26	YFQGSAESGPGTRLRNLPVMGDGLETSQM			26	3098.47	CK2	0.5	3110.27	0.12498	9.93312	0.126002	7.56048	0.00561
BRD4(1-722)	-2	26	YFQGSAESGPGTRLRNLPVMGDGLETSQM			26	3098.47	CK2	50	3109.94	0.107543	9.60186	0.10873	7.55106	0.003264
BRD4(1-722)	-2	26	YFQGSAESGPGTRLRNLPVMGDGLETSQM			26	3098.47	CK2	180	3109.9	0.126226	9.56189	0.127238	7.55317	0.002181
BRD4(1-722)	-2	26	YFQGSAESGPGTRLRNLPVMGDGLETSQM			26	3098.47	Default State	0	3100.33	0.017773	0	0	7.56224	0.006921
BRD4(1-722)	-2	26	YFQGSAESGPGTRLRNLPVMGDGLETSQM			26	3098.47	Default State	0.005	3110.19	0.186666	9.85596	0.187511	7.55826	0.002238
BRD4(1-722)	-2	26	YFQGSAESGPGTRLRNLPVMGDGLETSQM			26	3098.47	Default State	0.5	3109.8	0.07494	9.46867	0.077018	7.55567	0.005287
BRD4(1-722)	-2	26	YFQGSAESGPGTRLRNLPVMGDGLETSQM			26	3098.47	Default State	50	3109.36	0.116715	9.02804	0.11806	7.5619	0.008834
BRD4(1-722)	-2	26	YFQGSAESGPGTRLRNLPVMGDGLETSQM			26	3098.47	Default State	180	3109.43	0.113138	9.09984	0.114526	7.54513	0.002029
BRD4(1-722)	2	26	SAESGPGTRLRNLPVMGDGLETSQM			22	2603.26	CK2	0	2604.89	0.02422	0	0	7.19445	0.027709
BRD4(1-722)	2	26	SAESGPGTRLRNLPVMGDGLETSQM			22	2603.26	CK2	0.005	2614.21	0.031529	9.32137	0.039757	7.18976	0.000683
BRD4(1-722)	2	26	SAESGPGTRLRNLPVMGDGLETSQM			22	2603.26	CK2	0.5	2614.49	0.064296	9.59387	0.068706	7.1962	0.005822
BRD4(1-722)	2	26	SAESGPGTRLRNLPVMGDGLETSQM			22	2603.26	CK2	50	2614.04	0.111478	9.14841	0.114078	7.1894	0.003287
BRD4(1-722)	2	26	SAESGPGTRLRNLPVMGDGLETSQM			22	2603.26	CK2	180	2613.97	0.040412	9.08069	0.047114	7.19315	0.002177
BRD4(1-722)	2	26	SAESGPGTRLRNLPVMGDGLETSQM			22	2603.26	Default State	0	2604.88	0.018746	0	0	7.2019	0.006964
BRD4(1-722)	2	26	SAESGPGTRLRNLPVMGDGLETSQM			22	2603.26	Default State	0.005	2614.35	0.18635	9.47377	0.18729	7.19384	0.003112
BRD4(1-722)	2	26	SAESGPGTRLRNLPVMGDGLETSQM			22	2603.26	Default State	0.5	2614.09	0.032189	9.21522	0.03725	7.19166	0.00483
BRD4(1-722)	2	26	SAESGPGTRLRNLPVMGDGLETSQM			22	2603.26	Default State	50	2613.65	0.041121	8.76664	0.045192	7.20202	0.009125
BRD4(1-722)	2	26	SAESGPGTRLRNLPVMGDGLETSQM			22	2603.26	Default State	180	2613.64	0.061103	8.76291	0.063913	7.19101	0.006161
BRD4(1-722)	12	26	RNLPVMGDGLETSQM			13	1647.78	CK2	0	1648.74	0.00262	0	0	6.95546	0.039908
BRD4(1-722)	12	26	RNLPVMGDGLETSQM			13	1647.78	CK2	0.005	1654.33	0.002024	5.58534	0.003311	6.9647	0.001268
BRD4(1-722)	12	26	RNLPVMGDGLETSQM			13	1647.78	CK2	0.5	1654.49	0.084617	5.75381	0.084658	6.9744	0.006349
BRD4(1-722)	12	26	RNLPVMGDGLETSQM			13	1647.78	CK2	50	1654.16	0.031957	5.41904	0.032065	6.96008	0.002677
BRD4(1-722)	12	26	RNLPVMGDGLETSQM			13	1647.78	CK2	180	1654.12	0.034886	5.37931	0.034984	6.96296	0.000857
BRD4(1-722)	12	26	RNLPVMGDGLETSQM			13	1647.78	Default State	0	1648.73	0.005813	0	0	6.95922	0.012337
BRD4(1-722)	12	26	RNLPVMGDGLETSQM			13	1647.78	Default State	0.005	1654.43	0.141405	5.70191	0.141525	6.97192	0.005522
BRD4(1-722)	12	26	RNLPVMGDGLETSQM			13	1647.78	Default State	0.5	1654.11	0.026879	5.37865	0.0275	6.96104	0.003181
BRD4(1-722)	12	26	RNLPVMGDGLETSQM			13	1647.78	Default State	50	1653.87	0.015452	5.14381	0.016509	6.969	0.010191
BRD4(1-722)	12	26	RNLPVMGDGLETSQM			13	1647.78	Default State	180	1653.86	0.071054	5.13443	0.071291	6.95084	0.002974
BRD4(1-722)	26	37	MSTTQAQAQPQP			9	1287.6	CK2	0	1288.53	0.033537	0	0	5.20305	0.012489
BRD4(1-722)	26	37	MSTTQAQAQPQP			9	1287.6	CK2	0.005	1289.16	0.019413	0.629741	0.038751	5.20099	0.002201
BRD4(1-722)	26	37	MSTTQAQAQPQP			9	1287.6	CK2	0.5	1289.76	0.01279	1.23067	0.035893	5.21183	0.009481
BRD4(1-722)	26	37	MSTTQAQAQPQP			9	1287.6	CK2	50	1291.24	0.044835	2.7122	0.055991	5.18782	0.001793
BRD4(1-722)	26	37	MSTTQAQAQPQP			9	1287.6	CK2	180	1291.54	0.01967	3.00586	0.03888	5.19245	0.000888
BRD4(1-722)	26	37	MSTTQAQAQPQP			9	1287.6	Default State	0	1288.54	0.027755	0	0	5.19043	0.017382
BRD4(1-722)	26	37	MSTTQAQAQPQP			9	1287.6	Default State	0.005	1289.1	0.006526	0.560279	0.028512	5.21264	0.004038
BRD4(1-722)	26	37	MSTTQAQAQPQP			9	1287.6	Default State	0.5	1289.81	0.088011	1.26993	0.092284	5.19417	0.001195
BRD4(1-722)	26	37	MSTTQAQAQPQP			9	1287.6	Default State	50	1291.28	0.018021	2.73625	0.033092	5.20101	0.012514
BRD4(1-722)	26	37	MSTTQAQAQPQP			9	1287.6	Default State	180	1291.38	0.015182	2.83822	0.031636	5.17886	0.003873
BRD4(1-722)	41	63	ASTNPPPPETSNPNKPKRQTNQL			16	2516.29	CK2	0	2517.72	0.007379	0	0	2.55754	0.003716
BRD4(1-722)	41	63	ASTNPPPPETSNPNKPKRQTNQL			16	2516.29	CK2	0.005	2521.77	0.0005	4.05007	0.007396	2.54764	0.00533
BRD4(1-722)	41	63	ASTNPPPPETSNPNKPKRQTNQL			16	2516.29	CK2	0.5	2523.39	0.080151	5.66582	0.08049	2.55351	0.0086
BRD4(1-722)	41	63	ASTNPPPPETSNPNKPKRQTNQL			16	2516.29	CK2	50	2523.7	0.0106	5.97688	0.012915	2.55448	0.002461
BRD4(1-722)	41	63	ASTNPPPPETSNPNKPKRQTNQL			16	2516.29	CK2	180	2523.67	0.034367	5.94616	0.03515	2.56573	0.002719
BRD4(1-722)	41	63	ASTNPPPPETSNPNKPKRQTNQL			16	2516.29	Default State	0	2517.71	0.021577	0	0	2.5609	0.004022
BRD4(1-722)	41	63	ASTNPPPPETSNPNKPKRQTNQL			16	2516.29	Default State	0.005	2522.04	0.180386	4.32418	0.181672	2.56173	0.003142
BRD4(1-722)	41	63	ASTNPPPPETSNPNKPKRQTNQL			16	2516.29	Default State	0.5	2523.24	0.077334	5.52938	0.080288	2.56293	0.00236
BRD4(1-722)	41	63	ASTNPPPPETSNPNKPKRQTNQL			16	2516.29	Default State	50	2523.55	0.067914	5.84068	0.071259	2.56244	0.00283
BRD4(1-722)	41	63	ASTNPPPPETSNPNKPKRQTNQL			16	2516.29	Default State	180	2523.54	0.089613	5.82611	0.092174	2.55772	0.002646
BRD4(1-722)	41	66	ASTNPPPPETSNPNKPKRQTNQLQYL			19	2920.49	CK2	0	2922.13	0.033991	0	0	5.23532	0.01822
BRD4(1-722)	41	66	ASTNPPPPETSNPNKPKRQTNQLQYL			19	2920.49	CK2	0.005	2925.35	0.023775	3.21223	0.041481	5.23574	0.006693
BRD4(1-722)	41	66	ASTNPPPPETSNPNKPKRQTNQLQYL			19	2920.49	CK2	0.5	2926.99	0.122086	4.85113	0.12673	5.25831	0.010932
BRD4(1-722)	41	66	ASTNPPPPETSNPNKPKRQTNQLQYL			19	2920.49	CK2	50	2928.49	0.049082	6.35969	0.059703	5.21988	0.000808
BRD4(1-722)	41	66	ASTNPPPPETSNPNKPKRQTNQLQYL			19	2920.49	CK2	180	2928.48	0.039293	6.34781	0.051955	5.2214	0.002587
BRD4(1-722)	41	66	ASTNPPPPETSNPNKPKRQTNQLQYL			19	2920.49	Default State	0	2922.14	0.028587	0	0	5.21129	0.026754
BRD4(1-722)	41	66	ASTNPPPPETSNPNKPKRQTNQLQYL			19	2920.49	Default State	0.005	2925.68	0.203435	3.53369	0.205434	5.25183	0.008255
BRD4(1-722)	41	66	ASTNPPPPETSNPNKPKRQTNQLQYL			19	2920.49	Default State	0.5	2926.69	0.052123	4.54245	0.059448	5.23262	0.002176
BRD4(1-722)	41	66	ASTNPPPPETSNPNKPKRQTNQLQYL			19	2920.49	Default State	50	2928.04	0.054964	5.89509	0.061954	5.23089	0.01291
BRD4(1-722)	41	66	ASTNPPPPETSNPNKPKRQTNQLQYL			19	2920.49	Default State	180	2928.13	0.10208	5.98362	0.106008	5.20152	0.006462
BRD4(1-722)	65	71	YLLRVVL			6	875.571	CK2	0	876.077	0.007259	0	0	8.66173	0.007946
BRD4(1-722)	65	71	YLLRVVL			6	875.571	CK2	0.005	876.138	0.002544	0.061118	0.007692	8.66426	0.000377
BRD4(1-722)	65	71	YLLRVVL			6	875.571	CK2	0.5	876.157	0.007489	0.079946	0.01043	8.66772	0.00408
BRD4(1-722)	65	71	YLLRVVL			6	875.571	CK2	50	876.423	0.005208	0.345577	0.008934	8.65734	0.00257
BRD4(1-722)	65	71	YLLRVVL			6	875.571	CK2	180	876.963	0.016957	0.885994	0.018445	8.66307	0.00325
BRD4(1-722)	65	71	YLLRVVL			6	875.571	Default State	0	876.08	0.012754	0	0	8.65421	0.008863
BRD4(1-722)	65	71	YLLRVVL			6	875.571	Default State	0.005	876.116	0.027232	0.035509	0.030071	8.66962	0.002913
BRD4(1-722)	65	71	YLLRVVL			6	875.571	Default State	0.5	876.16	0.013733	0.08015	0.018743	8.66078	0.005661
BRD4(1-722)	65	71	YLLRVVL			6	875.571	Default State	50	876.652	0.02428	0.571756	0.027426	8.66783	0.00676
BRD4(1-722)	65	71	YLLRVVL			6	875.571	Default State	180	877.512	0.055874	1.43234	0.057311	8.64866	0.003086
BRD4(1-722)	67	73	LRVVLKT			6	828.567	CK2	0	829	0.008172	0	0	4.46078	0.009655
BRD4(1-722)	67	73	LRVVLKT			6	828.567	CK2	0.005	829.115	0.009642	0.114496	0.012639	4.46044	0.000824
BRD4(1-722)	67	73	LRVVLKT			6	828.567	CK2	0.5	829.705	0.007999	0.704354	0.011435	4.47117	0.009726
BRD4(1-722)	67	73	LRVVLKT			6	828.567	CK2	50	830.669	0.008064	1.66865	0.01148	4.44899	0.000522
BRD4(1-722)	67	73	LRVVLKT			6	828.567	CK2	180	830.935	0.015199	1.93502	0.017257	4.45413	0.000864
BRD4(1-722)	67	73	LRVVLKT			6	828.567	Default State	0	829.011	0.009745	0	0	4.44916	0.01223
BRD4(1-722)	67	73	LRVVLKT			6	828.567	Default State	0.005	829.144	0.030413	0.133058	0.031936	4.46931	0.004119
BRD4(1-722)	67	73	LRVVLKT			6	828.567	Default State	0.5	829.993	0.005841	0.982123	0.011361	4.45808	0.000486
BRD4(1-722)	67	73	LRVVLKT			6	828.567	Default State	50	830.801	0.011666	1.78954	0.0152	4.46256	0.009084
BRD4(1-722)	67	73	LRVVLKT			6	828.567	Default State	180	831.274	0.046639	2.26249	0.047646	4.44037	0.005834
BRD4(1-722)	67	88	LRVVLKTLWKHQFAWPFQQPVD			19	2736.51	CK2	0	2738.24	0.077919	0	0	8.64821	0.020943
BRD4(1-722)	67	88	LRVVLKTLWKHQFAWPFQQPVD			19	2736.51	CK2	0.005	2738.66	0.005205	0.419854	0.078093	8.64735	0.000655
BRD4(1-722)	67	88	LRVVLKTLWKHQFAWPFQQPVD			19	2736.51	CK2	0.5	2740.11	0.125941	1.86842	0.148096	8.66846	0.005389
BRD4(1-722)	67	88	LRVVLKTLWKHQFAWPFQQPVD			19	2736.51	CK2	50	2742.97	0.171269	4.73094	0.188161	8.66799	0.007664
BRD4(1-722)	67	88	LRVVLKTLWKHQFAWPFQQPVD			19	2736.51	CK2	180	2743.17	0.082839	4.92825	0.113726	8.6605	0.021688
BRD4(1-722)	67	88	LRVVLKTLWKHQFAWPFQQPVD			19	2736.51	Default State	0	2738.24	0.035021	0	0	8.61133	0.023287
BRD4(1-722)	67	88	LRVVLKTLWKHQFAWPFQQPVD			19	2736.51	Default State	0.005	2738.74	0.055497	0.498834	0.065623	8.63676	0.006164
BRD4(1-722)	67	88	LRVVLKTLWKHQFAWPFQQPVD			19	2736.51	Default State	0.5	2740.6	0.129169	2.36011	0.133832	8.60246	0.008441
BRD4(1-722)	67	88	LRVVLKTLWKHQFAWPFQQPVD			19	2736.51	Default State	50	2743.01	0.07497	4.77084	0.082746	8.63043	0.005219
BRD4(1-722)	67	88	LRVVLKTLWKHQFAWPFQQPVD			19	2736.51	Default State	180	2743.57	0.021578	5.33432	0.041135	8.61381	0.00458
BRD4(1-722)	67	89	LRVVLKTLWKHQFAWPFQQPVDA			20	2807.55	CK2	0	2809.2	0.039419	0	0	8.64759	0.022089
BRD4(1-722)	67	89	LRVVLKTLWKHQFAWPFQQPVDA			20	2807.55	CK2	0.005	2809.69	0.059762	0.484219	0.071592	8.64844	0.002772
BRD4(1-722)	67	89	LRVVLKTLWKHQFAWPFQQPVDA			20	2807.55	CK2	0.5	2811.37	0.099678	2.1616	0.107189	8.67134	0.005084
BRD4(1-722)	67	89	LRVVLKTLWKHQFAWPFQQPVDA			20	2807.55	CK2	50	2813.97	0.162801	4.7661	0.167505	8.67274	0.009236
BRD4(1-722)	67	89	LRVVLKTLWKHQFAWPFQQPVDA			20	2807.55	CK2	180	2814.39	0.098865	5.18369	0.106434	8.66707	0.025555
BRD4(1-722)	67	89	LRVVLKTLWKHQFAWPFQQPVDA			20	2807.55	Default State	0	2809.28	0.045078	0	0	8.6117	0.023986
BRD4(1-722)	67	89	LRVVLKTLWKHQFAWPFQQPVDA			20	2807.55	Default State	0.005	2809.72	0.069092	0.435965	0.082497	8.63835	0.007687
BRD4(1-722)	67	89	LRVVLKTLWKHQFAWPFQQPVDA			20	2807.55	Default State	0.5	2811.68	0.060145	2.39127	0.075163	8.60382	0.008843
BRD4(1-722)	67	89	LRVVLKTLWKHQFAWPFQQPVDA			20	2807.55	Default State	50	2814.12	0.105143	4.83778	0.114399	8.63381	0.005568
BRD4(1-722)	67	89	LRVVLKTLWKHQFAWPFQQPVDA			20	2807.55	Default State	180	2814.63	0.134368	5.34064	0.141728	8.61705	0.004971
BRD4(1-722)	68	88	RVVLKTLWKHQFAWPFQQPVD			18	2623.43	CK2	0	2625.02	0.042224	0	0	8.3212	0.027194
BRD4(1-722)	68	88	RVVLKTLWKHQFAWPFQQPVD			18	2623.43	CK2	0.005	2625.54	0.025344	0.519955	0.049246	8.30963	0.001333
BRD4(1-722)	68	88	RVVLKTLWKHQFAWPFQQPVD			18	2623.43	CK2	0.5	2627.01	0.086363	1.99083	0.096133	8.32342	0.003185
BRD4(1-722)	68	88	RVVLKTLWKHQFAWPFQQPVD			18	2623.43	CK2	50	2629.88	0.198091	4.85655	0.202542	8.32932	0.006741
BRD4(1-722)	68	88	RVVLKTLWKHQFAWPFQQPVD			18	2623.43	CK2	180	2630.25	0.258072	5.22862	0.261503	8.33329	0.012481
BRD4(1-722)	68	88	RVVLKTLWKHQFAWPFQQPVD			18	2623.43	Default State	0	2625	0.02595	0	0	8.2953	0.014881
BRD4(1-722)	68	88	RVVLKTLWKHQFAWPFQQPVD			18	2623.43	Default State	0.005	2625.58	0.017765	0.578628	0.031449	8.31149	0.003849
BRD4(1-722)	68	88	RVVLKTLWKHQFAWPFQQPVD			18	2623.43	Default State	0.5	2627.27	0.090525	2.2628	0.094171	8.29254	0.007227
BRD4(1-722)	68	88	RVVLKTLWKHQFAWPFQQPVD			18	2623.43	Default State	50	2629.77	0.182403	4.7622	0.184239	8.31241	0.007092
BRD4(1-722)	68	88	RVVLKTLWKHQFAWPFQQPVD			18	2623.43	Default State	180	2630.24	0.178849	5.23256	0.180722	8.2933	0.00483
BRD4(1-722)	70	88	VLKTLWKHQFAWPFQQPVD			16	2368.26	CK2	0	2369.72	0.039277	0	0	8.62304	0.006596
BRD4(1-722)	70	88	VLKTLWKHQFAWPFQQPVD			16	2368.26	CK2	0.005	2370.28	0.014305	0.554154	0.0418	8.62084	0.001254
BRD4(1-722)	70	88	VLKTLWKHQFAWPFQQPVD			16	2368.26	CK2	0.5	2371.61	0.049917	1.89248	0.063517	8.62783	0.002275
BRD4(1-722)	70	88	VLKTLWKHQFAWPFQQPVD			16	2368.26	CK2	50	2374.19	0.07679	4.46542	0.086252	8.62032	0.001661
BRD4(1-722)	70	88	VLKTLWKHQFAWPFQQPVD			16	2368.26	CK2	180	2374.6	0.143956	4.87532	0.149218	8.62153	0.00065
BRD4(1-722)	70	88	VLKTLWKHQFAWPFQQPVD			16	2368.26	Default State	0	2369.78	0.084917	0	0	8.5972	0.056861
BRD4(1-722)	70	88	VLKTLWKHQFAWPFQQPVD			16	2368.26	Default State	0.005	2370.27	0.01212	0.484778	0.085778	8.62446	0.000244
BRD4(1-722)	70	88	VLKTLWKHQFAWPFQQPVD			16	2368.26	Default State	0.5	2371.81	0.050695	2.02775	0.098898	8.61713	0.00778
BRD4(1-722)	70	88	VLKTLWKHQFAWPFQQPVD			16	2368.26	Default State	50	2373.94	0.091663	4.15653	0.124952	8.63273	0.005644
BRD4(1-722)	70	88	VLKTLWKHQFAWPFQQPVD			16	2368.26	Default State	180	2374.31	0.045068	4.52588	0.096136	8.61194	0.003399
BRD4(1-722)	70	89	VLKTLWKHQFAWPFQQPVDA			17	2439.3	CK2	0	2440.86	0.042342	0	0	8.62473	0.006941
BRD4(1-722)	70	89	VLKTLWKHQFAWPFQQPVDA			17	2439.3	CK2	0.005	2441.25	0.006878	0.390252	0.042897	8.62231	0.001254
BRD4(1-722)	70	89	VLKTLWKHQFAWPFQQPVDA			17	2439.3	CK2	0.5	2442.94	0.138727	2.07655	0.145045	8.62911	0.001618
BRD4(1-722)	70	89	VLKTLWKHQFAWPFQQPVDA			17	2439.3	CK2	50	2445.45	0.111759	4.5831	0.119511	8.62161	0.001509
BRD4(1-722)	70	89	VLKTLWKHQFAWPFQQPVDA			17	2439.3	CK2	180	2445.9	0.226216	5.03367	0.230145	8.62557	0.003005
BRD4(1-722)	70	89	VLKTLWKHQFAWPFQQPVDA			17	2439.3	Default State	0	2440.86	0.047789	0	0	8.61691	0.008591
BRD4(1-722)	70	89	VLKTLWKHQFAWPFQQPVDA			17	2439.3	Default State	0.005	2441.24	0.070498	0.38129	0.08517	8.62532	0.001732
BRD4(1-722)	70	89	VLKTLWKHQFAWPFQQPVDA			17	2439.3	Default State	0.5	2443.07	0.076463	2.20316	0.090169	8.61811	0.008518
BRD4(1-722)	70	89	VLKTLWKHQFAWPFQQPVDA			17	2439.3	Default State	50	2445.14	0.094801	4.27717	0.106166	8.63318	0.005542
BRD4(1-722)	70	89	VLKTLWKHQFAWPFQQPVDA			17	2439.3	Default State	180	2445.57	0.217398	4.71152	0.222589	8.61223	0.004213
BRD4(1-722)	72	88	KTLWKHQFAWPFQQPVD			14	2156.11	CK2	0	2157.37	0.031196	0	0	8.23982	0.01959
BRD4(1-722)	72	88	KTLWKHQFAWPFQQPVD			14	2156.11	CK2	0.005	2157.9	0.023322	0.535475	0.03895	8.23287	0.000521
BRD4(1-722)	72	88	KTLWKHQFAWPFQQPVD			14	2156.11	CK2	0.5	2159.05	0.059909	1.68163	0.067545	8.24116	0.006142
BRD4(1-722)	72	88	KTLWKHQFAWPFQQPVD			14	2156.11	CK2	50	2160.78	0.147288	3.40846	0.150556	8.23167	0.004354
BRD4(1-722)	72	88	KTLWKHQFAWPFQQPVD			14	2156.11	CK2	180	2161.14	0.148793	3.7725	0.152028	8.23134	0.001265
BRD4(1-722)	72	88	KTLWKHQFAWPFQQPVD			14	2156.11	Default State	0	2157.36	0.034829	0	0	8.21905	0.011079
BRD4(1-722)	72	88	KTLWKHQFAWPFQQPVD			14	2156.11	Default State	0.005	2157.93	0.034953	0.571592	0.049343	8.23672	0.005877
BRD4(1-722)	72	88	KTLWKHQFAWPFQQPVD			14	2156.11	Default State	0.5	2159.16	0.117369	1.80765	0.122427	8.22561	0.0056
BRD4(1-722)	72	88	KTLWKHQFAWPFQQPVD			14	2156.11	Default State	50	2160.78	0.152386	3.4243	0.156315	8.23135	0.006094
BRD4(1-722)	72	88	KTLWKHQFAWPFQQPVD			14	2156.11	Default State	180	2161.13	0.171688	3.77322	0.175185	8.21269	0.003031
BRD4(1-722)	72	89	KTLWKHQFAWPFQQPVDA			15	2227.14	CK2	0	2228.42	0.018018	0	0	8.26067	0.019405
BRD4(1-722)	72	89	KTLWKHQFAWPFQQPVDA			15	2227.14	CK2	0.005	2228.84	0.01984	0.412865	0.0268	8.24983	0.001549
BRD4(1-722)	72	89	KTLWKHQFAWPFQQPVDA			15	2227.14	CK2	0.5	2230.24	0.074907	1.82054	0.077044	8.25812	0.004791
BRD4(1-722)	72	89	KTLWKHQFAWPFQQPVDA			15	2227.14	CK2	50	2231.93	0.164194	3.50976	0.16518	8.25232	0.004221
BRD4(1-722)	72	89	KTLWKHQFAWPFQQPVDA			15	2227.14	CK2	180	2232.29	0.169855	3.8653	0.170808	8.25073	0.001251
BRD4(1-722)	72	89	KTLWKHQFAWPFQQPVDA			15	2227.14	Default State	0	2228.43	0.027691	0	0	8.24278	0.00831
BRD4(1-722)	72	89	KTLWKHQFAWPFQQPVDA			15	2227.14	Default State	0.005	2228.9	0.028837	0.474754	0.03998	8.2531	0.003727
BRD4(1-722)	72	89	KTLWKHQFAWPFQQPVDA			15	2227.14	Default State	0.5	2230.44	0.089421	2.01104	0.093611	8.24647	0.005833
BRD4(1-722)	72	89	KTLWKHQFAWPFQQPVDA			15	2227.14	Default State	50	2231.96	0.176982	3.53654	0.179135	8.25383	0.005794
BRD4(1-722)	72	89	KTLWKHQFAWPFQQPVDA			15	2227.14	Default State	180	2232.32	0.183487	3.89422	0.185565	8.23408	0.003446
BRD4(1-722)	74	88	LWKHQFAWPFQQPVD			12	1926.96	CK2	0	1928.16	0.022176	0	0	8.83282	0.00509
BRD4(1-722)	74	88	LWKHQFAWPFQQPVD			12	1926.96	CK2	0.005	1928.66	0.026271	0.500694	0.034379	8.82651	0.001492
BRD4(1-722)	74	88	LWKHQFAWPFQQPVD			12	1926.96	CK2	0.5	1929.92	0.052525	1.75874	0.057014	8.83468	0.001444
BRD4(1-722)	74	88	LWKHQFAWPFQQPVD			12	1926.96	CK2	50	1931.56	0.057139	3.39916	0.061291	8.82676	0.001283
BRD4(1-722)	74	88	LWKHQFAWPFQQPVD			12	1926.96	CK2	180	1931.83	0.023761	3.66736	0.032502	8.82848	0.003444
BRD4(1-722)	74	88	LWKHQFAWPFQQPVD			12	1926.96	Default State	0	1928.17	0.025277	0	0	8.8271	0.005859
BRD4(1-722)	74	88	LWKHQFAWPFQQPVD			12	1926.96	Default State	0.005	1928.74	0.00248	0.573034	0.025398	8.82799	0.003201
BRD4(1-722)	74	88	LWKHQFAWPFQQPVD			12	1926.96	Default State	0.5	1930.09	0.0457	1.91814	0.052224	8.83148	0.008405
BRD4(1-722)	74	88	LWKHQFAWPFQQPVD			12	1926.96	Default State	50	1931.55	0.040953	3.37548	0.048125	8.83827	0.005234
BRD4(1-722)	74	88	LWKHQFAWPFQQPVD			12	1926.96	Default State	180	1931.89	0.065973	3.72293	0.07065	8.8194	0.001889
BRD4(1-722)	74	89	LWKHQFAWPFQQPVDA			13	1998	CK2	0	1999.21	0.02378	0	0	8.83181	0.004793
BRD4(1-722)	74	89	LWKHQFAWPFQQPVDA			13	1998	CK2	0.005	1999.62	0.034548	0.407923	0.041941	8.826	0.000545
BRD4(1-722)	74	89	LWKHQFAWPFQQPVDA			13	1998	CK2	0.5	2001.06	0.031718	1.85239	0.039642	8.83403	0.001321
BRD4(1-722)	74	89	LWKHQFAWPFQQPVDA			13	1998	CK2	50	2002.73	0.074153	3.52465	0.077873	8.82605	0.001266
BRD4(1-722)	74	89	LWKHQFAWPFQQPVDA			13	1998	CK2	180	2003.03	0.044644	3.82145	0.050582	8.82898	0.003236
BRD4(1-722)	74	89	LWKHQFAWPFQQPVDA			13	1998	Default State	0	1999.21	0.028087	0	0	8.82653	0.005745
BRD4(1-722)	74	89	LWKHQFAWPFQQPVDA			13	1998	Default State	0.005	1999.67	0.054678	0.455875	0.06147	8.82836	0.002333
BRD4(1-722)	74	89	LWKHQFAWPFQQPVDA			13	1998	Default State	0.5	2001.2	0.031822	1.98386	0.042444	8.8311	0.008199
BRD4(1-722)	74	89	LWKHQFAWPFQQPVDA			13	1998	Default State	50	2002.69	0.048333	3.47319	0.055902	8.8388	0.005004
BRD4(1-722)	74	89	LWKHQFAWPFQQPVDA			13	1998	Default State	180	2003.02	0.069438	3.80056	0.074904	8.82041	0.001709
[truncated: 1,120 more rows]

## Sheet: BRD4(1-722)_mutants
Protein	Start	End	Sequence	Modification	Fragment	MaxUptake	MHP	State	Exposure	Center	Center SD	Uptake	Uptake SD	RT	RT SD
[truncated: 2,664 more rows]
