# Supplementary material for: Phosphorylation-dependent BRD4 dimerization and implications for therapeutic inhibition of BET family proteins
Source: Commun Biol. 2021 Nov 9;4:1273. doi: 10.1038/s42003-021-02750-6 (PMC8578508; doi:10.1038/s42003-021-02750-6)
Supplement: Supplementary file 3 — Supplementary Data 2 [file 42003_2021_2750_MOESM3_ESM.xls]

## Sheet: All cross-links
Score	Protein1	Protein2	LinkPos1	LinkPos2
100	BRD4a	BRD4b	97	99
100	BRD4a	BRD4b	98	99
100	BRD4a	BRD4b	155	177
100	BRD4a	BRD4b	155	317
100	BRD4a	BRD4b	155	445
100	BRD4a	BRD4b	155	519
100	BRD4a	BRD4b	155	615
100	BRD4a	BRD4b	155	619
100	BRD4a	BRD4b	160	694
100	BRD4a	BRD4b	177	177
100	BRD4a	BRD4b	177	329
100	BRD4a	BRD4b	177	692
100	BRD4a	BRD4b	177	694
100	BRD4a	BRD4b	5	102
100	BRD4a	BRD4b	9	102
100	BRD4a	BRD4b	289	685
100	BRD4a	BRD4b	315	333
100	BRD4a	BRD4b	315	456
100	BRD4a	BRD4b	316	378
100	BRD4a	BRD4b	316	445
100	BRD4a	BRD4b	317	378
100	BRD4a	BRD4b	317	404
100	BRD4a	BRD4b	317	660
100	BRD4a	BRD4b	317	685
100	BRD4a	BRD4b	317	694
100	BRD4a	BRD4b	329	333
100	BRD4a	BRD4b	332	333
100	BRD4a	BRD4b	349	351
100	BRD4a	BRD4b	349	401
100	BRD4a	BRD4b	349	404
100	BRD4a	BRD4b	358	404
100	BRD4a	BRD4b	367	372
100	BRD4a	BRD4b	367	402
100	BRD4a	BRD4b	367	660
100	BRD4a	BRD4b	367	685
100	BRD4a	BRD4b	368	404
100	BRD4a	BRD4b	412	552
100	BRD4a	BRD4b	427	431
100	BRD4a	BRD4b	430	431
100	BRD4a	BRD4b	445	566
100	BRD4a	BRD4b	445	660
100	BRD4a	BRD4b	445	685
100	BRD4a	BRD4b	445	693
100	BRD4a	BRD4b	519	519
100	BRD4a	BRD4b	535	538
100	BRD4a	BRD4b	554	692
100	BRD4a	BRD4b	554	693
100	BRD4a	BRD4b	554	694
100	BRD4a	BRD4b	566	629
100	BRD4a	BRD4b	586	629
100	BRD4a	BRD4b	586	694
100	BRD4a	BRD4b	608	612
100	BRD4a	BRD4b	629	693
100	BRD4a	BRD4b	629	694
100	BRD4a	BRD4b	72	109
100	BRD4a	BRD4b	72	177
100	BRD4a	BRD4b	73	111
100	BRD4a	BRD4b	73	160
100	BRD4a	BRD4b	315	349
100	BRD4a	BRD4b	177	680
100	BRD4a	BRD4b	50	539
100	BRD4a	BRD4b	177	629
100	BRD4a	BRD4b	160	445
100	BRD4a	BRD4b	160	685
100	BRD4a	BRD4b	76	109
100	BRD4a	BRD4b	177	367
100	BRD4a	BRD4b	535	541
100	BRD4a	BRD4b	99	445
100	BRD4a	BRD4b	160	519
100	BRD4a	BRD4b	177	347
100	BRD4a	BRD4b	160	680
100	BRD4a	BRD4b	378	402
100	BRD4a	BRD4b	377	404
100	BRD4a	BRD4b	535	544
100	BRD4a	BRD4b	346	445
100	BRD4a	BRD4b	98	445
100	BRD4a	BRD4b	109	177
100	BRD4a	BRD4b	160	317
100	BRD4a	BRD4b	333	367
100	BRD4a	BRD4b	57	358
100	BRD4a	BRD4b	160	586
100	BRD4a	BRD4b	177	685
100	BRD4a	BRD4b	177	289
100	BRD4a	BRD4b	111	367
100	BRD4a	BRD4b	333	629
100	BRD4a	BRD4b	445	629
100	BRD4a	BRD4b	177	586
100	BRD4a	BRD4b	177	316
100	BRD4a	BRD4b	535	547
100	BRD4a	BRD4b	338	554
100	BRD4a	BRD4b	333	554
100	BRD4a	BRD4b	333	685
100	BRD4a	BRD4b	102	317
100	BRD4a	BRD4b	55	544
100	BRD4a	BRD4b	111	573
100	BRD4a	BRD4b	564	677
100	BRD4a	BRD4b	316	561
100	BRD4a	BRD4b	537	564
100	BRD4a	BRD4b	57	177
100	BRD4a	BRD4b	317	367
100	BRD4a	BRD4b	333	680
100	BRD4a	BRD4b	645	693
100	BRD4a	BRD4b	317	680
100	BRD4a	BRD4b	324	332
10	BRD4b	BRD4b	5	445
10	BRD4b	BRD4b	9	160
10	BRD4b	BRD4b	317	362
10	BRD4b	BRD4b	317	519
10	BRD4b	BRD4b	346	349
10	BRD4b	BRD4b	349	362
10	BRD4b	BRD4b	358	431
10	BRD4b	BRD4b	362	368
10	BRD4b	BRD4b	362	372
10	BRD4b	BRD4b	362	378
10	BRD4b	BRD4b	367	519
10	BRD4b	BRD4b	367	552
10	BRD4b	BRD4b	537	538
10	BRD4b	BRD4b	541	554
10	BRD4b	BRD4b	543	554
10	BRD4b	BRD4b	548	550
10	BRD4b	BRD4b	552	554
10	BRD4b	BRD4b	554	566
10	BRD4b	BRD4b	554	575
10	BRD4b	BRD4b	554	585
10	BRD4b	BRD4b	554	593
10	BRD4b	BRD4b	554	594
10	BRD4b	BRD4b	554	606
10	BRD4b	BRD4b	554	662
10	BRD4b	BRD4b	575	608
10	BRD4b	BRD4b	592	593
10	BRD4b	BRD4b	593	645
10	BRD4b	BRD4b	593	660
10	BRD4b	BRD4b	593	685
10	BRD4b	BRD4b	594	693
10	BRD4b	BRD4b	624	629
10	BRD4b	BRD4b	680	696
10	BRD4b	BRD4b	586	680
10	BRD4b	BRD4b	578	594
10	BRD4b	BRD4b	593	680
10	BRD4b	BRD4b	177	619
10	BRD4b	BRD4b	456	543
10	BRD4b	BRD4b	529	535
10	BRD4b	BRD4b	456	552
10	BRD4b	BRD4b	333	692
10	BRD4b	BRD4b	606	660
10	BRD4b	BRD4b	72	445
10	BRD4b	BRD4b	317	349
10	BRD4b	BRD4b	324	329
10	BRD4b	BRD4b	519	554
10	BRD4b	BRD4b	554	680
10	BRD4b	BRD4b	445	554
10	BRD4b	BRD4b	519	680
10	BRD4b	BRD4b	592	680
10	BRD4b	BRD4b	575	593
10	BRD4b	BRD4b	594	680
10	BRD4b	BRD4b	608	685
10	BRD4b	BRD4b	445	680
10	BRD4b	BRD4b	160	315
10	BRD4b	BRD4b	606	663
10	BRD4b	BRD4b	177	554
10	BRD4b	BRD4b	317	554
10	BRD4b	BRD4b	575	685
10	BRD4b	BRD4b	432	554
10	BRD4b	BRD4b	606	685
10	BRD4b	BRD4b	535	593
10	BRD4b	BRD4b	584	594
10	BRD4b	BRD4b	378	554
10	BRD4b	BRD4b	606	658
10	BRD4b	BRD4b	431	594
10	BRD4b	BRD4b	519	561
10	BRD4b	BRD4b	177	594
10	BRD4b	BRD4b	594	663
10	BRD4b	BRD4b	333	362
10	BRD4a	BRD4a	5	445
10	BRD4a	BRD4a	9	160
10	BRD4a	BRD4a	317	362
10	BRD4a	BRD4a	317	519
10	BRD4a	BRD4a	346	349
10	BRD4a	BRD4a	349	362
10	BRD4a	BRD4a	358	431
10	BRD4a	BRD4a	362	368
10	BRD4a	BRD4a	362	372
10	BRD4a	BRD4a	362	378
10	BRD4a	BRD4a	367	519
10	BRD4a	BRD4a	367	552
10	BRD4a	BRD4a	537	538
10	BRD4a	BRD4a	541	554
10	BRD4a	BRD4a	543	554
10	BRD4a	BRD4a	548	550
10	BRD4a	BRD4a	552	554
10	BRD4a	BRD4a	554	566
10	BRD4a	BRD4a	554	575
10	BRD4a	BRD4a	554	585
10	BRD4a	BRD4a	554	593
10	BRD4a	BRD4a	554	594
10	BRD4a	BRD4a	554	606
10	BRD4a	BRD4a	554	662
10	BRD4a	BRD4a	575	608
10	BRD4a	BRD4a	592	593
10	BRD4a	BRD4a	593	645
10	BRD4a	BRD4a	593	660
10	BRD4a	BRD4a	593	685
10	BRD4a	BRD4a	594	693
10	BRD4a	BRD4a	624	629
10	BRD4a	BRD4a	680	696
10	BRD4a	BRD4a	586	680
10	BRD4a	BRD4a	578	594
10	BRD4a	BRD4a	593	680
10	BRD4a	BRD4a	177	619
10	BRD4a	BRD4a	456	543
10	BRD4a	BRD4a	529	535
10	BRD4a	BRD4a	456	552
10	BRD4a	BRD4a	333	692
10	BRD4a	BRD4a	606	660
10	BRD4a	BRD4a	72	445
10	BRD4a	BRD4a	317	349
10	BRD4a	BRD4a	324	329
10	BRD4a	BRD4a	519	554
10	BRD4a	BRD4a	554	680
10	BRD4a	BRD4a	445	554
10	BRD4a	BRD4a	519	680
10	BRD4a	BRD4a	592	680
10	BRD4a	BRD4a	575	593
10	BRD4a	BRD4a	594	680
10	BRD4a	BRD4a	608	685
10	BRD4a	BRD4a	445	680
10	BRD4a	BRD4a	160	315
10	BRD4a	BRD4a	606	663
10	BRD4a	BRD4a	177	554
10	BRD4a	BRD4a	317	554
10	BRD4a	BRD4a	575	685
10	BRD4a	BRD4a	432	554
10	BRD4a	BRD4a	606	685
10	BRD4a	BRD4a	535	593
10	BRD4a	BRD4a	584	594
10	BRD4a	BRD4a	378	554
10	BRD4a	BRD4a	606	658
10	BRD4a	BRD4a	431	594
10	BRD4a	BRD4a	519	561
10	BRD4a	BRD4a	177	594
10	BRD4a	BRD4a	594	663
10	BRD4a	BRD4a	333	362
1	BRD4a	BRD4b	111	112
1	BRD4a	BRD4b	155	160
1	BRD4a	BRD4b	160	177
1	BRD4a	BRD4b	2	177
1	BRD4a	BRD4b	5	177
1	BRD4a	BRD4b	315	378
1	BRD4a	BRD4b	315	445
1	BRD4a	BRD4b	316	333
1	BRD4a	BRD4b	317	329
1	BRD4a	BRD4b	317	333
1	BRD4a	BRD4b	317	445
1	BRD4a	BRD4b	367	404
1	BRD4a	BRD4b	367	405
1	BRD4a	BRD4b	445	445
1	BRD4a	BRD4b	445	519
1	BRD4a	BRD4b	445	535
1	BRD4a	BRD4b	445	694
1	BRD4a	BRD4b	456	456
1	BRD4a	BRD4b	535	537
1	BRD4a	BRD4b	554	586
1	BRD4a	BRD4b	629	685
1	BRD4a	BRD4b	660	662
1	BRD4a	BRD4b	660	663
1	BRD4a	BRD4b	55	177
1	BRD4a	BRD4b	72	111
1	BRD4a	BRD4b	72	160
1	BRD4a	BRD4b	73	177
1	BRD4a	BRD4b	368	445
1	BRD4a	BRD4b	629	680
1	BRD4a	BRD4b	372	445
1	BRD4a	BRD4b	177	317
1	BRD4a	BRD4b	109	112
1	BRD4a	BRD4b	177	445
1	BRD4a	BRD4b	160	367
1	BRD4a	BRD4b	76	160
1	BRD4a	BRD4b	563	564
1	BRD4a	BRD4b	76	111
1	BRD4a	BRD4b	348	349
1	BRD4a	BRD4b	347	349
1	BRD4a	BRD4b	645	660
1	BRD4a	BRD4b	535	554
1	BRD4a	BRD4b	2	160
1	BRD4a	BRD4b	177	349
1	BRD4a	BRD4b	111	445
1	BRD4a	BRD4b	535	543
