# Supplementary material for: Phosphorylation-dependent BRD4 dimerization and implications for therapeutic inhibition of BET family proteins
Source: Commun Biol. 2021 Nov 9;4:1273. doi: 10.1038/s42003-021-02750-6 (PMC8578508; doi:10.1038/s42003-021-02750-6)
Supplement: Supplementary file 4 — Supplementary Data 3 [file 42003_2021_2750_MOESM4_ESM.xlsx]

## Sheet: Figure 1c
	Figure 1 c
	BRD4(1-530) 250 mM NaCl			BRD4(1-530) I 250 mM NaCl			BRD4(1-530) CK2 250 mM NaCl			BRD4(1-579) 250 mM NaCl			BRD4(1-579) I 250 mM NaCl			BRD4(1-579) CK2 250 mM NaCl			BRD4(1-722) 250 mM NaCl			BRD4(1-722) I 250 mM NaCl			BRD4(1-722) CK2 250 mM NaCl			Standards 250 mM NaCl			BRD4(1-530) B 1 M NaCl			BRD4(1-530) I 1 M NaCl			BRD4(1-530) CK2 1 M NaCl			BRD4(1-579) B 1 M NaCl			BRD4(1-579) CK2 1 M NaCl			BRD4(1-579) I 1 M NaCl			BRD4(1-722) B 1 M NaCl
	ml	Relative 280 nm Absorbance		ml	Relative 280 nm Absorbance		ml	Relative 280 nm Absorbance		ml	Relative 280 nm Absorbance		ml	Relative 280 nm Absorbance		ml	Relative 280 nm Absorbance		ml	Relative 280 nm Absorbance		ml	Relative 280 nm Absorbance		ml	Relative 280 nm Absorbance		ml	Relative 280 nm Absorbance		ml	Relative 280 nm Absorbance		ml	Relative 280 nm Absorbance		ml	Relative 280 nm Absorbance		ml	Relative 280 nm Absorbance		ml	Relative 280 nm Absorbance		ml	Relative 280 nm Absorbance		ml
	0	0.0095108		0	0.0318916		0	-0.00437538		0	-0.01207		0	0.039838		0	-0.0129903		0	-0.021375		0	-0.00148677		0	-0.0247983		0	0.61123		0	-0.0451507		0	0.00964726		0	-0.0255794		0	0.0212063		0	-0.0140586		0	-0.0140586		0
	0.00397895	0.00657662		0.00422066	0.0343591		0.00421601	-0.00558238		0.0039793	-0.012445		0.00422033	0.0392842		0.00397753	-0.0132748		0.00421681	-0.0210959		0.00421601	-0.000330393		0.0039793	-0.0253624		0.0039793	0.610271		0.0039793	-0.040422		0.0039793	0.00871228		0.0039793	-0.0234335		0.0039793	0.0216644		0.00422176	-0.0132623		0.00422176	-0.0132623		0.0039793
	0.00795789	0.00364243		0.00844131	0.0368267		0.00843202	-0.0068271		0.0079586	-0.0128201		0.00844065	0.0386958		0.00795506	-0.0136224		0.00843362	-0.0207768		0.00843202	0.000825982		0.0079586	-0.0259511		0.0079586	0.609299		0.0079586	-0.0356932		0.0079586	0.00777731		0.0079586	-0.0213305		0.0079586	0.0221226		0.00844352	-0.0124353		0.00844352	-0.0124353		0.0079586
	0.0119368	0.00359184		0.012662	0.0393873		0.012648	-0.00720428		0.0119379	-0.0123427		0.012661	0.0387304		0.0119326	-0.0147919		0.0126504	-0.0191817		0.012648	0.00118941		0.0119379	-0.0267605		0.0119379	0.608124		0.0119379	-0.0334197		0.0119379	0.0079048		0.0119379	-0.0207296		0.0119379	0.0237916		0.0126653	-0.0130785		0.0126653	-0.0130785		0.0119379
	0.0159158	0.00637426		0.0168826	0.0419945		0.016864	-0.00705341		0.0159172	-0.0110812		0.0168813	0.0391458		0.0159101	-0.0170043		0.0168672	-0.0167092		0.016864	0.0010903		0.0159172	-0.0277907		0.0159172	0.606756		0.0159172	-0.0333743		0.0159172	0.00909477		0.0159172	-0.0215021		0.0159172	0.0265406		0.016887	-0.0144874		0.016887	-0.0144874		0.0159172
	0.0198947	0.00915668		0.0211033	0.0430653		0.02108	-0.00701569		0.0198965	-0.00981963		0.0211016	0.0395611		0.0198876	-0.0191852		0.0210841	-0.0151938		0.02108	0.00135461		0.0198965	-0.0287964		0.0198965	0.60534		0.0198965	-0.0333743		0.0198965	0.0102422		0.0198965	-0.0222747		0.0198965	0.0292241		0.0211088	-0.0151		0.0211088	-0.0151		0.0198965
	0.0238737	0.00784135		0.0253239	0.0402719		0.0252961	-0.00754375		0.0238758	-0.0102629		0.025322	0.0400457		0.0238652	-0.0183318		0.0253009	-0.0169485		0.0252961	0.00270922		0.0238758	-0.0279624		0.0238758	0.599954		0.0238758	-0.0328741		0.0238758	0.00934977		0.0238758	-0.0224464		0.0238758	0.0272278		0.0253306	-0.0138442		0.0253306	-0.0138442		0.0238758
	0.0278526	0.00642485		0.0295446	0.0374319		0.0295121	-0.00807182		0.0278551	-0.0107061		0.0295423	0.0404956		0.0278427	-0.0173204		0.0295177	-0.0187031		0.0295121	0.00409687		0.0278551	-0.027153		0.0278551	0.59458		0.0278551	-0.0323739		0.0278551	0.00845729		0.0278551	-0.022618		0.0278551	0.0252315		0.0295523	-0.0125578		0.0295523	-0.0125578		0.0278551
	0.0318316	0.00546365		0.0337653	0.0376647		0.0337281	-0.00856216		0.0318344	-0.0110471		0.0337626	0.0393535		0.0318202	-0.0163406		0.0337345	-0.0191019		0.0337281	0.00396471		0.0318344	-0.0266869		0.0318344	0.591174		0.0318344	-0.0341927		0.0318344	0.00743731		0.0318344	-0.0233047		0.0318344	0.0246097		0.0337741	-0.0131398		0.0337741	-0.0131398		0.0318344
	0.0358105	0.00505894		0.0379859	0.0381303		0.0379441	-0.0090525		0.0358137	-0.0112517		0.0379829	0.0380728		0.0357978	-0.015424		0.0379513	-0.0193013		0.0379441	0.00363432		0.0358137	-0.0265643		0.0358137	0.589758		0.0358137	-0.0383758		0.0358137	0.00624734		0.0358137	-0.0245064		0.0358137	0.0253952		0.0379958	-0.0138749		0.0379958	-0.0138749		0.0358137
	0.0397895	0.00465422		0.0422066	0.039946		0.0421601	-0.00833585		0.039793	-0.0114562		0.0422033	0.0380036		0.0397753	-0.0145074		0.0421681	-0.0192216		0.0421601	0.00221363		0.039793	-0.0264662		0.039793	0.588355		0.039793	-0.042559		0.039793	0.00501487		0.039793	-0.0257511		0.039793	0.0262133		0.0422176	-0.0144874		0.0422176	-0.0144874		0.039793
	0.0437684	0.00470481		0.0464272	0.042786		0.0463761	-0.00637447		0.0437723	-0.0104675		0.0464236	0.0391112		0.0437528	-0.0157717		0.0463849	-0.0188627		0.0463761	-0.000297354		0.0437723	-0.0268096		0.0437723	0.58496		0.0437723	-0.0416496		0.0437723	0.00726732		0.0437723	-0.0230901		0.0437723	0.0247734		0.0464394	-0.0149775		0.0464394	-0.0149775		0.0437723
	0.0477473	0.0047554		0.0506479	0.0446948		0.0505921	-0.00479028		0.0477516	-0.00947867		0.0506439	0.0401149		0.0477304	-0.017194		0.0506017	-0.0187031		0.0505921	-0.00234579		0.0477516	-0.027153		0.0477516	0.581529		0.0477516	-0.0406948		0.0477516	0.00956226		0.0477516	-0.0203433		0.0477516	0.0233334		0.0506611	-0.0152531		0.0506611	-0.0152531		0.0477516
	0.0517263	0.00409774		0.0548685	0.0419945		0.0548081	-0.00577097		0.0517309	-0.00886495		0.0548642	0.0407033		0.0517079	-0.0178893		0.0548186	-0.0204578		0.0548081	-0.00138765		0.0517309	-0.0271039		0.0517309	0.577726		0.0517309	-0.0405584		0.0517309	0.0101997		0.0517309	-0.0206438		0.0517309	0.0232025		0.0548829	-0.0145793		0.0548829	-0.0145793		0.0517309
	0.0557052	0.00252947		0.0590892	0.0392476		0.0590241	-0.00678938		0.0557102	-0.00876266		0.0590846	0.0413263		0.0556854	-0.01751		0.0590354	-0.0221726		0.0590241	-0.000396471		0.0557102	-0.0266134		0.0557102	0.573492		0.0557102	-0.0414223		0.0557102	0.00892478		0.0557102	-0.0243348		0.0557102	0.0246425		0.0591046	-0.0138749		0.0591046	-0.0138749		0.0557102
	0.0596842	0.000961198		0.0633099	0.0390614		0.0632401	-0.00671394		0.0596895	-0.00862627		0.0633049	0.0407379		0.0596629	-0.0171308		0.0632522	-0.0219732		0.0632401	0.000759904		0.0596895	-0.0261228		0.0596895	0.569257		0.0596895	-0.0422862		0.0596895	0.00760731		0.0596895	-0.0279828		0.0596895	0.0260497		0.0633264	-0.012129		0.0633264	-0.012129		0.0596895
	0.0636631	-0.000202357		0.0675305	0.039527		0.0674561	-0.00629903		0.0636688	-0.00866037		0.0675252	0.039838		0.0636405	-0.0178577		0.067469	-0.0211357		0.0674561	0.00194932		0.0636688	-0.0270549		0.0636688	0.562852		0.0636688	-0.0421043		0.0636688	0.00675733		0.0636688	-0.0242918		0.0636688	0.0259515		0.0675482	-0.0101381		0.0675482	-0.0101381		0.0636688
	0.0676421	-0.00136591		0.0717512	0.0394339		0.0716722	-0.00694025		0.0676481	-0.00869447		0.0717455	0.038592		0.067618	-0.0187111		0.0716858	-0.0204977		0.0716722	0.00267618		0.0676481	-0.0280605		0.0676481	0.556362		0.0676481	-0.0419224		0.0676481	0.00590735		0.0676481	-0.0202575		0.0676481	0.0258206		0.0717699	-0.00934179		0.0717699	-0.00934179		0.0676481
	0.071621	-0.0014165		0.0759718	0.038689		0.0758882	-0.00927882		0.0716274	-0.00903543		0.0759659	0.036896		0.0715955	-0.0193748		0.0759026	-0.0201388		0.0758882	0.0026101		0.0716274	-0.0283794		0.0716274	0.553087		0.0716274	-0.0412859		0.0716274	0.00620484		0.0716274	-0.0184549		0.0716274	0.0251334		0.0759917	-0.0100462		0.0759917	-0.0100462		0.0716274
	0.0756	0		0.0801925	0.0381303		0.0801042	-0.0115419		0.0756067	-0.00975144		0.0801862	0.0352693		0.0755731	-0.0198173		0.0801194	-0.0198197		0.0801042	0.00254402		0.0756067	-0.0278153		0.0756067	0.553843		0.0756067	-0.0401037		0.0756067	0.0079898		0.0756067	-0.0194421		0.0756067	0.0237916		0.0802134	-0.0107813		0.0802134	-0.0107813		0.0756067
	0.0795789	0.00136591		0.0844131	0.0402719		0.0843202	-0.0124095		0.079586	-0.0105016		0.0844065	0.0351308		0.0795506	-0.0202598		0.0843362	-0.0192614		0.0843202	0.00310569		0.079586	-0.0272511		0.079586	0.554611		0.079586	-0.0389669		0.079586	0.00973226		0.079586	-0.0204292		0.079586	0.0224826		0.0844352	-0.0119452		0.0844352	-0.0119452		0.079586
	0.0835578	0.00197299		0.0886338	0.042367		0.0885362	-0.0133147		0.0835653	-0.0104675		0.0886268	0.0349578		0.0835281	-0.0184266		0.0885531	-0.0187031		0.0885362	0.00363432		0.0835653	-0.0264662		0.0835653	0.553123		0.0835653	-0.0362843		0.0835653	0.00990225		0.0835653	-0.0230472		0.0835653	0.0223189		0.088657	-0.0131398		0.088657	-0.0131398		0.0835653
	0.0875368	0.00247888		0.0928545	0.0395735		0.0927522	-0.0116928		0.0875446	-0.0103652		0.0928472	0.0354423		0.0875056	-0.0162458		0.0927699	-0.0177859		0.0927522	0.0037004		0.0875446	-0.0257058		0.0875446	0.551468		0.0875446	-0.0335107		0.0875446	0.00994475		0.0875446	-0.025794		0.0875446	0.0222535		0.0928787	-0.013783		0.0928787	-0.013783		0.0875446
	0.0915157	0.00349067		0.0970751	0.034685		0.0969682	-0.00867532		0.0915239	-0.0100583		0.0970675	0.0362038		0.0914832	-0.0158665		0.0969867	-0.0166693		0.0969682	0.00350216		0.0915239	-0.0253624		0.0915239	0.547761		0.0915239	-0.0321921		0.0915239	0.00990225		0.0915239	-0.0263519		0.0915239	0.022188		0.0971005	-0.0142118		0.0971005	-0.0142118		0.0915239
	0.0954947	0.0052107		0.101296	0.0324969		0.101184	-0.00671394		0.0955032	-0.00937639		0.101288	0.0370345		0.0954607	-0.0187427		0.101203	-0.0163503		0.101184	0.00307265		0.0955032	-0.0256322		0.0955032	0.541175		0.0955032	-0.032965		0.0955032	0.00981725		0.0955032	-0.0238627		0.0955032	0.0221226		0.101322	-0.0143955		0.101322	-0.0143955		0.0955032
	0.0994736	0.00698133		0.105516	0.035849		0.1054	-0.00754375		0.0994825	-0.00872856		0.105508	0.0381074		0.0994382	-0.0216505		0.10542	-0.0183841		0.1054	0.00214755		0.0994825	-0.025902		0.0994825	0.534602		0.0994825	-0.0336925		0.0994825	0.00968976		0.0994825	-0.0213734		0.0994825	0.0220571		0.105544	-0.0141505		0.105544	-0.0141505		0.0994825
	0.103453	0.00586837		0.109737	0.0392011		0.109616	-0.00841129		0.103462	-0.010297		0.109728	0.0391804		0.103416	-0.0223458		0.109637	-0.0204179		0.109616	0.00122245		0.103462	-0.0258284		0.103462	0.531795		0.103462	-0.0347383		0.103462	0.0109222		0.103462	-0.0204721		0.103462	0.0236607		0.109766	-0.0139055		0.109766	-0.0139055		0.103462
	0.107432	0.00435069		0.113958	0.0368267		0.113832	-0.00701569		0.107441	-0.01207		0.113949	0.0391458		0.107393	-0.0226303		0.113854	-0.0229303		0.113832	0.000594707		0.107441	-0.0257303		0.107441	0.529372		0.107441	-0.0358296		0.107441	0.0122822		0.107441	-0.0197425		0.107441	0.0253952		0.113988	-0.0131091		0.113988	-0.0131091		0.107441
	0.11141	0.00313654		0.118178	0.0341729		0.118048	-0.00539378		0.11142	-0.0133315		0.118169	0.0390073		0.111371	-0.0220298		0.118071	-0.0255224		0.118048	0		0.11142	-0.0252888		0.11142	0.526756		0.11142	-0.035966		0.11142	0.0121547		0.11142	-0.0202146		0.11142	0.0263115		0.118209	-0.0122822		0.118209	-0.0122822		0.11142
	0.115389	0.00242829		0.122399	0.0349644		0.122264	-0.00486572		0.1154	-0.0138089		0.122389	0.0382113		0.115348	-0.0195645		0.122288	-0.0261605		0.122264	-0.000363432		0.1154	-0.0243322		0.1154	0.52383		0.1154	-0.0346929		0.1154	0.00973226		0.1154	-0.022618		0.1154	0.0258533		0.122431	-0.0119759		0.122431	-0.0119759		0.1154
	0.119368	0.00172004		0.12662	0.0380837		0.12648	-0.00524291		0.119379	-0.0142521		0.12661	0.0368268		0.119326	-0.0170991		0.126504	-0.0250439		0.12648	-0.000528629		0.119379	-0.0234001		0.119379	0.520903		0.119379	-0.0334197		0.119379	0.00735232		0.119379	-0.0250215		0.119379	0.0253952		0.126653	-0.0120065		0.126653	-0.0120065		0.119379
	0.123347	0.00258006		0.13084	0.0404581		0.130696	-0.00588413		0.123358	-0.0133315		0.13083	0.0357192		0.123303	-0.016467		0.130721	-0.0241665		0.130696	-0.000792943		0.123358	-0.0244303		0.123358	0.517832		0.123358	-0.0335107		0.123358	0.0079048		0.123358	-0.0248927		0.123358	0.0264097		0.130875	-0.0122822		0.130875	-0.0122822		0.123358
	0.127326	0.00369302		0.135061	0.0403185		0.134912	-0.0078455		0.127338	-0.0121723		0.13505	0.0354769		0.127281	-0.0162458		0.134938	-0.0247248		0.134912	-0.00148677		0.127338	-0.0257549		0.127338	0.514725		0.127338	-0.033738		0.127338	0.00883978		0.127338	-0.0243777		0.127338	0.0276205		0.135096	-0.0133235		0.135096	-0.0133235		0.127338
	0.131305	0.0043001		0.139282	0.0401788		0.139128	-0.0098446		0.131317	-0.011354		0.139271	0.0352347		0.131258	-0.0165934		0.139155	-0.025323		0.139128	-0.00218059		0.131317	-0.0259511		0.131317	0.510454		0.131317	-0.0346019		0.131317	0.00985975		0.131317	-0.0241631		0.131317	0.0280459		0.139318	-0.0143343		0.139318	-0.0143343		0.131317
	0.135284	0.00384479		0.143502	0.0393408		0.143344	-0.00829813		0.135296	-0.0111153		0.143491	0.0359269		0.135236	-0.0183002		0.143372	-0.0227309		0.143344	-0.00158589		0.135296	-0.0242341		0.135296	0.504157		0.135296	-0.0365571		0.135296	0.0110922		0.135296	-0.0245494		0.135296	0.0270314		0.14354	-0.014028		0.14354	-0.014028		0.135296
	0.139263	0.00344008		0.147723	0.0384096		0.14756	-0.00577097		0.139276	-0.0108766		0.147711	0.0367922		0.139214	-0.0199753		0.147588	-0.0192216		0.14756	-0.000627746		0.139276	-0.0225171		0.139276	0.497859		0.139276	-0.0385123		0.139276	0.0122822		0.139276	-0.0249356		0.139276	0.026017		0.147762	-0.0135073		0.147762	-0.0135073		0.139276
	0.143242	0.00369302		0.151944	0.0378509		0.151776	-0.0054315		0.143255	-0.0121041		0.151932	0.0374152		0.143191	-0.0195961		0.151805	-0.0180651		0.151776	0.000396471		0.143255	-0.0232775		0.143255	0.498075		0.143255	-0.0376938		0.143255	0.0125372		0.143255	-0.0218884		0.143255	0.0247734		0.151983	-0.0136298		0.151983	-0.0136298		0.143255
	0.147221	0.00414833		0.156164	0.0377113		0.155992	-0.00829813		0.147234	-0.0135702		0.156152	0.0377613		0.147169	-0.0186163		0.156022	-0.0204179		0.155992	0.00158589		0.147234	-0.0244549		0.147234	0.499418		0.147234	-0.0364207		0.147234	0.0126222		0.147234	-0.0182833		0.147234	0.0234971		0.156205	-0.0143955		0.156205	-0.0143955		0.147234
	0.1512	0.00349067		0.160385	0.0376181		0.160208	-0.0110516		0.151213	-0.0144567		0.160372	0.037969		0.151146	-0.0179841		0.160239	-0.022691		0.160208	0.00270922		0.151213	-0.0254115		0.151213	0.500294		0.151213	-0.0361933		0.151213	0.0128772		0.151213	-0.0165665		0.151213	0.0229735		0.160427	-0.0151		0.160427	-0.0151		0.151213
	0.155179	0.000404715		0.164606	0.0376181		0.164424	-0.0111648		0.155193	-0.0141157		0.164593	0.0362384		0.155124	-0.0183318		0.164456	-0.0230499		0.164424	0.00257706		0.155193	-0.0258775		0.155193	0.50027		0.155193	-0.0378757		0.155193	0.0135572		0.155193	-0.0185837		0.155193	0.023988		0.164649	-0.0153144		0.164649	-0.0153144		0.155193
	0.159158	-0.00268124		0.168826	0.0376647		0.16864	-0.0112402		0.159172	-0.0137748		0.168813	0.0345078		0.159101	-0.0186479		0.168672	-0.0234088		0.16864	0.00241187		0.159172	-0.0263435		0.159172	0.500258		0.159172	-0.039558		0.159172	0.0142371		0.159172	-0.0206009		0.159172	0.0250025		0.16887	-0.0155288		0.16887	-0.0155288		0.159172
	0.163137	-0.000303536		0.173047	0.0361749		0.172856	-0.0123718		0.163151	-0.0141839		0.173033	0.0355116		0.163079	-0.0192484		0.172889	-0.0227309		0.172856	0.001685		0.163151	-0.027153		0.163151	0.496179		0.163151	-0.0393762		0.163151	0.0132172		0.163151	-0.0218455		0.163151	0.0243479		0.173092	-0.0162639		0.173092	-0.0162639		0.163151
	0.167116	0.00338949		0.177268	0.0341264		0.177072	-0.0139937		0.167131	-0.0147635		0.177254	0.0375536		0.167056	-0.0198805		0.177106	-0.0214947		0.177072	0.000627746		0.167131	-0.0280115		0.167131	0.491237		0.167131	-0.038876		0.167131	0.0118572		0.167131	-0.0229185		0.167131	0.0233662		0.177314	-0.0171521		0.177314	-0.0171521		0.167131
	0.171095	0.00718369		0.181488	0.0338936		0.181288	-0.0140691		0.17111	-0.0146613		0.181474	0.0387651		0.171034	-0.0206391		0.181323	-0.0211756		0.181288	-0.000363432		0.17111	-0.0285266		0.17111	0.487087		0.17111	-0.038103		0.17111	0.0108797		0.17111	-0.0240773		0.17111	0.0226789		0.181536	-0.016999		0.181536	-0.016999		0.17111
	0.175074	0.0111297		0.185709	0.036687		0.185504	-0.0103349		0.175089	-0.0130928		0.185694	0.0383497		0.175011	-0.0216505		0.18554	-0.0230898		0.185504	-0.00118941		0.175089	-0.0282568		0.175089	0.484627		0.175089	-0.0368299		0.175089	0.0108372		0.175089	-0.0254077		0.175089	0.0226462		0.185757	-0.0151613		0.185757	-0.0151613		0.175089
	0.179053	0.0151262		0.18993	0.0394804		0.18972	-0.00660078		0.179069	-0.0115244		0.189915	0.0379344		0.178989	-0.0226619		0.189757	-0.0250439		0.18972	-0.0020154		0.179069	-0.027987		0.179069	0.48218		0.179069	-0.0355568		0.179069	0.0107522		0.179069	-0.0267382		0.179069	0.0226462		0.189979	-0.0134154		0.189979	-0.0134154		0.179069
	0.183031	0.0116861		0.19415	0.0388286		0.193936	-0.00524291		0.183048	-0.0115926		0.194135	0.0375536		0.182966	-0.0222194		0.193973	-0.025004		0.193936	-0.00178412		0.183048	-0.0273983		0.183048	0.480489		0.183048	-0.0372391		0.183048	0.0107097		0.183048	-0.0275966		0.183048	0.0225153		0.194201	-0.0146406		0.194201	-0.0146406		0.183048
	0.18701	0.00602013		0.198371	0.0381303		0.198152	-0.00411135		0.187027	-0.0120359		0.198355	0.0371383		0.186944	-0.0212396		0.19819	-0.0247647		0.198152	-0.00145373		0.187027	-0.0267115		0.187027	0.479001		0.187027	-0.0396944		0.187027	0.0106247		0.187027	-0.0283691		0.187027	0.0223189		0.198423	-0.0158964		0.198423	-0.0158964		0.187027
	0.190989	0.00131532		0.202592	0.037525		0.202368	-0.0042245		0.191006	-0.0120018		0.202576	0.0375883		0.190921	-0.0208287		0.202407	-0.0249242		0.202368	-0.00148677		0.191006	-0.025902		0.191006	0.477598		0.191006	-0.0405129		0.191006	0.0104547		0.191006	-0.0283262		0.191006	0.0223189		0.202644	-0.0162026		0.202644	-0.0162026		0.191006
	0.194968	-0.00080943		0.206812	0.0369198		0.206584	-0.00531835		0.194986	-0.0107743		0.206796	0.0385228		0.194899	-0.0226935		0.206624	-0.0254028		0.206584	-0.00188324		0.194986	-0.0248473		0.194986	0.476386		0.194986	-0.0373301		0.194986	0.0101147		0.194986	-0.0264378		0.194986	0.0227771		0.206866	-0.0160189		0.206866	-0.0160189		0.194986
	0.198947	-0.00293418		0.211033	0.0370129		0.2108	-0.00667622		0.198965	-0.00951277		0.211016	0.0386958		0.198876	-0.0245267		0.210841	-0.0254427		0.2108	-0.00234579		0.198965	-0.0237926		0.198965	0.475187		0.198965	-0.0341472		0.198965	0.00973226		0.198965	-0.0245494		0.198965	0.0232353		0.211088	-0.0157738		0.211088	-0.0157738		0.198965
	0.202926	-0.00207416		0.215254	0.039108		0.215016	-0.00931654		0.202944	-0.00985373		0.215237	0.0364807		0.202854	-0.0239578		0.215057	-0.0234886		0.215016	-0.00317177		0.202944	-0.0238171		0.202944	0.4716		0.202944	-0.0348293		0.202944	0.0106672		0.202944	-0.0218026		0.202944	0.022908		0.21531	-0.0152838		0.21531	-0.0152838		0.202944
	0.206905	-0.000202357		0.219474	0.0411565		0.219232	-0.0119191		0.206924	-0.010672		0.219457	0.0342655		0.206832	-0.0223458		0.219274	-0.0215345		0.219232	-0.00396471		0.206924	-0.0241605		0.206924	0.467342		0.206924	-0.0366026		0.206924	0.0119847		0.206924	-0.0187983		0.206924	0.0223844		0.219532	-0.0148243		0.219532	-0.0148243		0.206924
	0.210884	0.00172004		0.223695	0.0390614		0.223448	-0.0108253		0.210903	-0.0113199		0.223677	0.0340233		0.210809	-0.0209235		0.223491	-0.0222524		0.223448	-0.0029405		0.210903	-0.0245039		0.210903	0.464823		0.210903	-0.0374665		0.210903	0.0124097		0.210903	-0.0169957		0.210903	0.021959		0.223753	-0.0153757		0.223753	-0.0153757		0.210903
	0.214863	0.00399656		0.227915	0.0365008		0.227664	-0.00878847		0.214882	-0.0115244		0.227898	0.0340925		0.214787	-0.020165		0.227708	-0.0236481		0.227664	-0.00148677		0.214882	-0.0248473		0.214882	0.467198		0.214882	-0.0358296		0.214882	0.0103697		0.214882	-0.0184549		0.214882	0.0218935		0.227975	-0.0160189		0.227975	-0.0160189		0.214882
	0.218842	0.00622249		0.232136	0.0343591		0.231881	-0.00701569		0.218862	-0.011729		0.232118	0.0343694		0.218764	-0.0194064		0.231925	-0.0240868		0.231881	-0.000594707		0.218862	-0.0251662		0.218862	0.469561		0.218862	-0.0341927		0.218862	0.00832979		0.218862	-0.0199142		0.218862	0.0218281		0.232197	-0.0159882		0.232197	-0.0159882		0.218862
	0.222821	0.00581778		0.236357	0.0326365		0.236097	-0.00558238		0.222841	-0.0124109		0.236338	0.0348193		0.222742	-0.0191852		0.236141	-0.0232493		0.236097	-0.000429511		0.222841	-0.0249209		0.222841	0.469945		0.222841	-0.0330105		0.222841	0.00858479		0.222841	-0.0206009		0.222841	0.0221226		0.236419	-0.015345		0.236419	-0.015345		0.222841
	0.2268	0.00445186		0.240577	0.0317519		0.240313	-0.00448853		0.22682	-0.0132974		0.240559	0.0350616		0.226719	-0.0192484		0.240358	-0.022372		0.240313	-0.000330393		0.22682	-0.0245284		0.22682	0.469669		0.22682	-0.0320102		0.22682	0.00960476		0.22682	-0.02103		0.22682	0.0225808		0.24064	-0.0147937		0.24064	-0.0147937		0.22682
	0.230779	0.00258006		0.244798	0.0355696		0.244529	-0.00818497		0.230799	-0.0140134		0.244779	0.0337464		0.230697	-0.01928		0.244575	-0.0201388		0.244529	-0.0009251		0.230799	-0.0243813		0.230799	0.468457		0.230799	-0.0321466		0.230799	0.0101147		0.230799	-0.0213305		0.230799	0.0231371		0.244862	-0.0147018		0.244862	-0.0147018		0.230799
	0.234758	-0.0014165		0.249019	0.0394339		0.248745	-0.0118814		0.234779	-0.0143203		0.248999	0.0324657		0.234674	-0.019122		0.248792	-0.0179454		0.248745	-0.00151981		0.234779	-0.0251417		0.234779	0.464235		0.234779	-0.0359205		0.234779	0.00905227		0.234779	-0.0212446		0.234779	0.0241516		0.249084	-0.0146099		0.249084	-0.0146099		0.234779
	0.238737	-0.00536247		0.253239	0.0397598		0.252961	-0.0124849		0.238758	-0.0146272		0.25322	0.0337464		0.238652	-0.0189323		0.253009	-0.0195406		0.252961	-0.000627746		0.238758	-0.025902		0.238758	0.460012		0.238758	-0.0397399		0.238758	0.0079473		0.238758	-0.0211159		0.238758	0.0251661		0.253306	-0.0156513		0.253306	-0.0156513		0.238758
	0.242716	-0.00652603		0.25746	0.0392011		0.257177	-0.0116928		0.242737	-0.014218		0.25744	0.0358231		0.242629	-0.0198805		0.257226	-0.0228904		0.257177	0.0009251		0.242737	-0.0257303		0.242737	0.456893		0.242737	-0.0403765		0.242737	0.00743731		0.242737	-0.0209013		0.242737	0.0248716		0.257527	-0.016999		0.257527	-0.016999		0.242737
	0.246695	-0.00642485		0.261681	0.0383165		0.261393	-0.010863		0.246717	-0.013502		0.26166	0.0369652		0.246607	-0.0214609		0.261442	-0.0250439		0.261393	0.00161892		0.246717	-0.0251907		0.246717	0.454194		0.246717	-0.0398309		0.246717	0.00713982		0.246717	-0.0206438		0.246717	0.0240534		0.261749	-0.0177035		0.261749	-0.0177035		0.246717
	0.250674	-0.00637426		0.265901	0.0369663		0.265609	-0.00988232		0.250696	-0.0127519		0.265881	0.0366884		0.250584	-0.0228199		0.265659	-0.0247248		0.265609	0.000528629		0.250696	-0.0248718		0.250696	0.451711		0.250696	-0.0394671		0.250696	0.00735232		0.250696	-0.0204721		0.250696	0.0233989		0.265971	-0.0176116		0.265971	-0.0176116		0.250696
	0.254652	-0.00622249		0.270122	0.0356162		0.269825	-0.00886391		0.254675	-0.0118313		0.270101	0.0364807		0.254562	-0.0227251		0.269876	-0.0244058		0.269825	-0.000594707		0.254675	-0.0253869		0.254675	0.450032		0.254675	-0.0399673		0.254675	0.00939227		0.254675	-0.0204721		0.254675	0.0233989		0.270193	-0.0175197		0.270193	-0.0175197		0.254675
	0.258631	-0.00612131		0.274343	0.0339401		0.274041	-0.0092411		0.258655	-0.0109107		0.274321	0.0374498		0.258539	-0.0225987		0.274093	-0.0239671		0.274041	0.000991179		0.258655	-0.025902		0.258655	0.448352		0.258655	-0.040422		0.258655	0.0114322		0.258655	-0.0204721		0.258655	0.0233989		0.274414	-0.0177035		0.274414	-0.0177035		0.258655
	0.26261	-0.00414833		0.278563	0.0322641		0.278257	-0.009656		0.262634	-0.0118654		0.278542	0.0384536		0.262517	-0.0228515		0.27831	-0.0234886		0.278257	0.00274226		0.262634	-0.0261964		0.262634	0.446049		0.262634	-0.0396944		0.262634	0.0118997		0.262634	-0.0212446		0.262634	0.0235298		0.278636	-0.0178872		0.278636	-0.0178872		0.262634
	0.266589	-0.00131532		0.282784	0.0327762		0.282473	-0.0103349		0.266613	-0.0136384		0.282762	0.0385574		0.266494	-0.0233572		0.282526	-0.0231297		0.282473	0.00214755		0.266613	-0.0263681		0.266613	0.443458		0.266613	-0.0385123		0.266613	0.0117297		0.266613	-0.0223605		0.266613	0.0237262		0.282858	-0.0171215		0.282858	-0.0171215		0.266613
	0.270568	0.00121414		0.287005	0.0342195		0.286689	-0.0112025		0.270592	-0.0150704		0.286982	0.0382113		0.270472	-0.0238313		0.286743	-0.0228107		0.286689	-0.000198236		0.270592	-0.0265398		0.270592	0.440387		0.270592	-0.0377847		0.270592	0.0117297		0.270592	-0.0229614		0.270592	0.0240534		0.28708	-0.0159576		0.28708	-0.0159576		0.270592
	0.274547	0.00222593		0.291225	0.0358955		0.290905	-0.011806		0.274572	-0.0150022		0.291202	0.037519		0.27445	-0.023863		0.29096	-0.0226113		0.290905	-0.00175108		0.274572	-0.0267115		0.274572	0.435145		0.274572	-0.0391488		0.274572	0.0124522		0.274572	-0.0213305		0.274572	0.0249043		0.291301	-0.0154063		0.291301	-0.0154063		0.274572
	0.278526	0.00318713		0.295446	0.0380837		0.295121	-0.0112402		0.278551	-0.0149681		0.295423	0.0360307		0.278427	-0.0238946		0.295177	-0.0228107		0.295121	-3.30393e-05		0.278551	-0.0268832		0.278551	0.429915		0.278551	-0.0405584		0.278551	0.0131747		0.278551	-0.0196996		0.278551	0.0257551		0.295523	-0.0160495		0.295523	-0.0160495		0.278551
	0.282505	0.00313654		0.299667	0.0402253		0.299337	-0.0107121		0.28253	-0.0130247		0.299643	0.0345424		0.282405	-0.0227251		0.299394	-0.02301		0.299337	0.001685		0.28253	-0.0261228		0.28253	0.427684		0.28253	-0.041013		0.28253	0.0128347		0.28253	-0.0201288		0.28253	0.025657		0.299745	-0.0166927		0.299745	-0.0166927		0.28253
	0.286484	0.00252947		0.303887	0.0397598		0.303553	-0.0105235		0.28651	-0.0101947		0.303863	0.0341617		0.286382	-0.0207655		0.30361	-0.0248445		0.303553	0.00194932		0.28651	-0.0248964		0.28651	0.426904		0.28651	-0.0409676		0.28651	0.0119422		0.28651	-0.021588		0.28651	0.0250679		0.303967	-0.0178566		0.303967	-0.0178566		0.28651
	0.290463	0.0019224		0.308108	0.039108		0.307769	-0.0104104		0.290489	-0.00784207		0.308084	0.0338848		0.29036	-0.0188059		0.307827	-0.0270378		0.307769	0.00188324		0.290489	-0.0241115		0.290489	0.426064		0.290489	-0.041013		0.290489	0.0108797		0.290489	-0.0227468		0.290489	0.0246752		0.308188	-0.0190511		0.308188	-0.0190511		0.290489
	0.294442	0.000961198		0.312329	0.0378509		0.311985	-0.00969372		0.294468	-0.00814893		0.312304	0.0338848		0.294337	-0.0172572		0.312044	-0.0274765		0.311985	0.00171804		0.294468	-0.0256077		0.294468	0.424853		0.294468	-0.0411949		0.294468	0.00892478		0.294468	-0.0223176		0.294468	0.0250025		0.31241	-0.0194799		0.31241	-0.0194799		0.294468
	0.298421	0		0.316549	0.0361283		0.316201	-0.00833585		0.298448	-0.0084217		0.316524	0.0340579		0.298315	-0.0157401		0.316261	-0.0258813		0.316201	0.00142069		0.298448	-0.0271285		0.298448	0.423641		0.298448	-0.0413768		0.298448	0.00692733		0.298448	-0.0219313		0.298448	0.0253297		0.316632	-0.0194187		0.316632	-0.0194187		0.298448
	0.3024	-0.000252947		0.32077	0.0350109		0.320417	-0.00720428		0.302427	-0.0101947		0.320745	0.0346117		0.302292	-0.0160561		0.320478	-0.024326		0.320417	0.00112334		0.302427	-0.0275209		0.302427	0.421026		0.302427	-0.0406493		0.302427	0.00658734		0.302427	-0.0211159		0.302427	0.0243807		0.320854	-0.0187142		0.320854	-0.0187142		0.302427
	0.306379	-0.000151768		0.324991	0.0361749		0.324633	-0.00875075		0.306406	-0.0127519		0.324965	0.036896		0.30627	-0.0178577		0.324695	-0.0232493		0.324633	0.000958139		0.306406	-0.0272756		0.306406	0.417643		0.306406	-0.0393762		0.306406	0.00709732		0.306406	-0.0200429		0.306406	0.0227117		0.325076	-0.0158351		0.325076	-0.0158351		0.306406
	0.310358	0.000202357		0.329211	0.0373388		0.328849	-0.0102595		0.310385	-0.0148658		0.329185	0.0391804		0.310247	-0.0195329		0.328911	-0.0221726		0.328849	0.000759904		0.310385	-0.0273737		0.310385	0.414177		0.310385	-0.0382849		0.310385	0.00764981		0.310385	-0.0194421		0.310385	0.0213372		0.329297	-0.012956		0.329297	-0.012956		0.310385
	0.314337	0.0019224		0.333432	0.0355696		0.333065	-0.0100332		0.314365	-0.0138089		0.333406	0.0394919		0.314225	-0.0187111		0.333128	-0.0217738		0.333065	0.000330393		0.314365	-0.0295077		0.314365	0.410086		0.314365	-0.038103		0.314365	0.00875478		0.314365	-0.0218455		0.314365	0.0221553		0.333519	-0.0126497		0.333519	-0.0126497		0.314365
	0.318316	0.00369302		0.337653	0.0332883		0.337281	-0.00909022		0.318344	-0.012786		0.337626	0.0393188		0.318202	-0.0178577		0.337345	-0.0216941		0.337281	-0.000198236		0.318344	-0.0316417		0.318344	0.405995		0.318344	-0.0379666		0.318344	0.00981725		0.318344	-0.0242489		0.318344	0.0229735		0.337741	-0.012711		0.337741	-0.012711		0.318344
	0.322295	0.00344008		0.341873	0.0342195		0.341497	-0.00942969		0.322323	-0.0117631		0.341846	0.0391804		0.32218	-0.0168779		0.341562	-0.0227309		0.341497	-6.60786e-05		0.322323	-0.031053		0.322323	0.402733		0.322323	-0.0391943		0.322323	0.0110497		0.322323	-0.0255794		0.322323	0.0231371		0.341963	-0.0135992		0.341963	-0.0135992		0.322323
	0.326273	0.00182122		0.346094	0.0389683		0.345713	-0.0122963		0.326303	-0.0107743		0.346067	0.0390766		0.326157	-0.0157717		0.345779	-0.0259611		0.345713	0.00128853		0.326303	-0.0288209		0.326303	0.399986		0.326303	-0.0412859		0.326303	0.0124097		0.326303	-0.026309		0.326303	0.0228426		0.346184	-0.0152838		0.346184	-0.0152838		0.326303
	0.330252	0.000202357		0.350315	0.0432981		0.349929	-0.0151629		0.330282	-0.00999011		0.350287	0.0389381		0.330135	-0.0146654		0.349995	-0.0291913		0.349929	0.00264314		0.330282	-0.0268586		0.330282	0.397227		0.330282	-0.0430137		0.330282	0.0137697		0.330282	-0.0266524		0.330282	0.0227117		0.350406	-0.016754		0.350406	-0.016754		0.330282
	0.334231	-0.00136591		0.354535	0.0435309		0.354145	-0.0151629		0.334261	-0.0109789		0.354507	0.0377267		0.334112	-0.0137172		0.354212	-0.0281145		0.354145	0.00161892		0.334261	-0.0272511		0.334261	0.394252		0.334261	-0.0414223		0.334261	0.0151721		0.334261	-0.0239056		0.334261	0.0234971		0.354628	-0.0168458		0.354628	-0.0168458		0.334261
	0.33821	-0.00293418		0.358756	0.0438102		0.358361	-0.0150875		0.338241	-0.0119336		0.358728	0.0364807		0.33809	-0.0127691		0.358429	-0.026958		0.358361	0.000561668		0.338241	-0.0276436		0.338241	0.391277		0.338241	-0.0397854		0.338241	0.0165746		0.338241	-0.0211159		0.338241	0.0243152		0.35885	-0.0169071		0.35885	-0.0169071		0.338241
	0.342189	-0.00263065		0.362976	0.0425066		0.362577	-0.0148612		0.34222	-0.013161		0.362948	0.0365845		0.342068	-0.0128955		0.362646	-0.0255623		0.362577	-9.91179e-05		0.34222	-0.0272756		0.34222	0.385003		0.34222	-0.0405584		0.34222	0.0158521		0.34222	-0.0196567		0.34222	0.0248388		0.363071	-0.0162639		0.363071	-0.0162639		0.34222
	0.346168	-0.00075884		0.367197	0.0405978		0.366793	-0.0145217		0.346199	-0.014559		0.367168	0.0372421		0.346045	-0.0140649		0.366863	-0.0240469		0.366793	-0.000528629		0.346199	-0.0263681		0.346199	0.376462		0.346199	-0.0429682		0.346199	0.0137272		0.346199	-0.0190558		0.346199	0.0251661		0.367293	-0.0154063		0.367293	-0.0154063		0.346199
	0.350147	0.000910609		0.371418	0.0386424		0.371009	-0.0138051		0.350178	-0.0157523		0.371389	0.0372075		0.350023	-0.015266		0.371079	-0.0233291		0.371009	-0.000528629		0.350178	-0.0256567		0.350178	0.368521		0.350178	-0.0450598		0.350178	0.0117297		0.350178	-0.0185837		0.350178	0.0253952		0.371515	-0.0150694		0.371515	-0.0150694		0.350178
	0.354126	0.000151768		0.375638	0.0365939		0.375225	-0.011806		0.354158	-0.0151045		0.375609	0.0357538		0.354	-0.0160561		0.375296	-0.0252034		0.375225	0.000759904		0.354158	-0.0267605		0.354158	0.367357		0.354158	-0.0435593		0.354158	0.0110497		0.354158	-0.0198712		0.354158	0.0244461		0.375737	-0.0156207		0.375737	-0.0156207		0.354158
	0.358105	-0.000657662		0.379859	0.0345454		0.379441	-0.00980688		0.358137	-0.0144226		0.379829	0.0343348		0.357978	-0.0168463		0.379513	-0.0270777		0.379441	0.0020154		0.358137	-0.0278643		0.358137	0.366194		0.358137	-0.0420134		0.358137	0.0104122		0.358137	-0.0211588		0.358137	0.0234971		0.379958	-0.016172		0.379958	-0.016172		0.358137
	0.362084	-0.000404715		0.38408	0.037525		0.383657	-0.00901479		0.362116	-0.0132633		0.38405	0.0359961		0.361955	-0.01751		0.38373	-0.027317		0.383657	0.00208147		0.362116	-0.0274964		0.362116	0.364238		0.362116	-0.0407402		0.362116	0.0119422		0.362116	-0.0213305		0.362116	0.0234971		0.38418	-0.0168152		0.38418	-0.0168152		0.362116
	0.366063	0.000708251		0.3883	0.0405512		0.387873	-0.008449		0.366096	-0.0116608		0.38827	0.0377613		0.365933	-0.0179841		0.387947	-0.0272771		0.387873	0.00191628		0.366096	-0.0260001		0.366096	0.361659		0.366096	-0.039558		0.366096	0.0151721		0.366096	-0.0206009		0.366096	0.0242498		0.388402	-0.0174278		0.388402	-0.0174278		0.366096
	0.370042	0.00177063		0.392521	0.0405047		0.392089	-0.00818497		0.370075	-0.0101947		0.39249	0.0382459		0.36991	-0.0184898		0.392164	-0.0275961		0.392089	0.00191628		0.370075	-0.0245775		0.370075	0.359044		0.370075	-0.0386487		0.370075	0.0180195		0.370075	-0.0200858		0.370075	0.0249043		0.392624	-0.0174584		0.392624	-0.0174584		0.370075
	0.374021	0.00258006		0.396742	0.0385958		0.396305	-0.00826041		0.374054	-0.0109448		0.396711	0.0378652		0.373888	-0.0171624		0.39638	-0.0282342		0.396305	0.0020154		0.374054	-0.0247492		0.374054	0.355529		0.374054	-0.0415587		0.374054	0.0144496		0.374054	-0.0227897		0.374054	0.0242498		0.396845	-0.0171828		0.396845	-0.0171828		0.374054
	0.378	0.00338949		0.400962	0.037106		0.400521	-0.00829813		0.378034	-0.0116608		0.400931	0.037519		0.377865	-0.0157401		0.400597	-0.028952		0.400521	0.00214755		0.378034	-0.0248964		0.378034	0.352015		0.378034	-0.0445142		0.378034	0.0108372		0.378034	-0.0254936		0.378034	0.0235625		0.401067	-0.0170296		0.401067	-0.0170296		0.378034
	0.381979	0.00166945		0.405183	0.0370129		0.404737	-0.00788322		0.382013	-0.011729		0.405151	0.0373114		0.381843	-0.0146971		0.404814	-0.0301483		0.404737	0.00254402		0.382013	-0.0256567		0.382013	0.347432		0.382013	-0.0456964		0.382013	0.00858479		0.382013	-0.026309		0.382013	0.0227771		0.405289	-0.0171215		0.405289	-0.0171215		0.382013
	0.385958	-0.00242829		0.409404	0.0368732		0.408953	-0.00746832		0.385992	-0.0111835		0.409372	0.0371383		0.38582	-0.0141597		0.409031	-0.0313048		0.408953	0.00290746		0.385992	-0.0269077		0.385992	0.341926		0.385992	-0.0453326		0.385992	0.00752231		0.385992	-0.0254936		0.385992	0.0218935		0.409511	-0.0172134		0.409511	-0.0172134		0.385992
	0.389937	-0.00657662		0.413624	0.0371991		0.413169	-0.00973144		0.389971	-0.010672		0.413592	0.0368614		0.389798	-0.0135908		0.413248	-0.0301882		0.413169	0.00181716		0.389971	-0.0281096		0.389971	0.336504		0.389971	-0.0449689		0.389971	0.00658734		0.389971	-0.0246781		0.389971	0.0210754		0.413732	-0.0175809		0.413732	-0.0175809		0.389971
	0.393916	-0.00505894		0.417845	0.0375716		0.417385	-0.0129753		0.393951	-0.0105356		0.417812	0.0365499		0.393775	-0.0151711		0.417464	-0.028274		0.417385	0.000231275		0.393951	-0.0280605		0.393951	0.333709		0.393951	-0.0439231		0.393951	0.00913727		0.393951	-0.0239485		0.393951	0.0222862		0.417954	-0.0179791		0.417954	-0.0179791		0.393951
	0.397895	-0.00354126		0.422066	0.0378509		0.421601	-0.0141823		0.39793	-0.0103993		0.422033	0.0362384		0.397753	-0.0169095		0.421681	-0.0271176		0.421601	-0.000264314		0.39793	-0.0280115		0.39793	0.330914		0.39793	-0.0428318		0.39793	0.0116872		0.39793	-0.023176		0.39793	0.0235298		0.422176	-0.0180097		0.422176	-0.0180097		0.39793
	0.401873	-0.00177063		0.426286	0.0379906		0.425817	-0.0118814		0.401909	-0.0110471		0.426253	0.0359269		0.40173	-0.0174784		0.425898	-0.0271973		0.425817	0.00122245		0.401909	-0.0282077		0.401909	0.328335		0.401909	-0.0425135		0.401909	0.0125372		0.401909	-0.0225751		0.401909	0.0242825		0.426398	-0.0177647		0.426398	-0.0177647		0.401909
	0.405852	0.000151768		0.430507	0.0381303		0.430033	-0.00958057		0.405889	-0.012445		0.430473	0.0355462		0.405708	-0.0164354		0.430115	-0.0272771		0.430033	0.00270922		0.405889	-0.0286247		0.405889	0.325972		0.405889	-0.0429227		0.405889	0.0117297		0.405889	-0.0221888		0.405889	0.0246425		0.43062	-0.0175809		0.43062	-0.0175809		0.405889
	0.409831	0.00212475		0.434728	0.0382234		0.434249	-0.00822269		0.409868	-0.0138089		0.434694	0.0348193		0.409686	-0.0153608		0.434332	-0.0257617		0.434249	0.00376648		0.409868	-0.0290417		0.409868	0.323585		0.409868	-0.0432865		0.409868	0.0109647		0.409868	-0.0218026		0.409868	0.0249697		0.434841	-0.017826		0.434841	-0.017826		0.409868
	0.41381	0.002833		0.438948	0.0383165		0.438465	-0.0068271		0.413847	-0.0135361		0.438914	0.0341271		0.413663	-0.016309		0.438548	-0.0242463		0.438465	0.00482374		0.413847	-0.0287964		0.413847	0.31538		0.413847	-0.0422407		0.413847	0.0102422		0.413847	-0.0212017		0.413847	0.0252315		0.439063	-0.018071		0.439063	-0.018071		0.413847
	0.417789	0.00354126		0.443169	0.0398529		0.442681	-0.00584641		0.417827	-0.0132974		0.443134	0.034577		0.417641	-0.0174784		0.442765	-0.0231297		0.442681	0.00412991		0.417827	-0.0285756		0.417827	0.307163		0.417827	-0.0412404		0.417827	0.00956226		0.417827	-0.0206438		0.417827	0.0255261		0.443285	-0.0186529		0.443285	-0.0186529		0.417827
	0.421768	0.00227652		0.44739	0.0418548		0.446897	-0.00516747		0.421806	-0.0135702		0.447355	0.0353731		0.421618	-0.0184898		0.446982	-0.0222524		0.446897	0.00234579		0.421806	-0.0283058		0.421806	0.301393		0.421806	-0.040331		0.421806	0.00930727		0.421806	-0.021073		0.421806	0.0247734		0.447507	-0.0193268		0.447507	-0.0193268		0.421806
	0.425747	-0.00126473		0.45161	0.0430653		0.451113	-0.0050166		0.425785	-0.0144567		0.451575	0.0357885		0.425596	-0.01928		0.451199	-0.0224517		0.451113	0.00112334		0.425785	-0.0279624		0.425785	0.298142		0.425785	-0.0396035		0.425785	0.00956226		0.425785	-0.0224893		0.425785	0.0229735		0.451728	-0.0189592		0.451728	-0.0189592		0.425785
	0.429726	-0.00480599		0.455831	0.0431119		0.455329	-0.00641219		0.429764	-0.0153091		0.455795	0.0355462		0.429573	-0.0200702		0.455416	-0.0256022		0.455329	0.00148677		0.429764	-0.0276436		0.429764	0.294891		0.429764	-0.0388305		0.429764	0.00981725		0.429764	-0.0239485		0.429764	0.0211408		0.45595	-0.0172134		0.45595	-0.0172134		0.429764
	0.433705	-0.00505894		0.460052	0.0430188		0.459545	-0.0078455		0.433744	-0.0135702		0.460016	0.0352693		0.433551	-0.0186795		0.459633	-0.0287925		0.459545	0.0018502		0.433744	-0.0277662		0.433744	0.2929		0.433744	-0.0364661		0.433744	0.0103272		0.433744	-0.0221888		0.433744	0.0209445		0.460172	-0.0155594		0.460172	-0.0155594		0.433744
	0.437684	-0.00510953		0.464272	0.0403185		0.463761	-0.0090525		0.437723	-0.011729		0.464236	0.0352001		0.437528	-0.0170043		0.463849	-0.025323		0.463761	0.00128853		0.437723	-0.0279134		0.437723	0.290932		0.437723	-0.0340108		0.437723	0.0108372		0.437723	-0.0203433		0.437723	0.0207481		0.464394	-0.0148856		0.464394	-0.0148856		0.437723
	0.441663	-0.00424951		0.468493	0.0376181		0.467977	-0.0102595		0.441702	-0.0107743		0.468456	0.0351654		0.441506	-0.0162774		0.468066	-0.0210161		0.467977	0.000594707		0.441702	-0.0279624		0.441702	0.288905		0.441702	-0.0332378		0.441702	0.0104972		0.441702	-0.0193133		0.441702	0.0210754		0.468615	-0.0141811		0.468615	-0.0141811		0.441702
	0.445642	-0.00222593		0.472714	0.0349644		0.472193	-0.0109762		0.445682	-0.0108084		0.472676	0.034577		0.445483	-0.0172572		0.472283	-0.0184639		0.472193	0.000429511		0.445682	-0.0279379		0.445682	0.28683		0.445682	-0.0343746		0.445682	0.00926477		0.445682	-0.0192704		0.445682	0.021959		0.472837	-0.0149469		0.472837	-0.0149469		0.445682
	0.449621	-0.000151768		0.476934	0.0323106		0.476409	-0.0112402		0.449661	-0.0108766		0.476897	0.0337118		0.449461	-0.018237		0.4765	-0.0175865		0.476409	0.000792943		0.449661	-0.0278888		0.449661	0.284743		0.449661	-0.0355568		0.449661	0.0079898		0.449661	-0.0192275		0.449661	0.0228753		0.477059	-0.0163558		0.477059	-0.0163558		0.449661
	0.4536	-0.00101179		0.481155	0.0308208		0.480625	-0.0115797		0.45364	-0.0120359		0.481117	0.0336079		0.453438	-0.0183634		0.480717	-0.0169884		0.480625	0.00102422		0.45364	-0.027987		0.45364	0.278913		0.45364	-0.0362388		0.45364	0.00858479		0.45364	-0.0202146		0.45364	0.023268		0.481281	-0.017244		0.481281	-0.017244		0.45364
	0.457579	-0.00207416		0.485376	0.0321244		0.484841	-0.0122963		0.45762	-0.0132633		0.485337	0.0355462		0.457416	-0.0183318		0.484933	-0.0179454		0.484841	0.000660786		0.45762	-0.0280851		0.45762	0.272903		0.45762	-0.0368754		0.45762	0.00926477		0.45762	-0.0212446		0.45762	0.023628		0.485502	-0.0170296		0.485502	-0.0170296		0.45762
	0.461558	-0.00242829		0.489596	0.0333814		0.489057	-0.013013		0.461599	-0.0133315		0.489558	0.0374844		0.461393	-0.0184582		0.48915	-0.0189025		0.489057	0.000297354		0.461599	-0.0280851		0.461599	0.265573		0.461599	-0.0368299		0.461599	0.00909477		0.461599	-0.0221888		0.461599	0.0233989		0.489724	-0.0168152		0.489724	-0.0168152		0.461599
	0.465537	-0.00161886		0.493817	0.0338005		0.493273	-0.0123718		0.465578	-0.0119677		0.493778	0.0360653		0.465371	-0.0189639		0.493367	-0.0205774		0.493273	-0.000198236		0.465578	-0.027987		0.465578	0.256541		0.465578	-0.0359205		0.465578	0.0078623		0.465578	-0.0230043		0.465578	0.0224826		0.493946	-0.0171828		0.493946	-0.0171828		0.465578
	0.469516	-0.00080943		0.498038	0.0341264		0.497489	-0.0112779		0.469558	-0.0106038		0.497998	0.0343002		0.469348	-0.019438		0.497584	-0.0224119		0.497489	-0.000726864		0.469558	-0.0278643		0.469558	0.247508		0.469558	-0.0350566		0.469558	0.00662983		0.469558	-0.0238627		0.469558	0.0215335		0.498168	-0.0175809		0.498168	-0.0175809		0.469558
	0.473494	-0.000455304		0.502258	0.0333814		0.501705	-0.0112025		0.473537	-0.0123768		0.502219	0.0337464		0.473326	-0.0183318		0.501801	-0.0238076		0.501705	-0.00128853		0.473537	-0.0271775		0.473537	0.235044		0.473537	-0.0363752		0.473537	0.00611985		0.473537	-0.0255794		0.473537	0.0203881		0.502389	-0.0178872		0.502389	-0.0178872		0.473537
	0.477473	-0.000202357		0.506479	0.0317985		0.505921	-0.0127112		0.477516	-0.0144226		0.506439	0.0343348		0.477304	-0.0168463		0.506017	-0.0245653		0.505921	-0.00194932		0.477516	-0.0264171		0.477516	0.222293		0.477516	-0.0379212		0.477516	0.00569486		0.477516	-0.0274249		0.477516	0.0191773		0.506611	-0.0181323		0.506611	-0.0181323		0.477516
	0.481452	-0.000961198		0.510699	0.0308674		0.510137	-0.0141068		0.481495	-0.0147294		0.510659	0.0349578		0.481281	-0.0153292		0.510234	-0.0252433		0.510137	-0.00257706		0.481495	-0.0259266		0.481495	0.210741		0.481495	-0.040331		0.481495	0.00620484		0.481495	-0.0278112		0.481495	0.0190136		0.510833	-0.018071		0.510833	-0.018071		0.481495
	0.485431	-0.00328831		0.51492	0.0326831		0.514353	-0.0112779		0.485475	-0.0125473		0.51488	0.0357192		0.485259	-0.0137489		0.514451	-0.0234487		0.514353	-0.001685		0.485475	-0.0258284		0.485475	0.200928		0.485475	-0.0439231		0.485475	0.0079898		0.485475	-0.0261803		0.485475	0.0203227		0.515055	-0.0168765		0.515055	-0.0168765		0.485475
	0.48941	-0.00566601		0.519141	0.0344523		0.518569	-0.00848672		0.489454	-0.0103652		0.5191	0.0364807		0.489236	-0.0121369		0.518668	-0.0216542		0.518569	-0.000759904		0.489454	-0.0257303		0.489454	0.191104		0.489454	-0.0475151		0.489454	0.00981725		0.489454	-0.0245064		0.489454	0.0216317		0.519276	-0.0157126		0.519276	-0.0157126		0.489454
	0.493389	-0.00490717		0.523361	0.0352903		0.522785	-0.0078455		0.493433	-0.0104675		0.52332	0.0348886		0.493214	-0.0136856		0.522885	-0.0222922		0.522785	-0.000991179		0.493433	-0.0262209		0.493433	0.186774		0.493433	-0.0465148		0.493433	0.0102847		0.493433	-0.0226609		0.493433	0.0231698		0.523498	-0.0165089		0.523498	-0.0165089		0.493433
	0.497368	-0.00369302		0.527582	0.0359421		0.527001	-0.00841129		0.497413	-0.0108425		0.527541	0.0326734		0.497191	-0.0160245		0.527102	-0.0241267		0.527001	-0.00188324		0.497413	-0.0267605		0.497413	0.183055		0.497413	-0.0450143		0.497413	0.0105822		0.497413	-0.0208155		0.497413	0.0247406		0.52772	-0.0176728		0.52772	-0.0176728		0.497413
	0.501347	-0.00308595		0.531803	0.0368267		0.531217	-0.00882619		0.501392	-0.0114221		0.531761	0.0314274		0.501169	-0.0176049		0.531318	-0.0251635		0.531217	-0.00224667		0.501392	-0.027202		0.501392	0.180368		0.501392	-0.0422407		0.501392	0.0113472		0.501392	-0.0200858		0.501392	0.0257551		0.531942	-0.0177953		0.531942	-0.0177953		0.501392
	0.505326	-0.00344008		0.536023	0.037944		0.535433	-0.00890163		0.505371	-0.012445		0.535981	0.0316004		0.505146	-0.0171624		0.535535	-0.0241267		0.535433	-0.00128853		0.505371	-0.0275209		0.505371	0.179312		0.505371	-0.0373755		0.505371	0.0127922		0.505371	-0.02103		0.505371	0.0257879		0.536164	-0.0168765		0.536164	-0.0168765		0.505371
	0.509305	-0.00384479		0.540244	0.039108		0.539649	-0.00897707		0.509351	-0.0134338		0.540202	0.0318427		0.509124	-0.0167199		0.539752	-0.0230898		0.539649	-0.000363432		0.509351	-0.0278153		0.509351	0.178257		0.509351	-0.0325103		0.509351	0.0142371		0.509351	-0.0219742		0.509351	0.0258533		0.540385	-0.0162639		0.540385	-0.0162639		0.509351
	0.513284	-0.00313654		0.544465	0.0401322		0.543865	-0.0092411		0.51333	-0.0144908		0.544422	0.0332272		0.513101	-0.0173204		0.543969	-0.0247248		0.543865	0.000792943		0.51333	-0.0284285		0.51333	0.176709		0.51333	-0.0326468		0.51333	0.0142371		0.51333	-0.0218455		0.51333	0.0259188		0.544607	-0.018071		0.544607	-0.018071		0.51333
	0.517263	-0.00217534		0.548685	0.0411565		0.548081	-0.00950513		0.517309	-0.0155137		0.548642	0.034577		0.517079	-0.0182686		0.548186	-0.0265991		0.548081	0.00194932		0.517309	-0.0290662		0.517309	0.17509		0.517309	-0.0335561		0.517309	0.0140671		0.517309	-0.021588		0.517309	0.0259842		0.548829	-0.0198781		0.548829	-0.0198781		0.517309
	0.521242	-0.00182122		0.552906	0.0396201		0.552297	-0.0101086		0.521288	-0.0161615		0.552863	0.0365499		0.521056	-0.0187111		0.552402	-0.0267188		0.552297	0.00224667		0.521288	-0.0289436		0.521288	0.172319		0.521288	-0.0350566		0.521288	0.0146621		0.521288	-0.0215021		0.521288	0.0258533		0.553051	-0.0201844		0.553051	-0.0201844		0.521288
	0.525221	-0.00268124		0.557127	0.0370595		0.556513	-0.0109384		0.525268	-0.0160933		0.557083	0.0387997		0.525034	-0.0176365		0.556619	-0.0254028		0.556513	0.00178412		0.525268	-0.0274719		0.525268	0.167496		0.525268	-0.0376483		0.525268	0.0166596		0.525268	-0.0216738		0.525268	0.025297		0.557272	-0.0199394		0.557272	-0.0199394		0.525268
	0.5292	-0.00349067		0.561347	0.0362214		0.560729	-0.0113156		0.529247	-0.015991		0.561303	0.0394227		0.529011	-0.0165934		0.560836	-0.0242463		0.560729	0.00158589		0.529247	-0.0260001		0.529247	0.162686		0.529247	-0.0402401		0.529247	0.018657		0.529247	-0.0218455		0.529247	0.0247406		0.561494	-0.0200006		0.561494	-0.0200006		0.529247
	0.533179	-0.0043001		0.565568	0.0385958		0.564945	-0.00912794		0.533226	-0.0137066		0.565524	0.0364115		0.532989	-0.0161193		0.565053	-0.024007		0.564945	0.00274226		0.533226	-0.0270794		0.533226	0.160995		0.533226	-0.0396035		0.533226	0.0170846		0.533226	-0.0230043		0.533226	0.025297		0.565716	-0.0204907		0.565716	-0.0204907		0.533226
	0.537158	-0.00510953		0.569789	0.0410168		0.569161	-0.00697797		0.537206	-0.011013		0.569744	0.0334002		0.536966	-0.0158665		0.56927	-0.0237279		0.569161	0.00393167		0.537206	-0.0286002		0.537206	0.159867		0.537206	-0.0383304		0.537206	0.0148321		0.537206	-0.0243348		0.537206	0.0260497		0.569938	-0.0209807		0.569938	-0.0209807		0.537206
	0.541137	-0.00541306		0.574009	0.0398994		0.573377	-0.00705341		0.541185	-0.0100583		0.573964	0.0336079		0.540944	-0.0162458		0.573486	-0.0242862		0.573377	0.00234579		0.541185	-0.0293851		0.541185	0.158296		0.541185	-0.0377393		0.541185	0.0123247		0.541185	-0.0243777		0.541185	0.0261151		0.574159	-0.0198781		0.574159	-0.0198781		0.541185
	0.545115	-0.00465422		0.57823	0.0387355		0.577593	-0.00773235		0.545164	-0.0125814		0.578185	0.0339886		0.544922	-0.0190272		0.577703	-0.025004		0.577593	6.60786e-05		0.545164	-0.0286492		0.545164	0.155837		0.545164	-0.0384213		0.545164	0.00926477		0.545164	-0.0218455		0.545164	0.0247734		0.578381	-0.0187755		0.578381	-0.0187755		0.545164
	0.549094	-0.00384479		0.582451	0.0378509		0.581809	-0.00826041		0.549144	-0.0151386		0.582405	0.0339886		0.548899	-0.0217769		0.58192	-0.0253629		0.581809	-0.00145373		0.549144	-0.0278888		0.549144	0.153377		0.549144	-0.0391034		0.549144	0.00624734		0.549144	-0.0193133		0.549144	0.0234643		0.582603	-0.0192349		0.582603	-0.0192349		0.549144
	0.553073	-0.00227652		0.586671	0.0371526		0.586025	-0.00859988		0.553123	-0.0143885		0.586625	0.0337118		0.552877	-0.02105		0.586137	-0.025323		0.586025	-0.0018502		0.553123	-0.0279379		0.553123	0.149503		0.553123	-0.0386487		0.553123	0.00688483		0.553123	-0.0186266		0.553123	0.0237262		0.586825	-0.0205519		0.586825	-0.0205519		0.553123
	0.557052	-0.000505894		0.590892	0.0368267		0.590241	-0.00897707		0.557102	-0.0129224		0.590846	0.033781		0.556854	-0.0189007		0.590354	-0.0252034		0.590241	-0.00214755		0.557102	-0.0281586		0.557102	0.145316		0.557102	-0.0379212		0.557102	0.00832979		0.557102	-0.018412		0.557102	0.0243152		0.591046	-0.021287		0.591046	-0.021287		0.557102
	0.561031	0.000556483		0.595113	0.0376181		0.594457	-0.0100709		0.561081	-0.0114903		0.595066	0.0351654		0.560832	-0.01751		0.594571	-0.0248046		0.594457	0.000132157		0.561081	-0.028453		0.561081	0.14173		0.561081	-0.0366026		0.561081	0.00973226		0.561081	-0.018927		0.561081	0.024217		0.595268	-0.0205519		0.595268	-0.0205519		0.561081
	0.56501	-0.000404715		0.599333	0.0384096		0.598673	-0.0111648		0.565061	-0.0101947		0.599286	0.0365499		0.564809	-0.019438		0.598787	-0.0243659		0.598673	0.00241187		0.565061	-0.0288945		0.565061	0.139462		0.565061	-0.0338289		0.565061	0.0110922		0.565061	-0.0211159		0.565061	0.0226789		0.59949	-0.0198168		0.59949	-0.0198168		0.565061
	0.568989	-0.00136591		0.603554	0.0367801		0.602889	-0.0121077		0.56904	-0.00889904		0.603507	0.0363076		0.568787	-0.0213976		0.603004	-0.0253629		0.602889	0.00161892		0.56904	-0.0293605		0.56904	0.137195		0.56904	-0.0311008		0.56904	0.0124522		0.56904	-0.0233047		0.56904	0.0211081		0.603712	-0.0200006		0.603712	-0.0200006		0.56904
	0.572968	-0.0014165		0.607775	0.0348247		0.607105	-0.0129375		0.573019	-0.00787616		0.607727	0.0357192		0.572764	-0.0216821		0.607221	-0.0270378		0.607105	-0.000726864		0.573019	-0.0298756		0.573019	0.135648		0.573019	-0.0339199		0.573019	0.0123247		0.573019	-0.0228326		0.573019	0.0212063		0.607933	-0.0203069		0.607933	-0.0203069		0.573019
	0.576947	-0.00111297		0.611995	0.0343126		0.611321	-0.0129753		0.576999	-0.00695557		0.611947	0.0354423		0.576742	-0.0211448		0.611438	-0.0278753		0.611321	-0.00204844		0.576999	-0.0304153		0.576999	0.134292		0.576999	-0.0381485		0.576999	0.0117722		0.576999	-0.0217167		0.576999	0.0217299		0.612155	-0.0203069		0.612155	-0.0203069		0.576999
	0.580926	-0.00131532		0.616216	0.0353368		0.615537	-0.0111648		0.580978	-0.00617137		0.616168	0.0354769		0.580719	-0.0205759		0.615655	-0.0270378		0.615537	-0.00102422		0.580978	-0.0304643		0.580978	0.132733		0.580978	-0.0413313		0.580978	0.0114747		0.580978	-0.02103		0.580978	0.0222535		0.616377	-0.0201231		0.616377	-0.0201231		0.580978
	0.584905	-0.00293418		0.620437	0.0360352		0.619753	-0.00935425		0.584957	-0.0058645		0.620388	0.0354769		0.584697	-0.0197225		0.619871	-0.0262004		0.619753	0		0.584957	-0.029336		0.584957	0.130633		0.584957	-0.0417406		0.584957	0.0117722		0.584957	-0.021588		0.584957	0.0226789		0.620599	-0.0198475		0.620599	-0.0198475		0.584957
	0.588884	-0.00450245		0.624657	0.0344057		0.623969	-0.00810954		0.588937	-0.00552354		0.624608	0.0352001		0.588674	-0.0188691		0.624088	-0.0261206		0.623969	0.000429511		0.588937	-0.0282322		0.588937	0.128534		0.588937	-0.0421498		0.588937	0.0120697		0.588937	-0.022103		0.588937	0.0231371		0.62482	-0.0192655		0.62482	-0.0192655		0.588937
	0.592863	-0.00242829		0.628878	0.0327762		0.628185	-0.00690253		0.592916	-0.00596679		0.628829	0.0349232		0.592652	-0.0182054		0.628305	-0.0260807		0.628185	0.000859021		0.592916	-0.0273983		0.592916	0.124972		0.592916	-0.0431501		0.592916	0.0117722		0.592916	-0.0209871		0.592916	0.0224498		0.629042	-0.0186836		0.629042	-0.0186836		0.592916
	0.596842	0.00106238		0.633099	0.0334746		0.632401	-0.00644991		0.596895	-0.00661461		0.633049	0.0354423		0.596629	-0.0176365		0.632522	-0.0258016		0.632401	-0.000429511		0.596895	-0.0266624		0.596895	0.120989		0.596895	-0.0443778		0.596895	0.0112622		0.596895	-0.0193133		0.596895	0.0214026		0.633264	-0.0184385		0.633264	-0.0184385		0.596895
	0.600821	0.00399656		0.637319	0.0349178		0.636617	-0.00656307		0.600874	-0.0076034		0.637269	0.0362038		0.600607	-0.0170359		0.636739	-0.025323		0.636617	-0.00303961		0.600874	-0.0262209		0.600874	0.11769		0.600874	-0.0450143		0.600874	0.0106672		0.600874	-0.0183691		0.600874	0.0204536		0.637486	-0.0182854		0.637486	-0.0182854		0.600874
	0.6048	0.00495776		0.64154	0.034685		0.640833	-0.0068271		0.604854	-0.00961506		0.64149	0.0365845		0.604584	-0.0161826		0.640955	-0.0249641		0.640833	-0.00512109		0.604854	-0.0266134		0.604854	0.116407		0.604854	-0.0438776		0.604854	0.00977476		0.604854	-0.0194421		0.604854	0.0198645		0.641707	-0.0181016		0.641707	-0.0181016		0.604854
	0.608779	0.00591896		0.645761	0.0318451		0.645049	-0.00792094		0.608833	-0.0116267		0.64571	0.0361346		0.608562	-0.0153292		0.645172	-0.0249242		0.645049	-0.00505501		0.608833	-0.0270303		0.608833	0.115123		0.608833	-0.0426954		0.608833	0.00888228		0.608833	-0.0205579		0.608833	0.0192427		0.645929	-0.0178872		0.645929	-0.0178872		0.608833
	0.612758	0.00440127		0.649981	0.0290982		0.649265	-0.0090525		0.612812	-0.0124791		0.64993	0.0357192		0.61254	-0.0150447		0.649389	-0.0249242		0.649265	-0.00495589		0.612812	-0.0276681		0.612812	0.112868		0.612812	-0.0414223		0.612812	0.00849979		0.612812	-0.0238197		0.612812	0.0196682		0.650151	-0.0176728		0.650151	-0.0176728		0.612812
	0.616736	0.00177063		0.654202	0.0330555		0.653481	-0.00893935		0.616792	-0.0129565		0.654151	0.0346117		0.616517	-0.0151079		0.653606	-0.0268783		0.653481	-0.0026101		0.616792	-0.0284039		0.616792	0.110301		0.616792	-0.0401037		0.616792	0.00824479		0.616792	-0.0278541		0.616792	0.0204863		0.654373	-0.0173359		0.654373	-0.0173359		0.616792
	0.620715	-0.000202357		0.658422	0.0369663		0.657697	-0.00856216		0.620771	-0.0135361		0.658371	0.0334695		0.620495	-0.0151079		0.657823	-0.0292311		0.657697	0.000264314		0.620771	-0.0287228		0.620771	0.107674		0.620771	-0.0390124		0.620771	0.00824479		0.620771	-0.0301717		0.620771	0.0214681		0.658595	-0.016999		0.658595	-0.016999		0.620771
	0.624694	0.000354126		0.662643	0.0375716		0.661913	-0.00890163		0.62475	-0.014559		0.662591	0.0335041		0.624472	-0.0144126		0.66204	-0.0296299		0.661913	0.00125549		0.62475	-0.0275945		0.62475	0.104867		0.62475	-0.0389215		0.62475	0.00905227		0.62475	-0.026867		0.62475	0.0229735		0.662816	-0.0180097		0.662816	-0.0180097		0.62475
	0.628673	0.000910609		0.666864	0.0363145		0.666129	-0.0101463		0.62873	-0.0155818		0.666811	0.0341963		0.62845	-0.0137172		0.666256	-0.0276759		0.666129	-6.60786e-05		0.62873	-0.0264662		0.62873	0.102072		0.62873	-0.0387851		0.62873	0.00981725		0.62873	-0.0235193		0.62873	0.0244788		0.667038	-0.0195718		0.667038	-0.0195718		0.62873
	0.632652	0.000252947		0.671084	0.0355696		0.670345	-0.0112402		0.632709	-0.015275		0.671032	0.0349232		0.632427	-0.0144442		0.670473	-0.0259212		0.670345	-0.00125549		0.632709	-0.0253379		0.632709	0.0990727		0.632709	-0.0382394		0.632709	0.0113897		0.632709	-0.0228326		0.632709	0.0248716		0.67126	-0.0207357		0.67126	-0.0207357		0.632709
	0.636631	-0.00106238		0.675305	0.0360352		0.674561	-0.0103727		0.636688	-0.0144226		0.675252	0.0356154		0.636405	-0.0161826		0.67469	-0.0263997		0.674561	-0.000991179		0.636688	-0.024185		0.636688	0.0960018		0.636688	-0.0375119		0.636688	0.0133022		0.636688	-0.023176		0.636688	0.0248061		0.675482	-0.0209807		0.675482	-0.0209807		0.636688
	0.64061	-0.00212475		0.679526	0.0365008		0.678777	-0.00950513		0.640667	-0.0135361		0.679472	0.0363422		0.640382	-0.0178577		0.678907	-0.0269182		0.678777	-0.000726864		0.640667	-0.0235228		0.640667	0.0934827		0.640667	-0.036739		0.640667	0.0144496		0.640667	-0.0236481		0.640667	0.024217		0.679703	-0.0212564		0.679703	-0.0212564		0.640667
	0.644589	-0.00202357		0.683746	0.0354765		0.682993	-0.009656		0.644647	-0.0123768		0.683693	0.036273		0.64436	-0.0188691		0.683124	-0.0263599		0.682993	0.000264314		0.644647	-0.0246756		0.644647	0.0931468		0.644647	-0.0358296		0.644647	0.0124522		0.644647	-0.0243777		0.644647	0.0216972		0.683925	-0.0209195		0.683925	-0.0209195		0.644647
	0.648568	-0.0019224		0.687967	0.0343126		0.687209	-0.0102218		0.648626	-0.0112176		0.687913	0.0361346		0.648337	-0.0199121		0.68734	-0.0254427		0.687209	0.00155285		0.648626	-0.0258039		0.648626	0.092811		0.648626	-0.0348747		0.648626	0.0104547		0.648626	-0.0251502		0.648626	0.0191445		0.688147	-0.0205519		0.688147	-0.0205519		0.648626
	0.652547	-0.00172004		0.692188	0.0335211		0.691425	-0.0102972		0.652605	-0.0128201		0.692133	0.036273		0.652315	-0.0206075		0.691557	-0.0252831		0.691425	0.00227971		0.652605	-0.0267605		0.652605	0.0915154		0.652605	-0.0366935		0.652605	0.00968976		0.652605	-0.0254506		0.652605	0.0196027		0.692369	-0.0199394		0.692369	-0.0199394		0.652605
	0.656526	-0.00151768		0.696408	0.0331021		0.695642	-0.00931654		0.656585	-0.0156159		0.696354	0.0366537		0.656292	-0.02105		0.695774	-0.0265593		0.695642	0.00178412		0.656585	-0.027619		0.656585	0.0898		0.656585	-0.0397854		0.656585	0.00947726		0.656585	-0.0255794		0.656585	0.0214354		0.69659	-0.0191736		0.69659	-0.0191736		0.656585
	0.660505	-0.00106238		0.700629	0.0328228		0.699858	-0.00837357		0.660564	-0.0177981		0.700574	0.0369652		0.66027	-0.0213976		0.699991	-0.0277955		0.699858	0.00128853		0.660564	-0.0282568		0.660564	0.0877967		0.660564	-0.041877		0.660564	0.00888228		0.660564	-0.0255794		0.660564	0.0227444		0.700812	-0.018316		0.700812	-0.018316		0.660564
	0.664484	0.00080943		0.70485	0.0331952		0.704074	-0.00841129		0.664543	-0.0171503		0.704794	0.0367576		0.664247	-0.0201018		0.704208	-0.0299888		0.704074	-0.000991179		0.664543	-0.027987		0.664543	0.0845219		0.664543	-0.039558		0.664543	0.00679983		0.664543	-0.0251931		0.664543	0.0216644		0.705034	-0.0170909		0.705034	-0.0170909		0.664543
	0.668463	0.00263065		0.70907	0.0336142		0.70829	-0.00848672		0.668523	-0.0165365		0.709015	0.0365499		0.668225	-0.0188375		0.708424	-0.0321822		0.70829	-0.00330393		0.668523	-0.0277417		0.668523	0.0812351		0.668523	-0.0372391		0.668523	0.00471738		0.668523	-0.0248069		0.668523	0.0205518		0.709256	-0.0158351		0.709256	-0.0158351		0.668523
	0.672442	0.00197299		0.713291	0.034685		0.712506	-0.00848672		0.672502	-0.0152068		0.713235	0.0371729		0.672202	-0.0179841		0.712641	-0.0312251		0.712506	-0.00379952		0.672502	-0.0279624		0.672502	0.0788599		0.672502	-0.0379212		0.672502	0.00471738		0.672502	-0.0267811		0.672502	0.0197336		0.713477	-0.0162639		0.713477	-0.0162639		0.672502
	0.676421	-0.000252947		0.717512	0.0358955		0.716722	-0.00841129		0.676481	-0.0135361		0.717455	0.0380036		0.67618	-0.01751		0.716858	-0.0281943		0.716722	-0.0029405		0.676481	-0.0284285		0.676481	0.0769526		0.676481	-0.0401491		0.676481	0.00577986		0.676481	-0.0299571		0.676481	0.0190791		0.717699	-0.0170296		0.717699	-0.0170296		0.676481
	0.6804	-0.00222593		0.721732	0.0365473		0.720938	-0.00852444		0.68046	-0.0123427		0.721676	0.0376575		0.680158	-0.0170991		0.721075	-0.0257218		0.720938	-0.00214755		0.68046	-0.0289436		0.68046	0.0750693		0.68046	-0.0416041		0.68046	0.00705482		0.68046	-0.0320172		0.68046	0.01849		0.721921	-0.0176422		0.721921	-0.0176422		0.68046
	0.684379	-0.00217534		0.725953	0.0363611		0.725154	-0.00942969		0.68444	-0.0138771		0.725896	0.0355116		0.684135	-0.0179209		0.725292	-0.0250837		0.725154	-0.00145373		0.68444	-0.0297285		0.68444	0.0733659		0.68444	-0.0389669		0.68444	0.00964726		0.68444	-0.0280687		0.68444	0.0185555		0.726143	-0.0181016		0.726143	-0.0181016		0.68444
	0.688358	-0.00207416		0.730174	0.0362214		0.72937	-0.0103349		0.688419	-0.0154114		0.730116	0.0334695		0.688113	-0.0187743		0.729508	-0.0244856		0.72937	-0.000759904		0.688419	-0.0305134		0.688419	0.0716505		0.688419	-0.0363297		0.688419	0.0122397		0.688419	-0.0240773		0.688419	0.0185882		0.730364	-0.0186223		0.730364	-0.0186223		0.688419
	0.692336	-0.00247888		0.734394	0.0360818		0.733586	-0.00935425		0.692398	-0.0160933		0.734337	0.0354769		0.69209	-0.0190272		0.733725	-0.0235285		0.733586	0.000759904		0.692398	-0.0301455		0.692398	0.0698631		0.692398	-0.0360115		0.692398	0.0139822		0.692398	-0.0239056		0.692398	0.0195045		0.734586	-0.0195412		0.734586	-0.0195412		0.692398
	0.696315	-0.00318713		0.738615	0.0359886		0.737802	-0.00799638		0.696378	-0.016332		0.738557	0.0374844		0.696068	-0.0187427		0.737942	-0.0224916		0.737802	0.00244491		0.696378	-0.0291153		0.696378	0.0680518		0.696378	-0.0370572		0.696378	0.0152146		0.696378	-0.0259227		0.696378	0.020879		0.738808	-0.02046		0.738808	-0.02046		0.696378
	0.700294	-0.0037942		0.742836	0.0351506		0.742018	-0.00735516		0.700357	-0.0166729		0.742777	0.0368614		0.700045	-0.0184266		0.742159	-0.022691		0.742018	0.00251099		0.700357	-0.0282568		0.700357	0.0662404		0.700357	-0.038103		0.700357	0.0161921		0.700357	-0.0272532		0.700357	0.0221226		0.74303	-0.0208276		0.74303	-0.0208276		0.700357
	0.704273	-0.00389538		0.747056	0.0340332		0.746234	-0.00754375		0.704336	-0.0176958		0.746998	0.0348886		0.704023	-0.0190904		0.746376	-0.0241665		0.746234	0.000726864		0.704336	-0.0287228		0.704336	0.0643811		0.704336	-0.0392398		0.704336	0.0150021		0.704336	-0.0241202		0.704336	0.0222535		0.747251	-0.0210114		0.747251	-0.0210114		0.704336
	0.708252	-0.00394597		0.751277	0.0334746		0.75045	-0.00780779		0.708316	-0.0187528		0.751218	0.0336079		0.708	-0.0197541		0.750593	-0.0252433		0.75045	-0.00102422		0.708316	-0.0291643		0.708316	0.0625337		0.708316	-0.040331		0.708316	0.0138547		0.708316	-0.0209442		0.708316	0.0224171		0.751473	-0.0204294		0.751473	-0.0204294		0.708316
	0.712231	-0.00450245		0.755498	0.0341264		0.754666	-0.008449		0.712295	-0.0182754		0.755438	0.0340925		0.711978	-0.0200386		0.754809	-0.0234088		0.754666	-0.00257706		0.712295	-0.0293115		0.712295	0.061838		0.712295	-0.0395126		0.712295	0.0133872		0.712295	-0.019485		0.712295	0.0223844		0.755695	-0.0185917		0.755695	-0.0185917		0.712295
	0.71621	-0.00546365		0.759718	0.0347782		0.758882	-0.00912794		0.716274	-0.0168093		0.759659	0.034577		0.715955	-0.0198805		0.759026	-0.0216143		0.758882	-0.00409687		0.716274	-0.0292624		0.716274	0.061862		0.716274	-0.0374665		0.716274	0.0133872		0.716274	-0.0190129		0.716274	0.0222535		0.759917	-0.016754		0.759917	-0.016754		0.716274
	0.720189	-0.00627308		0.763939	0.0350575		0.763098	-0.011127		0.720253	-0.0154796		0.763879	0.034404		0.719933	-0.0197225		0.763243	-0.0229702		0.763098	-0.00492285		0.720253	-0.0291888		0.720253	0.061874		0.720253	-0.0357841		0.720253	0.0133872		0.720253	-0.0184549		0.720253	0.0222862		0.764139	-0.0184692		0.764139	-0.0184692		0.720253
	0.724168	-0.00526129		0.76816	0.0352903		0.767314	-0.0136542		0.724233	-0.0150022		0.768099	0.0341617		0.72391	-0.0186163		0.76746	-0.0254825		0.767314	-0.00548452		0.724233	-0.0290171		0.724233	0.061694		0.724233	-0.0375119		0.724233	0.0133872		0.724233	-0.0165236		0.724233	0.0240861		0.76836	-0.0201538		0.76836	-0.0201538		0.724233
	0.728147	-0.00424951		0.77238	0.0365939		0.77153	-0.0148235		0.728212	-0.014559		0.77232	0.0345424		0.727888	-0.0174784		0.771677	-0.0266789		0.77153	-0.00508805		0.728212	-0.0288209		0.728212	0.0615141		0.728212	-0.0392852		0.728212	0.0133872		0.728212	-0.0145923		0.728212	0.0258533		0.772582	-0.0191736		0.772582	-0.0191736		0.728212
	0.732126	-0.00313654		0.776601	0.0387355		0.775746	-0.0135033		0.732191	-0.0142862		0.77654	0.0354077		0.731865	-0.01751		0.775893	-0.0257617		0.775746	-0.00290746		0.732191	-0.0285756		0.732191	0.0601346		0.732191	-0.0404674		0.732191	0.0120272		0.732191	-0.015279		0.732191	0.0254606		0.776804	-0.0166927		0.776804	-0.0166927		0.732191
	0.736105	-0.00187181		0.780822	0.0405047		0.779962	-0.0121832		0.736171	-0.0141839		0.78076	0.0360653		0.735843	-0.0190272		0.78011	-0.0248046		0.779962	-0.000693825		0.736171	-0.0282568		0.736171	0.0579154		0.736171	-0.0412404		0.736171	0.00968976		0.736171	-0.0178541		0.736171	0.0235298		0.781026	-0.0151		0.781026	-0.0151		0.736171
	0.740084	-0.00075884		0.785042	0.0411565		0.784178	-0.011806		0.74015	-0.0140475		0.784981	0.0357885		0.73982	-0.0205127		0.784327	-0.0267188		0.784178	-0.00158589		0.74015	-0.028036		0.74015	0.0557801		0.74015	-0.0418315		0.74015	0.00739482		0.74015	-0.0203863		0.74015	0.0217626		0.785247	-0.0158964		0.785247	-0.0158964		0.74015
	0.744063	-0.00394597		0.789263	0.0418083		0.788394	-0.0114665		0.744129	-0.0135702		0.789201	0.0355116		0.743798	-0.0206707		0.788544	-0.0285931		0.788394	-0.00257706		0.744129	-0.0285511		0.744129	0.0548685		0.744129	-0.0408766		0.744129	0.00590735		0.744129	-0.0229614		0.744129	0.0223844		0.789469	-0.0166621		0.789469	-0.0166621		0.744129
	0.748042	-0.0071331		0.793484	0.039527		0.79261	-0.0101463		0.748109	-0.0130587		0.793421	0.0344386		0.747776	-0.0207339		0.792761	-0.0277955		0.79261	-0.00267618		0.748109	-0.0290907		0.748109	0.0539568		0.748109	-0.0398763		0.748109	0.00441989		0.748109	-0.0254936		0.748109	0.0230062		0.793691	-0.016754		0.793691	-0.016754		0.748109
	0.752021	-0.00900491		0.797704	0.0367336		0.796826	-0.00818497		0.752088	-0.0137066		0.797642	0.0332272		0.751753	-0.0205443		0.796977	-0.025323		0.796826	-0.00224667		0.752088	-0.0292134		0.752088	0.0530091		0.752088	-0.038876		0.752088	0.00497238		0.752088	-0.0265236		0.752088	0.0234316		0.797913	-0.0167846		0.797913	-0.0167846		0.752088
	0.756	-0.00976375		0.801925	0.03543		0.801042	-0.00678938		0.756067	-0.0152409		0.801862	0.0328465		0.755731	-0.0200386		0.801194	-0.0235684		0.801042	-0.00198236		0.756067	-0.0289926		0.756067	0.0520495		0.756067	-0.0378757		0.756067	0.00709732		0.756067	-0.026309		0.756067	0.0237262		0.802134	-0.0168765		0.802134	-0.0168765		0.756067
	0.759979	-0.0104214		0.806145	0.035849		0.805258	-0.00735516		0.760046	-0.0166388		0.806082	0.0335733		0.759708	-0.0195329		0.805411	-0.023688		0.805258	-0.00224667		0.760046	-0.0288209		0.760046	0.0511018		0.760046	-0.0370118		0.760046	0.00917977		0.760046	-0.0260944		0.760046	0.0239552		0.806356	-0.0170602		0.806356	-0.0170602		0.760046
	0.763957	-0.00450245		0.810366	0.0360352		0.809474	-0.00788322		0.764026	-0.0160592		0.810303	0.0343002		0.763686	-0.020323		0.809628	-0.0238076		0.809474	-0.00251099		0.764026	-0.0299983		0.764026	0.0502981		0.764026	-0.0382394		0.764026	0.00956226		0.764026	-0.0255794		0.764026	0.0226462		0.810578	-0.0172134		0.810578	-0.0172134		0.764026
	0.767936	0.00146709		0.814587	0.0344988		0.81369	-0.00942969		0.768005	-0.0154796		0.814523	0.0353039		0.767663	-0.0212396		0.813845	-0.0258016		0.81369	-0.00251099		0.768005	-0.0312002		0.768005	0.0495064		0.768005	-0.0394671		0.768005	0.00990225		0.768005	-0.0251073		0.768005	0.0213372		0.8148	-0.0171215		0.8148	-0.0171215		0.768005
	0.771915	0.0033389		0.818807	0.0329624		0.817906	-0.011127		0.771984	-0.014934		0.818743	0.0363076		0.771641	-0.0213028		0.818062	-0.0280348		0.817906	-0.00247795		0.771984	-0.0308322		0.771984	0.0484268		0.771984	-0.0393762		0.771984	0.0108372		0.771984	-0.0248927		0.771984	0.0210754		0.819021	-0.0170602		0.819021	-0.0170602		0.771984
	0.775894	0.00101179		0.823028	0.0341729		0.822122	-0.0123718		0.775964	-0.0144226		0.822964	0.0363422		0.775618	-0.0201334		0.822278	-0.0285133		0.822122	-0.00204844		0.775964	-0.0291153		0.775964	0.0470952		0.775964	-0.0382394		0.775964	0.0123247		0.775964	-0.0250215		0.775964	0.0217626		0.823243	-0.0174891		0.823243	-0.0174891		0.775964
	0.779873	-0.00126473		0.827249	0.0364077		0.826338	-0.0131639		0.779943	-0.0139111		0.827184	0.0359961		0.779596	-0.0189639		0.826495	-0.0273568		0.826338	-0.00125549		0.779943	-0.0274473		0.779943	0.0458117		0.779943	-0.0371027		0.779943	0.0137272		0.779943	-0.0251073		0.779943	0.0224171		0.827465	-0.0181016		0.827465	-0.0181016		0.779943
	0.783852	-0.00222593		0.831469	0.0378975		0.830554	-0.0137296		0.783922	-0.0135361		0.831404	0.0353039		0.783573	-0.0184266		0.830712	-0.0265593		0.830554	-0.000495589		0.783922	-0.0270303		0.783922	0.0462675		0.783922	-0.0361024		0.783922	0.0138122		0.783922	-0.0230043		0.783922	0.0217626		0.831687	-0.0186529		0.831687	-0.0186529		0.783922
	0.787831	-0.00318713		0.83569	0.0380837		0.83477	-0.0129375		0.787902	-0.0131269		0.835625	0.0339194		0.787551	-0.0179525		0.834929	-0.027955		0.83477	-0.000132157		0.787902	-0.0266134		0.787902	0.0467114		0.787902	-0.0351475		0.787902	0.0138972		0.787902	-0.0209013		0.787902	0.0211408		0.835908	-0.019143		0.835908	-0.019143		0.787902
	0.79181	-0.00389538		0.839911	0.0382699		0.838986	-0.0121454		0.791881	-0.0139452		0.839845	0.032535		0.791528	-0.0177945		0.839146	-0.0293508		0.838986	0.000231275		0.791881	-0.0270549		0.791881	0.0465674		0.791881	-0.0363752		0.791881	0.0132172		0.791881	-0.0193991		0.791881	0.0209117		0.84013	-0.0196024		0.84013	-0.0196024		0.791881
	0.795789	-0.00424951		0.844131	0.0349644		0.843202	-0.0125604		0.79586	-0.0158546		0.844065	0.0342655		0.795506	-0.0181422		0.843362	-0.0285133		0.843202	-0.000363432		0.79586	-0.0283058		0.79586	0.0458357		0.79586	-0.0397399		0.79586	0.0118572		0.79586	-0.0185408		0.79586	0.0210754		0.844352	-0.0194493		0.844352	-0.0194493		0.79586
	0.799768	-0.00465422		0.848352	0.0316588		0.847418	-0.0133902		0.799839	-0.0177981		0.848285	0.0361		0.799483	-0.0184898		0.847579	-0.0269979		0.847418	-0.00128853		0.799839	-0.0295568		0.799839	0.0450919		0.799839	-0.0431046		0.799839	0.0104547		0.799839	-0.0176395		0.799839	0.0212717		0.848574	-0.0192961		0.848574	-0.0192961		0.799839
	0.803747	-0.00202357		0.852573	0.030169		0.851634	-0.0138805		0.803819	-0.0173207		0.852506	0.0357538		0.803461	-0.0181422		0.851796	-0.0264396		0.851634	-0.00214755		0.803819	-0.0304643		0.803819	0.0443482		0.803819	-0.0426499		0.803819	0.0121122		0.803819	-0.0190558		0.803819	0.022188		0.852795	-0.0192043		0.852795	-0.0192043		0.803819
	0.807726	0.000708251		0.856793	0.02975		0.85585	-0.0138051		0.807798	-0.0168093		0.856726	0.0338848		0.807438	-0.0176997		0.856013	-0.0272771		0.85585	-0.00297354		0.807798	-0.0313964		0.807798	0.0436045		0.807798	-0.0421952		0.807798	0.0138122		0.807798	-0.020515		0.807798	0.0231044		0.857017	-0.0192043		0.857017	-0.0192043		0.807798
	0.811705	0.00121414		0.861014	0.0297965		0.860066	-0.0137296		0.811777	-0.0166047		0.860946	0.0323619		0.811416	-0.0176049		0.86023	-0.0279949		0.860066	-0.00376648		0.811777	-0.0307587		0.811777	0.0431246		0.811777	-0.0413313		0.811777	0.0130047		0.811777	-0.0219313		0.811777	0.0235952		0.861239	-0.0192349		0.861239	-0.0192349		0.811777
	0.815684	-0.00106238		0.865235	0.0312398		0.864282	-0.0123718		0.815757	-0.0166388		0.865167	0.0320504		0.815394	-0.0183002		0.864446	-0.0257218		0.864282	-0.00356824		0.815757	-0.028453		0.815757	0.0429327		0.815757	-0.0399673		0.815757	0.00951976		0.815757	-0.0233476		0.815757	0.023628		0.865461	-0.019388		0.865461	-0.019388		0.815757
	0.819663	-0.00338949		0.869455	0.0326831		0.868498	-0.0109762		0.819736	-0.0166729		0.869387	0.0317043		0.819371	-0.0189639		0.868663	-0.0234487		0.868498	-0.00337001		0.819736	-0.0261473		0.819736	0.0427408		0.819736	-0.0386032		0.819736	0.00607735		0.819736	-0.0247639		0.819736	0.0236607		0.869683	-0.0195412		0.869683	-0.0195412		0.819736
	0.823642	-0.00359184		0.873676	0.0339867		0.872714	-0.0102595		0.823715	-0.0155137		0.873607	0.0313928		0.823349	-0.0185214		0.87288	-0.0244058		0.872714	-0.0026101		0.823715	-0.0281096		0.823715	0.0423689		0.823715	-0.0397854		0.823715	0.00896728		0.823715	-0.0237339		0.823715	0.0234971		0.873904	-0.0179179		0.873904	-0.0179179		0.823715
	0.827621	-0.00369302		0.877897	0.0352903		0.87693	-0.00995775		0.827695	-0.0143544		0.877828	0.0311159		0.827326	-0.0177945		0.877097	-0.0271176		0.87693	-0.00151981		0.827695	-0.030219		0.827695	0.0419851		0.827695	-0.041013		0.827695	0.0120697		0.827695	-0.022618		0.827695	0.0233334		0.878126	-0.0162333		0.878126	-0.0162333		0.827695
	0.8316	-0.00328831		0.882117	0.0351972		0.881146	-0.00961829		0.831674	-0.0144567		0.882048	0.0309774		0.831304	-0.0174784		0.881314	-0.0284734		0.881146	-0.000363432		0.831674	-0.0312492		0.831674	0.0412773		0.831674	-0.0407402		0.831674	0.0136422		0.831674	-0.0229185		0.831674	0.0231371		0.882348	-0.0162333		0.882348	-0.0162333		0.831674
	0.835578	-0.00212475		0.886338	0.033847		0.885362	-0.00935425		0.835653	-0.0161274		0.886268	0.0310813		0.835281	-0.0180157		0.885531	-0.0264795		0.885362	0.000892061		0.835653	-0.0309549		0.835653	0.0401617		0.835653	-0.0386032		0.835653	0.0133447		0.835653	-0.0248927		0.835653	0.0229407		0.88657	-0.0174278		0.88657	-0.0174278		0.835653
	0.839557	-0.00101179		0.890559	0.0328228		0.889578	-0.00909022		0.839632	-0.017764		0.890489	0.0312889		0.839259	-0.0185531		0.889747	-0.0244856		0.889578	0.00218059		0.839632	-0.0306851		0.839632	0.0390461		0.839632	-0.0364661		0.839632	0.0130047		0.839632	-0.026867		0.839632	0.0227117		0.890791	-0.0185304		0.890791	-0.0185304		0.839632
	0.843536	-0.00419892		0.894779	0.033428		0.893794	-0.00897707		0.843612	-0.0181731		0.894709	0.0324657		0.843236	-0.0185531		0.893964	-0.0261206		0.893794	0.000859021		0.843612	-0.0304643		0.843612	0.03919		0.843612	-0.0380576		0.843612	0.0120272		0.843612	-0.023133		0.843612	0.0204209		0.895013	-0.0192655		0.895013	-0.0192655		0.843612
	0.847515	-0.00779076		0.899	0.0339867		0.89801	-0.00890163		0.847591	-0.0185141		0.898929	0.0336425		0.847214	-0.018395		0.898181	-0.0280747		0.89801	-0.000759904		0.847591	-0.0302436		0.847591	0.039394		0.847591	-0.0398309		0.847591	0.0110072		0.847591	-0.0190129		0.847591	0.0179991		0.899235	-0.01997		0.899235	-0.01997		0.847591
	0.851494	-0.00890373		0.903221	0.0349644		0.902226	-0.00893935		0.85157	-0.0187187		0.90315	0.0337118		0.851191	-0.0183318		0.902398	-0.0283139		0.902226	-0.00132157		0.85157	-0.0298266		0.85157	0.0395619		0.85157	-0.0421043		0.85157	0.00985975		0.85157	-0.0179399		0.85157	0.016821		0.903457	-0.01997		0.903457	-0.01997		0.85157
	0.855473	-0.00612131		0.907441	0.0359886		0.906442	-0.00909022		0.85555	-0.0187528		0.90737	0.0334002		0.855169	-0.0185214		0.906615	-0.0271176		0.906442	-0.000892061		0.85555	-0.0290907		0.85555	0.0396699		0.85555	-0.0449689		0.85555	0.00854229		0.85555	-0.0209013		0.85555	0.0172792		0.907678	-0.0198168		0.907678	-0.0198168		0.85555
	0.859452	-0.00328831		0.911662	0.036687		0.910658	-0.00893935		0.859529	-0.0187528		0.91159	0.0330541		0.859146	-0.0186795		0.910831	-0.0261206		0.910658	-0.000495589		0.859529	-0.0283794		0.859529	0.0397658		0.859529	-0.0478334		0.859529	0.00726732		0.859529	-0.0238627		0.859529	0.0177701		0.9119	-0.0198475		0.9119	-0.0198475		0.859529
	0.863431	-0.00394597		0.915883	0.0369198		0.914874	-0.00709113		0.863508	-0.0185482		0.915811	0.0327426		0.863124	-0.0182054		0.915048	-0.0261605		0.914874	-0.000429511		0.863508	-0.0291643		0.863508	0.0409294		0.863508	-0.0450598		0.863508	0.0081173		0.863508	-0.0239914		0.863508	0.0183591		0.916122	-0.0201231		0.916122	-0.0201231		0.863508
	0.86741	-0.00510953		0.920103	0.0371991		0.91909	-0.00520519		0.867488	-0.0183095		0.920031	0.0323965		0.867101	-0.01751		0.919265	-0.0262402		0.91909	-0.000363432		0.867488	-0.0300473		0.867488	0.042177		0.867488	-0.0417406		0.867488	0.00922227		0.867488	-0.0239056		0.867488	0.0189482		0.920344	-0.0205519		0.920344	-0.0205519		0.867488
	0.871389	-0.00581778		0.924324	0.0378044		0.923306	-0.00637447		0.871467	-0.0182413		0.924251	0.033781		0.871079	-0.0170043		0.923482	-0.026958		0.923306	-0.000859021		0.871467	-0.0305624		0.871467	0.0430047		0.871467	-0.0399218		0.871467	0.00968976		0.871467	-0.0235193		0.871467	0.0196354		0.924565	-0.0222671		0.924565	-0.0222671		0.871467
	0.875368	-0.00561542		0.928545	0.0384562		0.927522	-0.00841129		0.875446	-0.0184459		0.928472	0.0351654		0.875056	-0.0170675		0.927699	-0.0277955		0.927522	-0.00151981		0.875446	-0.0304889		0.875446	0.0432086		0.875446	-0.0402855		0.875446	0.00930727		0.875446	-0.0228326		0.875446	0.0204863		0.928787	-0.0239824		0.928787	-0.0239824		0.875446
	0.879347	-0.00546365		0.932765	0.0385027		0.931738	-0.0100332		0.879425	-0.0186164		0.932692	0.0343694		0.879034	-0.0171308		0.931915	-0.0285532		0.931738	-0.000660786		0.879425	-0.0303907		0.879425	0.0434125		0.879425	-0.0406038		0.879425	0.00888228		0.879425	-0.0221459		0.879425	0.0213044		0.933009	-0.0238292		0.933009	-0.0238292		0.879425
	0.883326	-0.00556483		0.936986	0.0382699		0.935954	-0.0109762		0.883405	-0.0173548		0.936912	0.0323619		0.883012	-0.0181422		0.936132	-0.0291115		0.935954	0.00244491		0.883405	-0.0307341		0.883405	0.0444922		0.883405	-0.0393307		0.883405	0.00722482		0.883405	-0.022618		0.883405	0.0204209		0.937231	-0.0230022		0.937231	-0.0230022		0.883405
	0.887305	-0.00576719		0.941206	0.0383165		0.94017	-0.0119191		0.887384	-0.0158887		0.941133	0.0315658		0.886989	-0.0195329		0.940349	-0.0296299		0.94017	0.00541844		0.887384	-0.0311021		0.887384	0.0456677		0.887384	-0.0378757		0.887384	0.00539737		0.887384	-0.0233047		0.887384	0.0193409		0.941452	-0.0224815		0.941452	-0.0224815		0.887384
	0.891284	-0.00510953		0.945427	0.039108		0.944386	-0.0121454		0.891363	-0.0148658		0.945353	0.0341271		0.890967	-0.0207339		0.944566	-0.028633		0.944386	0.00399775		0.891363	-0.0305379		0.891363	0.0470353		0.891363	-0.0366935		0.891363	0.00433489		0.891363	-0.0240773		0.891363	0.0185228		0.945674	-0.0225122		0.945674	-0.0225122		0.891363
	0.895263	-0.00278242		0.949648	0.0398529		0.948602	-0.0123718		0.895343	-0.0144567		0.949573	0.036723		0.894944	-0.021208		0.948783	-0.027636		0.948602	0.00257706		0.895343	-0.0283794		0.895343	0.0487386		0.895343	-0.0358751		0.895343	0.00463238		0.895343	-0.0250215		0.895343	0.0181955		0.949896	-0.0225428		0.949896	-0.0225428		0.895343
	0.899242	-0.000404715		0.953868	0.0389683		0.952818	-0.0118437		0.899322	-0.0140816		0.953794	0.0366884		0.898922	-0.0217137		0.953	-0.0271574		0.952818	0.00145373		0.899322	-0.0262454		0.899322	0.05043		0.899322	-0.0351021		0.899322	0.00488738		0.899322	-0.0260086		0.899322	0.0178355		0.954118	-0.0207663		0.954118	-0.0207663		0.899322
	0.903221	0.00080943		0.958089	0.0379906		0.957034	-0.0109384		0.903301	-0.0151727		0.958014	0.0363769		0.902899	-0.0217453		0.957216	-0.0268783		0.957034	0.00046255		0.903301	-0.0265643		0.903301	0.0519055		0.903301	-0.0373301		0.903301	0.00607735		0.903301	-0.025279		0.903301	0.0187191		0.958339	-0.0189592		0.958339	-0.0189592		0.903301
	0.907199	0.00182122		0.96231	0.0372922		0.96125	-0.0105613		0.907281	-0.0165024		0.962234	0.0358923		0.906877	-0.0215873		0.961433	-0.0262402		0.96125	-0.000429511		0.907281	-0.0272756		0.907281	0.053357		0.907281	-0.0400127		0.907281	0.00735232		0.907281	-0.0243348		0.907281	0.0197991		0.962561	-0.0189899		0.962561	-0.0189899		0.907281
	0.911178	0.00101179		0.96653	0.0367801		0.965466	-0.0115797		0.91126	-0.0171503		0.966455	0.0352693		0.910854	-0.0211448		0.96565	-0.0247248		0.965466	-0.00115637		0.91126	-0.0281832		0.91126	0.0545566		0.91126	-0.041786		0.91126	0.00820229		0.91126	-0.0240773		0.91126	0.0200609		0.966783	-0.0200312		0.966783	-0.0200312		0.91126
	0.915157	-0.00389538		0.970751	0.0368267		0.969682	-0.0125604		0.915239	-0.0165024		0.970675	0.0346463		0.914832	-0.0195961		0.969867	-0.0231696		0.969682	-0.00188324		0.915239	-0.0294587		0.915239	0.0553243		0.915239	-0.0419679		0.915239	0.00820229		0.915239	-0.0251073		0.915239	0.01885		0.971005	-0.0209807		0.971005	-0.0209807		0.915239
	0.919136	-0.00880255		0.974972	0.0389683		0.973898	-0.0129375		0.919219	-0.0158887		0.974895	0.0343348		0.918809	-0.0180473		0.974084	-0.0249242		0.973898	-0.00161892		0.919219	-0.0307587		0.919219	0.05608		0.919219	-0.0421043		0.919219	0.00820229		0.919219	-0.0261803		0.919219	0.0176392		0.975227	-0.0216852		0.975227	-0.0216852		0.919219
	0.923115	-0.00834725		0.979192	0.0411099		0.978114	-0.0132393		0.923198	-0.0152068		0.979116	0.0339886		0.922787	-0.0181422		0.9783	-0.0268783		0.978114	-0.00128853		0.923198	-0.0305624		0.923198	0.0583592		0.923198	-0.0430137		0.923198	0.00943476		0.923198	-0.0249356		0.923198	0.0174101		0.979448	-0.0223897		0.979448	-0.0223897		0.923198
	0.927094	-0.00652603		0.983413	0.0393873		0.98233	-0.0122586		0.927177	-0.0145249		0.983336	0.0340233		0.926764	-0.0190272		0.982517	-0.0275164		0.98233	-0.000330393		0.927177	-0.0300964		0.927177	0.0609383		0.927177	-0.044014		0.927177	0.0109222		0.927177	-0.0232618		0.927177	0.0173446		0.98367	-0.0217771		0.98367	-0.0217771		0.927177
	0.931073	-0.00460363		0.987634	0.0368732		0.986546	-0.0102218		0.931156	-0.0139793		0.987556	0.0341617		0.930742	-0.0197541		0.986734	-0.0271574		0.986546	0.00115637		0.931156	-0.0295813		0.931156	0.0633494		0.931156	-0.0431956		0.931156	0.0117297		0.931156	-0.0219742		0.931156	0.0178682		0.987892	-0.021042		0.987892	-0.021042		0.931156
	0.935052	-0.00247888		0.991854	0.0365008		0.990762	-0.00878847		0.935136	-0.013843		0.991777	0.0347501		0.934719	-0.0199753		0.990951	-0.0269182		0.990762	0.00224667		0.935136	-0.0290171		0.935136	0.0654247		0.935136	-0.0386032		0.935136	0.0112622		0.935136	-0.0215021		0.935136	0.0195373		0.992114	-0.0209807		0.992114	-0.0209807		0.935136
	0.939031	-0.000404715		0.996075	0.038689		0.994978	-0.0106367		0.939115	-0.0136725		0.995997	0.0359615		0.938697	-0.0202282		0.995168	-0.0270777		0.994978	0.00142069		0.939115	-0.028453		0.939115	0.067488		0.939115	-0.0340108		0.939115	0.0107522		0.939115	-0.0209871		0.939115	0.0211735		0.996335	-0.0215933		0.996335	-0.0215933		0.939115
	0.94301	-0.000961198		1.0003	0.040365		0.999194	-0.0124472		0.943094	-0.0145931		1.00022	0.0371383		0.942675	-0.0203546		0.999384	-0.0272372		0.999194	0.000594707		0.943094	-0.0287473		0.943094	0.0693473		0.943094	-0.0331469		0.943094	0.00960476		0.943094	-0.0209442		0.943094	0.0215663		1.00056	-0.022359		1.00056	-0.022359		0.943094
	0.946989	-0.0023777		1.00452	0.0371991		1.00341	-0.0133147		0.947074	-0.0157864		1.00444	0.0370345		0.946652	-0.0204811		1.0036	-0.0281544		1.00341	0.000792943		0.947074	-0.0292379		0.947074	0.0711587		0.947074	-0.0331014		0.947074	0.00828729		0.947074	-0.0209442		0.947074	0.0216644		1.00478	-0.0239211		1.00478	-0.0239211		0.947074
	0.950968	-0.00394597		1.00874	0.0340798		1.00763	-0.0139182		0.951053	-0.0162638		1.00866	0.0369306		0.95063	-0.0206391		1.00782	-0.0292311		1.00763	0.00128853		0.951053	-0.0294587		0.951053	0.0732099		0.951053	-0.0328286		0.951053	0.00769231		0.951053	-0.0206867		0.951053	0.0215008		1.009	-0.0254525		1.009	-0.0254525		0.951053
	0.954947	-0.0061719		1.01296	0.0333814		1.01184	-0.0145594		0.955032	-0.0151045		1.01288	0.0367576		0.954607	-0.0210816		1.01203	-0.0294704		1.01184	0.00102422		0.955032	-0.0289926		0.955032	0.075789		0.955032	-0.0320102		0.955032	0.00888228		0.955032	-0.0196567		0.955032	0.0207808		1.01322	-0.0239211		1.01322	-0.0239211		0.955032
	0.958926	-0.00839783		1.01718	0.0336142		1.01606	-0.0152007		0.959012	-0.0139111		1.0171	0.0365499		0.958585	-0.0215557		1.01625	-0.0287127		1.01606	-0.000165196		0.959012	-0.0285511		0.959012	0.0783681		0.959012	-0.0311463		0.959012	0.0100297		0.959012	-0.0186266		0.959012	0.0200281		1.01744	-0.0215321		1.01744	-0.0215321		0.959012
	0.962905	-0.00981434		1.0214	0.0341729		1.02027	-0.0158419		0.962991	-0.0148317		1.02132	0.0363076		0.962562	-0.0223458		1.02047	-0.0279949		1.02027	-0.00128853		0.962991	-0.0282813		0.962991	0.0820748		0.962991	-0.0334197		0.962991	0.00943476		0.962991	-0.0197425		0.962991	0.0202899		1.02167	-0.0200925		1.02167	-0.0200925		0.962991
	0.966884	-0.0109779		1.02562	0.0353368		1.02449	-0.015691		0.96697	-0.0162638		1.02554	0.0359615		0.96654	-0.0233572		1.02469	-0.0279151		1.02449	-0.000859021		0.96697	-0.0280605		0.96697	0.0860814		0.96697	-0.0365116		0.96697	0.00832979		0.96697	-0.0214592		0.96697	0.0207808		1.02589	-0.0199394		1.02589	-0.0199394		0.96697
	0.970863	-0.0111297		1.02984	0.0365473		1.02871	-0.0155401		0.970949	-0.0170139		1.02976	0.03565		0.970517	-0.0242106		1.0289	-0.0278354		1.02871	-0.000396471		0.970949	-0.0276681		0.970949	0.0907357		0.970949	-0.0385123		0.970949	0.00739482		0.970949	-0.0226609		0.970949	0.0214026		1.03011	-0.0198168		1.03011	-0.0198168		0.970949
	0.974842	-0.00804371		1.03406	0.0351972		1.03292	-0.0145217		0.974929	-0.0159569		1.03398	0.0349924		0.974495	-0.0239578		1.03312	-0.0283538		1.03292	0.00118941		0.974929	-0.0268096		0.974929	0.0970934		0.974929	-0.0377393		0.974929	0.00692733		0.974929	-0.0225322		0.974929	0.0222535		1.03433	-0.0200619		1.03433	-0.0200619		0.974929
	0.97882	-0.00490717		1.03828	0.0338005		1.03714	-0.0130507		0.978908	-0.0148999		1.0382	0.0343348		0.978472	-0.0236733		1.03734	-0.0291514		1.03714	0.00337001		0.978908	-0.0259511		0.978908	0.103439		0.978908	-0.0369208		0.978908	0.00650234		0.978908	-0.0224034		0.978908	0.0231371		1.03855	-0.0202763		1.03855	-0.0202763		0.978908
	0.982799	-0.00409774		1.0425	0.0326365		1.04135	-0.01207		0.982887	-0.0154455		1.04242	0.0343002		0.98245	-0.0237365		1.04155	-0.0298293		1.04135	0.00429511		0.982887	-0.0252888		0.982887	0.11246		0.982887	-0.0372846		0.982887	0.00518487		0.982887	-0.0218455		0.982887	0.0240207		1.04277	-0.0198475		1.04277	-0.0198475		0.982887
	0.986778	-0.00409774		1.04672	0.0316123		1.04557	-0.0122209		0.986867	-0.0165024		1.04664	0.0347501		0.986427	-0.0240526		1.04577	-0.030268		1.04557	0.00254402		0.986867	-0.0246511		0.986867	0.122308		0.986867	-0.0380121		0.986867	0.00361241		0.986867	-0.0211159		0.986867	0.0249043		1.047	-0.0191736		1.047	-0.0191736		0.986867
	0.990757	-0.00455304		1.05094	0.0307742		1.04979	-0.0123718		0.990846	-0.0168775		1.05086	0.0354423		0.990405	-0.0242738		1.04999	-0.0307067		1.04979	0.000759904		0.990846	-0.0242586		0.990846	0.133297		0.990846	-0.038194		0.990846	0.00276243		0.990846	-0.0205579		0.990846	0.0251661		1.05122	-0.0189286		1.05122	-0.0189286		0.990846
	0.994736	-0.00647544		1.05516	0.0306811		1.054	-0.0100332		0.994825	-0.015275		1.05508	0.0370345		0.994382	-0.0238946		1.0542	-0.0278753		1.054	0.00161892		0.994825	-0.024602		0.994825	0.147751		0.994825	-0.0368299		0.994825	0.0041649		0.994825	-0.0203433		0.994825	0.0233662		1.05544	-0.0196943		1.05544	-0.0196943		0.994825
	0.998715	-0.00839783		1.05938	0.030588		1.05822	-0.00758147		0.998805	-0.0136725		1.0593	0.0386612		0.99836	-0.0235469		1.05842	-0.0249641		1.05822	0.00264314		0.998805	-0.0249209		0.998805	0.162206		0.998805	-0.0354658		0.998805	0.00552486		0.998805	-0.0201288		0.998805	0.021599		1.05966	-0.02046		1.05966	-0.02046		0.998805
	1.00269	-0.00738605		1.06361	0.0311001		1.06243	-0.00580869		1.00278	-0.0144226		1.06352	0.0373114		1.00234	-0.0236101		1.06264	-0.0249641		1.06243	0.00307265		1.00278	-0.0242832		1.00278	0.174754		1.00278	-0.0368299		1.00278	0.00713982		1.00278	-0.0203863		1.00278	0.0222862		1.06388	-0.0215321		1.06388	-0.0215321		1.00278
	1.00667	-0.00505894		1.06783	0.0317519		1.06665	-0.00460169		1.00676	-0.0159569		1.06774	0.0353731		1.00631	-0.0239894		1.06685	-0.0269182		1.06665	0.00310569		1.00676	-0.023302		1.00676	0.186618		1.00676	-0.0391488		1.00676	0.00883978		1.00676	-0.0208155		1.00676	0.0238898		1.06811	-0.0226347		1.06811	-0.0226347		1.00676
	1.01065	-0.00318713		1.07205	0.0314726		1.07087	-0.00418678		1.01074	-0.0173548		1.07196	0.0349578		1.01029	-0.0242106		1.07107	-0.0283139		1.07087	0.00307265		1.01074	-0.0227869		1.01074	0.197042		1.01074	-0.0404674		1.01074	0.0103272		1.01074	-0.0213305		1.01074	0.0251006		1.07233	-0.0224815		1.07233	-0.0224815		1.01074
	1.01463	-0.00338949		1.07627	0.0303087		1.07508	-0.00712885		1.01472	-0.0181049		1.07618	0.036273		1.01427	-0.0219982		1.07529	-0.0278354		1.07508	0.00274226		1.01472	-0.0238907		1.01472	0.202452		1.01472	-0.0382394		1.01472	0.0110072		1.01472	-0.0221888		1.01472	0.0250352		1.07655	-0.0214095		1.07655	-0.0214095		1.01472
	1.01861	-0.00359184		1.08049	0.0300759		1.0793	-0.0100709		1.0187	-0.0188892		1.0804	0.0374844		1.01825	-0.0197857		1.0795	-0.0273568		1.0793	0.00241187		1.0187	-0.0249945		1.0187	0.207862		1.0187	-0.0360115		1.0187	0.0116872		1.0187	-0.0230472		1.0187	0.0249697		1.08077	-0.0206132		1.08077	-0.0206132		1.0187
	1.02259	-0.00480599		1.08471	0.0357093		1.08351	-0.00992004		1.02268	-0.0192983		1.08462	0.0378652		1.02223	-0.0189007		1.08372	-0.0267188		1.08351	0.00297354		1.02268	-0.0245039		1.02268	0.209194		1.02268	-0.036648		1.02268	0.0102422		1.02268	-0.0222318		1.02268	0.0253952		1.08499	-0.0209501		1.08499	-0.0209501		1.02268
	1.02657	-0.00657662		1.08893	0.0413427		1.08773	-0.00912794		1.02666	-0.0196393		1.08884	0.0382113		1.0262	-0.0191536		1.08794	-0.0260408		1.08773	0.00373344		1.02666	-0.0233756		1.02666	0.208846		1.02666	-0.0384213		1.02666	0.0079473		1.02666	-0.0206867		1.02666	0.0260497		1.08921	-0.021287		1.08921	-0.021287		1.02666
	1.03055	-0.00794253		1.09315	0.0450207		1.09195	-0.00871304		1.03064	-0.0195029		1.09306	0.0375536		1.03018	-0.019438		1.09215	-0.0249242		1.09195	0.00439422		1.03064	-0.0225662		1.03064	0.208606		1.03064	-0.039649		1.03064	0.00603485		1.03064	-0.0196567		1.03064	0.0262788		1.09344	-0.0210114		1.09344	-0.0210114		1.03064
	1.03453	-0.00698133		1.09737	0.0480469		1.09616	-0.00882619		1.03462	-0.0175594		1.09728	0.0365499		1.03416	-0.0206707		1.09637	-0.0232892		1.09616	0.00488981		1.03462	-0.0231058		1.03462	0.208786		1.03462	-0.0386487		1.03462	0.00577986		1.03462	-0.0204292		1.03462	0.0246752		1.09766	-0.0206132		1.09766	-0.0206132		1.03462
	1.0385	-0.00607072		1.10159	0.0487453		1.10038	-0.00909022		1.0386	-0.01565		1.10151	0.036273		1.03814	-0.021935		1.10059	-0.0219732		1.10038	0.0053854		1.0386	-0.0236454		1.0386	0.208954		1.0386	-0.0376483		1.0386	0.00556736		1.0386	-0.0212446		1.0386	0.0231044		1.10188	-0.0198475		1.10188	-0.0198475		1.0386
	1.04248	-0.00516012		1.10581	0.0458122		1.10459	-0.011806		1.04258	-0.0144908		1.10573	0.0373806		1.04211	-0.0220614		1.1048	-0.0228904		1.10459	0.00594707		1.04258	-0.0226643		1.04258	0.211353		1.04258	-0.0378302		1.04258	0.00743731		1.04258	-0.0218455		1.04258	0.0232025		1.1061	-0.0186223		1.1061	-0.0186223		1.04258
	1.04646	-0.00424951		1.11003	0.0428325		1.10881	-0.014484		1.04656	-0.0136725		1.10995	0.0384882		1.04609	-0.0211448		1.10902	-0.0238076		1.10881	0.00650874		1.04656	-0.0209963		1.04656	0.214772		1.04656	-0.0385577		1.04656	0.0103272		1.04656	-0.0223176		1.04656	0.0240534		1.11032	-0.0174891		1.11032	-0.0174891		1.04656
	1.05044	-0.00323772		1.11425	0.0380837		1.11303	-0.0139559		1.05054	-0.0128542		1.11417	0.0384882		1.05007	-0.0202282		1.11324	-0.0220928		1.11303	0.00802855		1.05054	-0.0197945		1.05054	0.218586		1.05054	-0.0390579		1.05054	0.0127072		1.05054	-0.0229185		1.05054	0.0247406		1.11454	-0.0169377		1.11454	-0.0169377		1.05054
	1.05442	-0.00161886		1.11847	0.0333349		1.11724	-0.01207		1.05451	-0.0121382		1.11839	0.0385228		1.05405	-0.0207339		1.11746	-0.0195007		1.11724	0.00994482		1.05451	-0.0208737		1.05451	0.224332		1.05451	-0.0382849		1.05451	0.0128347		1.05451	-0.024206		1.05451	0.0244788		1.11877	-0.0163558		1.11877	-0.0163558		1.05451
	1.0584	0		1.12269	0.0317519		1.12146	-0.0110893		1.05849	-0.011388		1.12261	0.0384882		1.05802	-0.0212712		1.12167	-0.0179454		1.12146	0.0119272		1.05849	-0.0219775		1.05849	0.230078		1.05849	-0.0375574		1.05849	0.0129197		1.05849	-0.0254936		1.05849	0.0242498		1.12299	-0.0165396		1.12299	-0.0165396		1.05849
	1.06238	-0.00156827		1.12692	0.0318451		1.12567	-0.011806		1.06247	-0.0121723		1.12683	0.0384882		1.062	-0.0213976		1.12589	-0.018105		1.12567	0.0140087		1.06247	-0.021536		1.06247	0.237683		1.06247	-0.0358751		1.06247	0.0128772		1.06247	-0.0260515		1.06247	0.0229735		1.12721	-0.0170296		1.12721	-0.0170296		1.06247
	1.06636	-0.00516012		1.13114	0.0320313		1.12989	-0.0125604		1.06645	-0.0137407		1.13105	0.0386612		1.06598	-0.0211448		1.13011	-0.0182645		1.12989	0.0161232		1.06645	-0.020285		1.06645	0.246272		1.06645	-0.0336925		1.06645	0.0127072		1.06645	-0.026309		1.06645	0.0212063		1.13143	-0.0173359		1.13143	-0.0173359		1.06645
	1.07034	-0.00844842		1.13536	0.0324037		1.13411	-0.01207		1.07043	-0.0151386		1.13527	0.0394227		1.06996	-0.0208603		1.13432	-0.017108		1.13411	0.0208147		1.07043	-0.0195001		1.07043	0.255293		1.07043	-0.0320557		1.07043	0.0124522		1.07043	-0.0265665		1.07043	0.0197991		1.13565	-0.0172746		1.13565	-0.0172746		1.07043
	1.07432	-0.0085496		1.13958	0.0328228		1.13832	-0.0115419		1.07441	-0.0156159		1.13949	0.0402187		1.07393	-0.0203546		1.13854	-0.0159914		1.13832	0.0256054		1.07441	-0.0214379		1.07441	0.266989		1.07441	-0.033738		1.07441	0.0114747		1.07441	-0.0271245		1.07441	0.0207808		1.13988	-0.017244		1.13988	-0.017244		1.07441
	1.07829	-0.00860019		1.1438	0.0324503		1.14254	-0.0112025		1.07839	-0.0160933		1.14371	0.040911		1.07791	-0.0198489		1.14276	-0.014476		1.14254	0.030264		1.07839	-0.0233511		1.07839	0.278673		1.07839	-0.0353749		1.07839	0.0104972		1.07839	-0.0276395		1.07839	0.0217299		1.1441	-0.0162026		1.1441	-0.0162026		1.07839
	1.08227	-0.00910609		1.14802	0.0319847		1.14675	-0.0110139		1.08237	-0.0154114		1.14793	0.0416032		1.08189	-0.0193748		1.14697	-0.0128011		1.14675	0.0348564		1.08237	-0.0231303		1.08237	0.290764		1.08237	-0.0380121		1.08237	0.00849979		1.08237	-0.0265665		1.08237	0.0226135		1.14832	-0.0151613		1.14832	-0.0151613		1.08237
	1.08625	-0.00986493		1.15224	0.0321244		1.15097	-0.0113533		1.08635	-0.0140816		1.15215	0.0422954		1.08587	-0.0189323		1.15119	-0.0118839		1.15097	0.0402749		1.08635	-0.0216831		1.08635	0.303072		1.08635	-0.0411495		1.08635	0.00590735		1.08635	-0.0245494		1.08635	0.0233989		1.15254	-0.0147325		1.15254	-0.0147325		1.08635
	1.09023	-0.0106238		1.15646	0.0327296		1.15519	-0.0136919		1.09033	-0.012786		1.15637	0.0430569		1.08984	-0.0185214		1.15541	-0.0131999		1.15519	0.048766		1.09033	-0.0202605		1.09033	0.31538		1.09033	-0.0436957		1.09033	0.0038249		1.09033	-0.0227039		1.09033	0.0243479		1.15676	-0.0146712		1.15676	-0.0146712		1.09033
	1.09421	-0.0110285		1.16068	0.033009		1.1594	-0.0159928		1.09431	-0.0120018		1.16059	0.0439222		1.09382	-0.0193748		1.15962	-0.0145159		1.1594	0.057224		1.09431	-0.0191567		1.09431	0.327627		1.09431	-0.0417406		1.09431	0.00535487		1.09431	-0.0218026		1.09431	0.0261806		1.16098	-0.0139055		1.16098	-0.0139055		1.09431
	1.09819	-0.0114838		1.1649	0.0319847		1.16362	-0.0147858		1.09829	-0.0112176		1.16481	0.0453413		1.0978	-0.0202914		1.16384	-0.0135987		1.16362	0.069812		1.09829	-0.0180775		1.09829	0.339875		1.09829	-0.0397399		1.09829	0.00692733		1.09829	-0.0209013		1.09829	0.0280459		1.16521	-0.0109957		1.16521	-0.0109957		1.09829
	1.10217	-0.0112308		1.16912	0.0309605		1.16783	-0.0129375		1.10227	-0.0111494		1.16903	0.0467603		1.10178	-0.0210816		1.16806	-0.0124023		1.16783	0.0831599		1.10227	-0.015919		1.10227	0.351535		1.10227	-0.0386487		1.10227	0.00628984		1.10227	-0.0213734		1.10227	0.0270969		1.16943	-0.00811663		1.16943	-0.00811663		1.10227
	1.10615	-0.0104214		1.17334	0.0318916		1.17205	-0.0120323		1.10625	-0.0115926		1.17325	0.048664		1.10575	-0.0216505		1.17227	-0.0112059		1.17205	0.100472		1.10625	-0.0130491		1.10625	0.362835		1.10625	-0.038103		1.10625	0.00429239		1.10625	-0.0227039		1.10625	0.0243479		1.17365	-0.00548256		1.17365	-0.00548256		1.10625
	1.11013	-0.00966257		1.17756	0.0332883		1.17627	-0.0121454		1.11022	-0.0119336		1.17747	0.0507061		1.10973	-0.0221878		1.17649	-0.0100893		1.17627	0.122278		1.11022	-0.0102284		1.11022	0.374111		1.11022	-0.0374665		1.11022	0.00280493		1.11022	-0.0238197		1.11022	0.0221226		1.17787	-0.00287911		1.17787	-0.00287911		1.11022
	1.1141	-0.0103708		1.18178	0.0340332		1.18048	-0.0121077		1.1142	-0.0114221		1.18169	0.0531635		1.11371	-0.022251		1.18071	-0.00909236		1.18048	0.145736		1.1142	-0.00762835		1.1142	0.385243		1.1142	-0.0357386		1.1142	0.00671483		1.1142	-0.0223176		1.1142	0.0248061		1.18209	-0.00174584		1.18209	-0.00174584		1.1142
	1.11808	-0.0111297		1.186	0.0339401		1.1847	-0.0105235		1.11818	-0.0109448		1.18591	0.0562439		1.11769	-0.022251		1.18492	-0.00893284		1.1847	0.183764		1.11818	-0.00505286		1.11818	0.396387		1.11818	-0.0340563		1.11818	0.0105822		1.11818	-0.0208584		1.11818	0.0274569		1.18631	-0.00192961		1.18631	-0.00192961		1.11818
	1.12206	-0.0110791		1.19023	0.0341264		1.18891	-0.00890163		1.12216	-0.0103993		1.19013	0.0594974		1.12166	-0.0224407		1.18914	-0.00881321		1.18891	0.22176		1.12216	-0.00188869		1.12216	0.406307		1.12216	-0.0346474		1.12216	0.0134722		1.12216	-0.0204721		1.12216	0.0288968		1.19054	-0.00171521		1.19054	-0.00171521		1.12216
	1.12604	-0.0103202		1.19445	0.0376181		1.19313	-0.00920338		1.12614	-0.00978554		1.19435	0.067562		1.12564	-0.0229148		1.19336	-0.00522412		1.19313	0.266164		1.12614	0.00169246		1.12614	0.415328		1.12614	-0.0369663		1.12614	0.0156396		1.12614	-0.0208584		1.12614	0.0293877		1.19476	0.00101075		1.19476	0.00101075		1.12614
	1.13002	-0.00961198		1.19867	0.0411099		1.19735	-0.0102218		1.13012	-0.00920591		1.19857	0.0756265		1.12962	-0.0233572		1.19757	-0.00063806		1.19735	0.312948		1.13012	0.00544531		1.13012	0.424181		1.13012	-0.0389215		1.13012	0.0176796		1.13012	-0.0212017		1.13012	0.0298786		1.19898	0.00370609		1.19898	0.00370609		1.13012
	1.134	-0.00981434		1.20289	0.042786		1.20156	-0.00995775		1.1341	-0.00855808		1.20279	0.0914786		1.1336	-0.0212712		1.20179	0.00311054		1.20156	0.36363		1.1341	0.0117982		1.1341	0.430803		1.1341	-0.0360115		1.1341	0.0177646		1.1341	-0.0206867		1.1341	0.0302386		1.2032	0.00728966		1.2032	0.00728966		1.1341
	1.13798	-0.0100167		1.20711	0.0436706		1.20578	-0.00739288		1.13808	-0.00791026		1.20701	0.111242		1.13757	-0.0188059		1.20601	0.00558303		1.20578	0.421317		1.13808	0.018151		1.13808	0.437424		1.13808	-0.0331014		1.13808	0.0178071		1.13808	-0.0201717		1.13808	0.0306313		1.20742	0.0111183		1.20742	0.0111183		1.13808
	1.14196	-0.00996611		1.21133	0.0451138		1.20999	-0.004828		1.14206	-0.00862627		1.21123	0.136543		1.14155	-0.0174468		1.21023	0.00813527		1.20999	0.479037		1.14206	0.0261473		1.14206	0.443218		1.14206	-0.0324649		1.14206	0.018232		1.14206	-0.0207296		1.14206	0.0305331		1.21165	0.0151613		1.21165	0.0151613		1.14206
	1.14594	-0.00961198		1.21555	0.0476279		1.21421	-0.00524291		1.14604	-0.0103993		1.21545	0.17517		1.14553	-0.0178577		1.21444	0.0131201		1.21421	0.53114		1.14604	0.0354681		1.14604	0.44834		1.14604	-0.0336471		1.14604	0.0188695		1.14604	-0.0221888		1.14604	0.0300422		1.21587	0.0195412		1.21587	0.0195412		1.14604
	1.14992	-0.00925785		1.21977	0.050142		1.21843	-0.00565782		1.15002	-0.0121041		1.21967	0.213762		1.14951	-0.0182686		1.21866	0.018105		1.21843	0.583209		1.15002	0.0448625		1.15002	0.453463		1.15002	-0.0348293		1.15002	0.019507		1.15002	-0.0236052		1.15002	0.0296495		1.22009	0.0239824		1.22009	0.0239824		1.15002
	1.15389	-0.00763899		1.22399	0.0479073		1.22264	-0.00637447		1.154	-0.0116949		1.22389	0.262495		1.15348	-0.0177313		1.22288	0.0248445		1.22264	0.633793		1.154	0.0567098		1.154	0.458321		1.154	-0.034511		1.154	0.018997		1.154	-0.0237768		1.154	0.0318749		1.22431	0.0297712		1.22431	0.0297712		1.154
	1.15787	-0.00602013		1.22821	0.0454863		1.22686	-0.00727972		1.15798	-0.0112858		1.22811	0.312059		1.15746	-0.0170359		1.22709	0.0324613		1.22686	0.683451		1.15798	0.068557		1.15798	0.463179		1.15798	-0.0342382		1.15798	0.018487		1.15798	-0.0239485		1.15798	0.0341329		1.22853	0.0355907		1.22853	0.0355907		1.15798
	1.16185	-0.00566601		1.23243	0.0452535		1.23107	-0.00735516		1.16196	-0.011013		1.23234	0.365707		1.16144	-0.0165618		1.23131	0.0420721		1.23107	0.731192		1.16196	0.0836175		1.16196	0.465782		1.16196	-0.0356932		1.16196	0.0180195		1.16196	-0.0223176		1.16196	0.0356056		1.23275	0.0398175		1.23275	0.0398175		1.16196
	1.16583	-0.00677898		1.23665	0.0465105		1.23529	-0.00479028		1.16594	-0.0108766		1.23656	0.422678		1.16542	-0.0164986		1.23553	0.0565481		1.23529	0.772987		1.16594	0.101597		1.16594	0.466358		1.16594	-0.0386941		1.16594	0.0175946		1.16594	-0.0190129		1.16594	0.036391		1.23698	0.0433091		1.23698	0.0433091		1.16594
	1.16981	-0.00789194		1.24087	0.0480004		1.23951	-0.00222541		1.16991	-0.0107402		1.24078	0.479441		1.16939	-0.016467		1.23974	0.0710241		1.23951	0.814749		1.16991	0.119846		1.16991	0.466946		1.16991	-0.0416951		1.16991	0.0171271		1.16991	-0.0157511		1.16991	0.0372092		1.2412	0.0482097		1.2412	0.0482097		1.16991
	1.17379	-0.00733546		1.24509	0.0503748		1.24372	-0.00414906		1.17389	-0.00951277		1.245	0.535339		1.17337	-0.0142546		1.24396	0.0923592		1.24372	0.84759		1.17389	0.156001		1.17389	0.467642		1.17389	-0.040331		1.17389	0.0165321		1.17389	-0.016867		1.17389	0.0395981		1.24542	0.0563264		1.24542	0.0563264		1.17389
	1.17777	-0.00672839		1.24931	0.0527026		1.24794	-0.00675166		1.17787	-0.00831941		1.24922	0.591236		1.17735	-0.0115996		1.24818	0.114372		1.24794	0.879109		1.17787	0.192156		1.17787	0.468325		1.17787	-0.0389669		1.17787	0.0159371		1.17787	-0.0179399		1.17787	0.0419871		1.24964	0.064443		1.24964	0.064443		1.17787
	1.18175	-0.00612131		1.25354	0.0517715		1.25215	-0.00660078		1.18185	-0.00804664		1.25344	0.644677		1.18133	-0.00900787		1.25239	0.141131		1.25215	0.906862		1.18185	0.23253		1.18185	0.468529		1.18185	-0.0373755		1.18185	0.0161496		1.18185	-0.0184979		1.18185	0.0440816		1.25386	0.0730803		1.25386	0.0730803		1.18185
	1.18573	-0.00556483		1.25776	0.0503282		1.25637	-0.00369644		1.18583	-0.00862627		1.25766	0.697563		1.1853	-0.00657416		1.25661	0.171957		1.25637	0.930816		1.18583	0.277122		1.18583	0.468241		1.18583	-0.0355568		1.18583	0.0171271		1.18583	-0.0185408		1.18583	0.0459469		1.25808	0.0817177		1.25808	0.0817177		1.18583
	1.1897	-0.00505894		1.26198	0.0513525		1.26059	-0.000980688		1.18981	-0.00924		1.26188	0.745431		1.18928	-0.00417207		1.26083	0.204379		1.26059	0.953613		1.18981	0.321715		1.18981	0.467953		1.18981	-0.0336925		1.18981	0.018147		1.18981	-0.0185408		1.18981	0.0477796		1.26231	0.0929584		1.26231	0.0929584		1.18981
	1.19368	-0.00485658		1.2662	0.0549374		1.2648	0.000377188		1.19379	-0.00804664		1.2661	0.787069		1.19326	0.00663738		1.26504	0.244776		1.2648	0.968183		1.19379	0.373789		1.19379	0.46499		1.19379	-0.0362843		1.19379	0.0188695		1.19379	-0.0163948		1.19379	0.0493831		1.26653	0.106129		1.26653	0.106129		1.19379
	1.19766	-0.00465422		1.27042	0.0580567		1.26902	0.00177278		1.19777	-0.00681919		1.27032	0.828084		1.19724	0.0195329		1.26926	0.285133		1.26902	0.982787		1.19777	0.425936		1.19777	0.461992		1.19777	-0.0389215		1.19777	0.019592		1.19777	-0.014206		1.19777	0.0509867		1.27075	0.120647		1.27075	0.120647		1.19777
	1.20164	-0.00389538		1.27464	0.0578239		1.27323	0.00339469		1.20175	-0.00562583		1.27454	0.861138		1.20121	0.0372641		1.27348	0.329		1.27323	0.990253		1.20175	0.478599		1.20175	0.458501		1.20175	-0.0396944		1.20175	0.0203145		1.20175	-0.0140343		1.20175	0.0533102		1.27497	0.140433		1.27497	0.140433		1.20175
	1.20562	-0.00227652		1.27886	0.0575911		1.27745	0.00512975		1.20573	-0.00450066		1.27876	0.894192		1.20519	0.0668795		1.27769	0.373704		1.27745	0.995408		1.20573	0.531801		1.20573	0.454446		1.20573	-0.0384213		1.20573	0.0210795		1.20573	-0.0160944		1.20573	0.0564519		1.27919	0.16025		1.27919	0.16025		1.20573
	1.2096	-0.000708251		1.28308	0.0591741		1.28167	0.00641219		1.20971	-0.0033755		1.28298	0.919389		1.20917	0.0964948		1.28191	0.420242		1.28167	0.998811		1.20971	0.585028		1.20971	0.450392		1.20971	-0.0371482		1.20971	0.021802		1.20971	-0.0181545		1.20971	0.0595608		1.28341	0.18656		1.28341	0.18656		1.20971
	1.21358	0.00161886		1.2873	0.0613623		1.28588	0.00694025		1.21369	-0.00242081		1.2872	0.941333		1.21315	0.138405		1.28613	0.469293		1.28588	0.999438		1.21369	0.633815		1.21369	0.447213		1.21369	-0.0343746		1.21369	0.0244794		1.21369	-0.0171674		1.21369	0.0615244		1.28764	0.214157		1.28764	0.214157		1.21369
	1.21756	0.00404715		1.29152	0.0633642		1.2901	0.00754375		1.21767	-0.00146613		1.29142	0.96127		1.21712	0.183919		1.29034	0.518424		1.2901	1		1.21767	0.68243		1.21767	0.44407		1.21767	-0.03151		1.21767	0.0271993		1.21767	-0.0160944		1.21767	0.0634225		1.29186	0.246991		1.29186	0.246991		1.21767
	1.22154	0.00531188		1.29574	0.0650868		1.29431	0.0104104		1.22165	0.00017048		1.29564	0.977295		1.2211	0.232909		1.29456	0.56907		1.29431	0.994251		1.22165	0.726655		1.22165	0.440771		1.22165	-0.0311917		1.22165	0.0277093		1.22165	-0.015279		1.22165	0.066106		1.29608	0.285828		1.29608	0.285828		1.22165
	1.22552	0.00490717		1.29996	0.0668094		1.29853	0.013277		1.22562	0.00262539		1.29986	0.99332		1.22508	0.291823		1.29878	0.619716		1.29853	0.988469		1.22562	0.765533		1.22562	0.43728		1.22562	-0.0340563		1.22562	0.0254994		1.22562	-0.0147639		1.22562	0.0697385		1.3003	0.325829		1.3003	0.325829		1.22562
	1.22949	0.00455304		1.30418	0.0698822		1.30275	0.017162		1.2296	0.0050803		1.30408	0.99685		1.22906	0.350738		1.30299	0.665936		1.30275	0.977996		1.2296	0.804386		1.2296	0.43379		1.2296	-0.0369208		1.2296	0.0232894		1.2296	-0.0142489		1.2296	0.0734038		1.30452	0.376244		1.30452	0.376244		1.2296
	1.23347	0.00743664		1.3084	0.0729084		1.30696	0.0216129		1.23358	0.00565993		1.3083	1		1.23303	0.408104		1.30721	0.710121		1.30696	0.964846		1.23358	0.838333		1.23358	0.429087		1.23358	-0.0348293		1.23358	0.0287293		1.23358	-0.0118455		1.23358	0.0786072		1.30875	0.42669		1.30875	0.42669		1.23358
	1.23745	0.0107755		1.31262	0.0763071		1.31118	0.0257242		1.23756	0.00610317		1.31252	0.999723		1.23701	0.464901		1.31143	0.751874		1.31118	0.951003		1.23756	0.871962		1.23756	0.424301		1.23756	-0.0324194		1.23756	0.0346366		1.23756	-0.00935622		1.23756	0.0839088		1.31297	0.478698		1.31297	0.478698		1.23756
	1.24143	0.0128497		1.31684	0.0798454		1.31539	0.0287794		1.24154	0.00641004		1.31674	0.997162		1.24099	0.521255		1.31565	0.788363		1.31539	0.935243		1.24154	0.901028		1.24154	0.419419		1.24154	-0.0306461		1.24154	0.0376116		1.24154	-0.00815451		1.24154	0.0895703		1.31719	0.531287		1.31719	0.531287		1.24154
	1.24541	0.0127991		1.32107	0.08357		1.31961	0.0317969		1.24552	0.00644413		1.32096	0.993285		1.24497	0.576093		1.31986	0.824852		1.31961	0.919483		1.24552	0.923888		1.24552	0.414392		1.24552	-0.0298277		1.24552	0.0365066		1.24552	-0.00871245		1.24552	0.0957227		1.32141	0.582928		1.32141	0.582928		1.24552
	1.24939	0.0127991		1.32529	0.0876205		1.32383	0.0346258		1.2495	0.00651233		1.32518	0.984909		1.24894	0.630899		1.32408	0.856277		1.32383	0.901642		1.2495	0.946724		1.2495	0.409366		1.2495	-0.0290092		1.2495	0.0353591		1.2495	-0.00927039		1.2495	0.101875		1.32563	0.633006		1.32563	0.633006		1.2495
	1.25337	0.0132544		1.32951	0.0917175		1.32804	0.0374547		1.25348	0.0075693		1.3294	0.976568		1.25292	0.68011		1.3283	0.887342		1.32804	0.88357		1.25348	0.962349		1.25348	0.404544		1.25348	-0.0270995		1.25348	0.0376966		1.25348	-0.00682403		1.25348	0.106915		1.32985	0.683053		1.32985	0.683053		1.25348
	1.25735	0.0137097		1.33373	0.0946971		1.33226	0.0397556		1.25746	0.00872856		1.33362	0.965423		1.2569	0.727077		1.33251	0.912386		1.33226	0.863449		1.25746	0.977238		1.25746	0.399734		1.25746	-0.0250989		1.25746	0.0403315		1.25746	-0.00407725		1.25746	0.111857		1.33408	0.73062		1.33408	0.73062		1.25746
	1.26133	0.0165427		1.33795	0.0976302		1.33647	0.0415661		1.26144	0.0111153		1.33784	0.953828		1.26088	0.772464		1.33673	0.932804		1.33647	0.841411		1.26144	0.988496		1.26144	0.395019		1.26144	-0.0233256		1.26144	0.0429664		1.26144	-0.00120172		1.26144	0.117224		1.3383	0.778186		1.3383	0.778186		1.26144
	1.2653	0.0236758		1.34217	0.101262		1.34069	0.0440932		1.26542	0.0153773		1.34206	0.94033		1.26485	0.811404		1.34095	0.952305		1.34069	0.819209		1.26542	0.994236		1.26542	0.390437		1.26542	-0.022007		1.26542	0.0454739		1.26542	0.00188841		1.26542	0.123278		1.34252	0.818494		1.34252	0.818494		1.26542
	1.26928	0.0308089		1.34639	0.105592		1.34491	0.0503923		1.2694	0.0196393		1.34628	0.924823		1.26883	0.850375		1.34516	0.967937		1.34491	0.79585		1.2694	1		1.2694	0.385843		1.2694	-0.0206884		1.2694	0.0480238		1.2694	0.00493562		1.2694	0.129332		1.34674	0.854391		1.34674	0.854391		1.2694
	1.27326	0.0339961		1.35061	0.109968		1.34912	0.0566913		1.27338	0.0278223		1.3505	0.908694		1.27281	0.882993		1.34938	0.98357		1.34912	0.772458		1.27338	0.9987		1.27338	0.381908		1.27338	-0.019006		1.27338	0.0522737		1.27338	0.00609442		1.27338	0.139935		1.35096	0.888235		1.35096	0.888235		1.27338
	1.27724	0.0363232		1.35483	0.114903		1.35334	0.06035		1.27736	0.0365168		1.35472	0.887754		1.27679	0.912797		1.3536	0.991267		1.35334	0.750983		1.27736	0.996492		1.27736	0.378069		1.27736	-0.0172782		1.27736	0.0567786		1.27736	0.00703863		1.27736	0.151127		1.35518	0.916108		1.35518	0.916108		1.27736
	1.28122	0.0376891		1.35905	0.119838		1.35755	0.0632544		1.28133	0.0484503		1.35894	0.866849		1.28076	0.940358		1.35781	0.997368		1.35755	0.730036		1.28133	0.99404		1.28133	0.374219		1.28133	-0.0150502		1.28133	0.0605185		1.28133	0.00781116		1.28133	0.161338		1.35941	0.944011		1.35941	0.944011		1.28133
	1.2852	0.0368291		1.36327	0.125192		1.36177	0.0668754		1.28531	0.0658052		1.36317	0.844697		1.28474	0.957489		1.36203	1		1.36177	0.708891		1.28531	0.991243		1.28531	0.370368		1.28531	-0.0120493		1.28531	0.0630684		1.28531	0.00828326		1.28531	0.169748		1.36363	0.961714		1.36363	0.961714		1.28531
	1.28918	0.035969		1.36749	0.130686		1.36599	0.0715148		1.28929	0.0831941		1.36739	0.822131		1.28872	0.974652		1.36625	0.998524		1.36599	0.687514		1.28929	0.988423		1.28929	0.36653		1.28929	-0.00900286		1.28929	0.0656184		1.28929	0.00875536		1.28929	0.178159		1.36785	0.978131		1.36785	0.978131		1.28929
	1.29316	0.0403703		1.37171	0.135714		1.3702	0.0762674		1.29327	0.1088		1.37161	0.799737		1.2927	0.985461		1.37046	0.99661		1.3702	0.666105		1.29327	0.977973		1.29327	0.36377		1.29327	-0.00609285		1.29327	0.0685083		1.29327	0.0129185		1.29327	0.186831		1.37207	0.989157		1.37207	0.989157		1.29327
	1.29714	0.0460363		1.37593	0.14009		1.37442	0.0838865		1.29725	0.135804		1.37583	0.777516		1.29667	0.993047		1.37468	0.99019		1.37442	0.644464		1.29725	0.966273		1.29725	0.361203		1.29725	-0.0032283		1.29725	0.0714832		1.29725	0.0176824		1.29725	0.195569		1.37629	0.995191		1.37629	0.995191		1.29725
	1.30112	0.0520565		1.38015	0.144746		1.37863	0.091468		1.30123	0.167207		1.38005	0.755296		1.30065	0.999526		1.3789	0.983729		1.37863	0.622824		1.30123	0.953985		1.30123	0.358264		1.30123	-0.000591097		1.30123	0.0759456		1.30123	0.0230043		1.30123	0.205976		1.38052	1		1.38052	1		1.30123
	1.30509	0.0590378		1.38438	0.154337		1.38285	0.0994644		1.30521	0.206962		1.38427	0.73221		1.30463	0.999779		1.38311	0.973241		1.38285	0.601546		1.30521	0.940617		1.30521	0.35463		1.30521	0.00145501		1.30521	0.0832979		1.30521	0.0294421		1.30521	0.219622		1.38474	0.998009		1.38474	0.998009		1.30521
	1.30907	0.0660191		1.3886	0.163928		1.38707	0.107612		1.30919	0.246752		1.38849	0.709124		1.30861	1		1.38733	0.961078		1.38707	0.580467		1.30919	0.927273		1.30919	0.350983		1.30919	0.00350111		1.30919	0.0906077		1.30919	0.0358369		1.30919	0.233302		1.38896	0.996018		1.38896	0.996018		1.30919
	1.31305	0.0692063		1.39282	0.175567		1.39128	0.116438		1.31317	0.294487		1.39271	0.686557		1.31258	0.996934		1.39155	0.947958		1.39128	0.560016		1.31317	0.908999		1.31317	0.348068		1.31317	0.00841177		1.31317	0.0957926		1.31317	0.0406438		1.31317	0.250123		1.39318	0.986676		1.39318	0.986676		1.31317
	1.31703	0.0713816		1.39704	0.188184		1.3955	0.126697		1.31715	0.343824		1.39693	0.664267		1.31656	0.99194		1.39576	0.932924		1.3955	0.541051		1.31715	0.889769		1.31715	0.345297		1.31715	0.0138226		1.31715	0.100595		1.31715	0.0451502		1.31715	0.267598		1.3974	0.975283		1.3974	0.975283		1.31715
	1.32101	0.0750746		1.40126	0.201266		1.39972	0.136995		1.32113	0.395206		1.40115	0.642254		1.32054	0.985872		1.39998	0.91789		1.39972	0.522087		1.32113	0.869901		1.32113	0.342478		1.32113	0.0191879		1.32113	0.106077		1.32113	0.0495708		1.32113	0.286874		1.40162	0.962173		1.40162	0.962173		1.32113
	1.32499	0.0831183		1.40548	0.215373		1.40393	0.151969		1.32511	0.451021		1.40537	0.620968		1.32452	0.972123		1.4042	0.897751		1.40393	0.500909		1.32511	0.848635		1.32511	0.339551		1.32511	0.0243714		1.32511	0.113217		1.32511	0.0538197		1.32511	0.309978		1.40585	0.946645		1.40585	0.946645		1.32511
	1.32897	0.0911114		1.4097	0.229527		1.40815	0.167358		1.32909	0.506802		1.40959	0.599682		1.32849	0.958374		1.40842	0.877413		1.40815	0.479532		1.32909	0.827369		1.32909	0.336624		1.32909	0.0295094		1.32909	0.120314		1.32909	0.0580687		1.32909	0.33305		1.41007	0.930963		1.41007	0.930963		1.32909
	1.33295	0.0980928		1.41392	0.247032		1.41236	0.182861		1.33307	0.559446		1.41381	0.581061		1.33247	0.942444		1.41263	0.857114		1.41236	0.459973		1.33307	0.805416		1.33307	0.332905		1.33307	0.0364207		1.33307	0.128772		1.33307	0.0641631		1.33307	0.358019		1.41429	0.911268		1.41429	0.911268		1.33307
	1.33693	0.10472		1.41814	0.264724		1.41658	0.198438		1.33705	0.611306		1.41803	0.562716		1.33645	0.925124		1.41685	0.836776		1.41658	0.4419		1.33705	0.783316		1.33705	0.328983		1.33705	0.0436957		1.33705	0.137569		1.33705	0.0707296		1.33705	0.38348		1.41851	0.891574		1.41851	0.891574		1.33705
	1.3409	0.1116		1.42236	0.285907		1.4208	0.215412		1.34102	0.661973		1.42225	0.543472		1.34043	0.907582		1.42107	0.816199		1.4208	0.424092		1.34102	0.761608		1.34102	0.325624		1.34102	0.0501978		1.34102	0.146834		1.34102	0.0781974		1.34102	0.411591		1.42273	0.868235		1.42273	0.868235		1.34102
	1.34488	0.119087		1.42658	0.309512		1.42501	0.23876		1.345	0.709878		1.42647	0.523397		1.3444	0.88805		1.42528	0.794864		1.42501	0.407639		1.345	0.740955		1.345	0.323597		1.345	0.0546992		1.345	0.157246		1.345	0.0878541		1.345	0.446281		1.42695	0.843089		1.42695	0.843089		1.345
	1.34886	0.126625		1.4308	0.334513		1.42923	0.262108		1.34898	0.757748		1.43069	0.503669		1.34838	0.868517		1.4295	0.773489		1.42923	0.391185		1.34898	0.720302		1.34898	0.321582		1.34898	0.0592007		1.34898	0.167658		1.34898	0.0975107		1.34898	0.48097		1.43118	0.817483		1.43118	0.817483		1.34898
	1.35284	0.138564		1.43502	0.364449		1.43344	0.293905		1.35296	0.797197		1.43491	0.485775		1.35236	0.847941		1.43372	0.747807		1.43344	0.376648		1.35296	0.698717		1.35296	0.318619		1.35296	0.0666121		1.35296	0.179983		1.35296	0.108283		1.35296	0.517361		1.4354	0.790683		1.4354	0.790683		1.35296
	1.35682	0.152122		1.43924	0.394339		1.43766	0.327738		1.35694	0.834226		1.43913	0.46788		1.35634	0.826606		1.43793	0.721367		1.43766	0.362606		1.35694	0.676887		1.35694	0.31538		1.35694	0.0747965		1.35694	0.19286		1.35694	0.119313		1.35694	0.554276		1.43962	0.763913		1.43962	0.763913		1.35694
	1.3608	0.16649		1.44346	0.430653		1.44188	0.363458		1.36092	0.868628		1.44335	0.45234		1.36032	0.80524		1.44215	0.697121		1.44188	0.349027		1.36092	0.654787		1.36092	0.312117		1.36092	0.083572		1.36092	0.208627		1.36092	0.131502		1.36092	0.591648		1.44384	0.738859		1.44384	0.738859		1.36092
	1.36478	0.18369		1.44769	0.468178		1.44609	0.401629		1.3649	0.895701		1.44757	0.437353		1.36429	0.784032		1.44637	0.675148		1.44609	0.33601		1.3649	0.632		1.3649	0.308818		1.3649	0.0938935		1.3649	0.232342		1.3649	0.146695		1.3649	0.63033		1.44806	0.713927		1.44806	0.713927		1.3649
	1.36876	0.200941		1.45191	0.506821		1.45031	0.440216		1.36888	0.922807		1.45179	0.421016		1.36827	0.762793		1.45058	0.653015		1.45031	0.322893		1.36888	0.609213		1.36888	0.305507		1.36888	0.10426		1.36888	0.256099		1.36888	0.161888		1.36888	0.669045		1.45229	0.688934		1.45229	0.688934		1.36888
	1.37274	0.225072		1.45613	0.54672		1.45452	0.485629		1.37286	0.945549		1.45601	0.40281		1.37225	0.739309		1.4548	0.629885		1.45452	0.308257		1.37286	0.587162		1.37286	0.302364		1.37286	0.11781		1.37286	0.283723		1.37286	0.184678		1.37286	0.707301		1.45651	0.66391		1.45651	0.66391		1.37286
	1.37672	0.252137		1.46035	0.586899		1.45874	0.53108		1.37684	0.966927		1.46023	0.384847		1.37623	0.713961		1.45902	0.606716		1.45874	0.29362		1.37684	0.565356		1.37684	0.299269		1.37684	0.132451		1.37684	0.312622		1.37684	0.209957		1.37684	0.745459		1.46073	0.638366		1.46073	0.638366		1.37684
	1.38069	0.280012		1.46457	0.629871		1.46296	0.577059		1.38082	0.984895		1.46445	0.370137		1.3802	0.688644		1.46323	0.584742		1.46296	0.282519		1.38082	0.544139		1.38082	0.296307		1.38082	0.149047		1.38082	0.342669		1.38082	0.237511		1.38082	0.78257		1.46495	0.610677		1.46495	0.610677		1.38082
	1.38467	0.311226		1.46879	0.672843		1.46717	0.623303		1.3848	0.992226		1.46867	0.355427		1.38418	0.664275		1.46745	0.563168		1.46717	0.273037		1.3848	0.524761		1.3848	0.293763		1.3848	0.171782		1.3848	0.376413		1.3848	0.272189		1.3848	0.816441		1.46917	0.583019		1.46917	0.583019		1.3848
	1.38865	0.34249		1.47301	0.713627		1.47139	0.668716		1.38878	0.999557		1.47289	0.343832		1.38816	0.639875		1.47167	0.541633		1.47139	0.263158		1.38878	0.505359		1.38878	0.29122		1.38878	0.194562		1.38878	0.410115		1.38878	0.30691		1.38878	0.850345		1.47339	0.556311		1.47339	0.556311		1.38878
	1.39263	0.374867		1.47723	0.753713		1.4756	0.712432		1.39276	1		1.47711	0.333656		1.39214	0.616928		1.47588	0.520139		1.4756	0.252354		1.39276	0.48608		1.39276	0.288785		1.39276	0.220343		1.39276	0.450744		1.39276	0.342704		1.39276	0.879668		1.47762	0.529817		1.47762	0.529817		1.39276
	1.39661	0.407801		1.48145	0.791517		1.47982	0.756148		1.39673	0.997852		1.48133	0.323204		1.39611	0.595278		1.4801	0.498644		1.47982	0.24155		1.39673	0.46685		1.39673	0.286386		1.39673	0.247306		1.39673	0.493965		1.39673	0.378927		1.39673	0.907288		1.48184	0.505283		1.48184	0.505283		1.39673
	1.40059	0.442202		1.48567	0.825457		1.48404	0.796922		1.40071	0.994817		1.48555	0.312093		1.40009	0.573596		1.48432	0.475993		1.48404	0.232729		1.40071	0.447816		1.40071	0.284059		1.40071	0.276361		1.40071	0.537357		1.40071	0.416824		1.40071	0.93265		1.48606	0.483016		1.48606	0.483016		1.40071
	1.40457	0.484343		1.48989	0.859444		1.48825	0.837545		1.40469	0.988578		1.48978	0.301018		1.40407	0.552293		1.48853	0.453342		1.48825	0.224006		1.40469	0.429518		1.40469	0.281984		1.40469	0.313054		1.40469	0.581555		1.40469	0.460901		1.40469	0.949831		1.49028	0.460627		1.49028	0.460627		1.40469
	1.40855	0.526433		1.49411	0.891894		1.49247	0.873114		1.40867	0.982304		1.494	0.290288		1.40805	0.53099		1.49275	0.435277		1.49247	0.214821		1.40867	0.411219		1.40867	0.279908		1.40867	0.349748		1.40867	0.625712		1.40867	0.504979		1.40867	0.967012		1.4945	0.436889		1.4945	0.436889		1.40867
	1.41253	0.569383		1.49833	0.924345		1.49668	0.904836		1.41265	0.971428		1.49822	0.279558		1.41202	0.510225		1.49697	0.419923		1.49668	0.205339		1.41265	0.394932		1.41265	0.278337		1.41265	0.393171		1.41265	0.669571		1.41265	0.552403		1.41265	0.978663		1.49872	0.413152		1.49872	0.413152		1.41265
	1.4165	0.612738		1.50255	0.94632		1.5009	0.934068		1.41663	0.958642		1.50244	0.269763		1.416	0.489997		1.50119	0.403573		1.5009	0.196518		1.41663	0.379455		1.41663	0.276993		1.41663	0.439367		1.41663	0.713302		1.41663	0.601245		1.41663	0.98799		1.50295	0.390579		1.50295	0.390579		1.41663
	1.42048	0.655891		1.50677	0.962056		1.50512	0.953191		1.42061	0.94473		1.50666	0.260557		1.41998	0.469768		1.5054	0.384431		1.50512	0.190405		1.42061	0.363978		1.42061	0.275698		1.42061	0.4862		1.42061	0.755929		1.42061	0.649185		1.42061	0.995909		1.50717	0.368403		1.50717	0.368403		1.42061
	1.42446	0.697779		1.511	0.976535		1.50933	0.972352		1.42459	0.92608		1.51088	0.251973		1.42396	0.449793		1.50962	0.36525		1.50933	0.184326		1.42459	0.348353		1.42459	0.274642		1.42459	0.535625		1.42459	0.79371		1.42459	0.693219		1.42459	0.997938		1.51139	0.347576		1.51139	0.347576		1.42459
	1.42844	0.739667		1.51522	0.987383		1.51355	0.98397		1.42857	0.907464		1.5151	0.24557		1.42793	0.429849		1.51384	0.346945		1.51355	0.177388		1.42857	0.332753		1.42857	0.273587		1.42857	0.585004		1.42857	0.831492		1.42857	0.737253		1.42857	1		1.51561	0.329137		1.51561	0.329137		1.42857
	1.43242	0.7811		1.51944	0.998277		1.51776	0.99404		1.43255	0.887586		1.51932	0.239167		1.43191	0.411359		1.51805	0.328721		1.51776	0.170318		1.43255	0.317668		1.43255	0.273407		1.43255	0.632474		1.43255	0.863323		1.43255	0.777597		1.43255	0.996924		1.51983	0.310699		1.51983	0.310699		1.43255
	1.4364	0.822229		1.52366	0.999721		1.52198	0.999661		1.43653	0.867128		1.52354	0.229337		1.43589	0.394576		1.52227	0.313607		1.52198	0.16328		1.43653	0.302853		1.43653	0.273659		1.43653	0.678989		1.43653	0.892308		1.43653	0.816094		1.43653	0.991393		1.52406	0.293026		1.52406	0.293026		1.43653
	1.44038	0.86184		1.52788	1		1.5262	1		1.44051	0.846602		1.52776	0.21885		1.43987	0.377793		1.52649	0.301444		1.5262	0.156342		1.44051	0.288651		1.44051	0.274054		1.44051	0.725003		1.44051	0.91989		1.44051	0.852918		1.44051	0.984815		1.52828	0.275353		1.52828	0.275353		1.44051
	1.44436	0.88845		1.5321	0.995391		1.53041	0.99951		1.44449	0.825804		1.53198	0.210508		1.44384	0.361895		1.5307	0.2894		1.53041	0.149404		1.44449	0.277588		1.44449	0.275134		1.44449	0.768381		1.44449	0.940119		1.44449	0.880944		1.44449	0.97287		1.5325	0.258691		1.5325	0.258691		1.44449
	1.44834	0.91506		1.53632	0.986219		1.53463	0.990005		1.44847	0.805005		1.5362	0.20452		1.44782	0.346029		1.53492	0.277796		1.53463	0.142598		1.44847	0.266551		1.44847	0.276214		1.44847	0.811758		1.44847	0.960391		1.44847	0.909013		1.44847	0.960958		1.53672	0.242672		1.53672	0.242672		1.44847
	1.45231	0.939141		1.54054	0.976768		1.53884	0.980462		1.45244	0.782775		1.54042	0.198636		1.4518	0.331806		1.53914	0.266191		1.53884	0.135824		1.45244	0.254262		1.45244	0.277821		1.45244	0.849634		1.45244	0.974458		1.45244	0.932876		1.45244	0.947999		1.54094	0.22699		1.54094	0.22699		1.45244
	1.45629	0.9614		1.54476	0.965827		1.54306	0.967826		1.45642	0.75976		1.54464	0.193998		1.45578	0.319637		1.54335	0.251755		1.54306	0.130703		1.45642	0.241311		1.45642	0.279716		1.45642	0.884554		1.45642	0.98521		1.45642	0.954464		1.45642	0.934483		1.54516	0.212227		1.54516	0.212227		1.45642
	1.46027	0.982445		1.54898	0.954886		1.54728	0.953945		1.4604	0.736677		1.54886	0.189326		1.45975	0.307469		1.54757	0.236521		1.54728	0.126276		1.4604	0.228654		1.4604	0.281708		1.4604	0.917883		1.4604	0.994815		1.4604	0.974592		1.4604	0.920444		1.54939	0.197464		1.54939	0.197464		1.4604
	1.46425	0.98968		1.5532	0.936496		1.55149	0.937651		1.46438	0.713117		1.55308	0.184342		1.46373	0.294036		1.55179	0.224159		1.55149	0.122014		1.46438	0.217714		1.46438	0.284383		1.46438	0.940936		1.46438	0.997408		1.46438	0.985579		1.46438	0.903066		1.55361	0.186009		1.55361	0.186009		1.46438
	1.46823	0.996965		1.55742	0.916011		1.55571	0.916755		1.46836	0.689591		1.5573	0.179254		1.46771	0.28054		1.556	0.216223		1.55571	0.118148		1.46836	0.206799		1.46836	0.287046		1.46836	0.964034		1.46836	1		1.46836	0.996567		1.46836	0.885689		1.55783	0.174982		1.55783	0.174982		1.46836
	1.47221	1		1.56164	0.892779		1.55992	0.895858		1.47234	0.665007		1.56152	0.174581		1.47169	0.267708		1.56022	0.208367		1.55992	0.114283		1.47234	0.197724		1.47234	0.291664		1.47234	0.978902		1.47234	0.997238		1.47234	1.00004		1.47234	0.86733		1.56205	0.163711		1.56205	0.163711		1.47234
	1.47619	0.999747		1.56586	0.865543		1.56414	0.869946		1.47632	0.639776		1.56574	0.170601		1.47566	0.255918		1.56444	0.203581		1.56414	0.109294		1.47632	0.189752		1.47632	0.297458		1.47632	0.98886		1.47632	0.991245		1.47632	0.999056		1.47632	0.848382		1.56627	0.152133		1.56627	0.152133		1.47632
	1.48017	0.998938		1.57008	0.838354		1.56836	0.843844		1.4803	0.614716		1.56996	0.166655		1.47964	0.244097		1.56865	0.198756		1.56836	0.104305		1.4803	0.18178		1.4803	0.303348		1.4803	0.997817		1.4803	0.984275		1.4803	0.997425		1.4803	0.829041		1.57049	0.140893		1.57049	0.140893		1.4803
	1.48415	0.987606		1.57431	0.812608		1.57257	0.815819		1.48428	0.59119		1.57418	0.163852		1.48362	0.232782		1.57287	0.189663		1.57257	0.101166		1.48428	0.17371		1.48428	0.31003		1.48428	0.998909		1.48428	0.969911		1.48428	0.990901		1.48428	0.80646		1.57472	0.131643		1.57472	0.131643		1.48428
	1.48813	0.976324		1.57853	0.786862		1.57679	0.786474		1.48826	0.567663		1.5784	0.161048		1.4876	0.22153		1.57709	0.178258		1.57679	0.099283		1.48826	0.165616		1.48826	0.316711		1.48826	1		1.48826	0.955504		1.48826	0.984335		1.48826	0.783847		1.57894	0.122393		1.57894	0.122393		1.48826
	1.4921	0.963778		1.58275	0.758229		1.581	0.756827		1.49224	0.546899		1.58262	0.157968		1.49157	0.211069		1.5813	0.16777		1.581	0.0966729		1.49224	0.157669		1.49224	0.324532		1.49224	0.99809		1.49224	0.939779		1.49224	0.972489		1.49224	0.762444		1.58316	0.113786		1.58316	0.113786		1.49224
	1.49608	0.950271		1.58697	0.728246		1.58522	0.725973		1.49622	0.527942		1.58684	0.154749		1.49555	0.201966		1.58552	0.159595		1.58522	0.0915849		1.49622	0.149795		1.49622	0.333109		1.49622	0.994134		1.49622	0.923204		1.49622	0.957082		1.49622	0.741892		1.58738	0.105363		1.58738	0.105363		1.49622
	1.50006	0.936561		1.59119	0.697472		1.58944	0.695119		1.5002	0.508848		1.59106	0.150838		1.49953	0.192863		1.58974	0.15142		1.58944	0.0865299		1.5002	0.142044		1.5002	0.341938		1.5002	0.989451		1.5002	0.906077		1.5002	0.941288		1.5002	0.721013		1.5916	0.0973996		1.5916	0.0973996		1.5002
	1.50404	0.915617		1.59541	0.664975		1.59365	0.662719		1.50418	0.488049		1.59528	0.144781		1.50351	0.185151		1.59395	0.147711		1.59365	0.0850762		1.50418	0.135569		1.50418	0.353502		1.50418	0.976856		1.50418	0.883383		1.50418	0.921717		1.50418	0.696894		1.59583	0.09011		1.59583	0.09011		1.50418
	1.50802	0.894673		1.59963	0.632525		1.59787	0.630017		1.50816	0.467217		1.5995	0.138758		1.50748	0.17766		1.59817	0.144401		1.59787	0.0842502		1.50816	0.129093		1.50816	0.365066		1.50816	0.964307		1.50816	0.860688		1.50816	0.902146		1.50816	0.672775		1.60005	0.0829122		1.60005	0.0829122		1.50816
	1.512	0.868822		1.60385	0.60892		1.60208	0.600143		1.51213	0.44693		1.60372	0.138447		1.51146	0.169822		1.60239	0.140453		1.60208	0.0818713		1.51213	0.122544		1.51213	0.377782		1.51213	0.947665		1.51213	0.837782		1.51213	0.880386		1.51213	0.649377		1.60427	0.0777972		1.60427	0.0777972		1.51213
	1.51598	0.838418		1.60807	0.585968		1.6063	0.57325		1.51611	0.427052		1.60794	0.138862		1.51544	0.161351		1.60661	0.135947		1.6063	0.0778075		1.51611	0.115946		1.51611	0.391349		1.51611	0.927977		1.51611	0.81479		1.51611	0.856953		1.51611	0.626469		1.60849	0.0726822		1.60849	0.0726822		1.51611
	1.51996	0.808013		1.61229	0.560361		1.61052	0.546055		1.52009	0.407378		1.61216	0.136162		1.51942	0.152849		1.61082	0.13144		1.61052	0.0738098		1.52009	0.109372		1.52009	0.405		1.52009	0.908153		1.52009	0.791458		1.52009	0.833476		1.52009	0.603659		1.61271	0.0679347		1.61271	0.0679347		1.52009
	1.52394	0.779481		1.61651	0.532706		1.61473	0.516445		1.52407	0.391081		1.61638	0.130486		1.52339	0.144884		1.61504	0.126695		1.61473	0.0701424		1.52407	0.103338		1.52407	0.419875		1.52407	0.886191		1.52407	0.762643		1.52407	0.809614		1.52407	0.582158		1.61693	0.0633097		1.61693	0.0633097		1.52407
	1.52791	0.750949		1.62073	0.505843		1.61895	0.486836		1.52805	0.374749		1.62061	0.125433		1.52737	0.137046		1.61926	0.121949		1.61895	0.0665081		1.52805	0.0973043		1.52805	0.434749		1.52805	0.86423		1.52805	0.733829		1.52805	0.785751		1.52805	0.560657		1.62116	0.058501		1.62116	0.058501		1.52805
	1.53189	0.72105		1.62495	0.482378		1.62316	0.460923		1.53203	0.357973		1.62483	0.123979		1.53135	0.130662		1.62347	0.117044		1.62316	0.0636667		1.53203	0.0928892		1.53203	0.451207		1.53203	0.840404		1.53203	0.707267		1.53203	0.758798		1.53203	0.539844		1.62538	0.053141		1.62538	0.053141		1.53203
	1.53587	0.689786		1.62917	0.458867		1.62738	0.436331		1.53601	0.340755		1.62905	0.122491		1.53533	0.127374		1.62769	0.112059		1.62738	0.0610896		1.53601	0.0897986		1.53601	0.468985		1.53601	0.815032		1.53601	0.682575		1.53601	0.72927		1.53601	0.519554		1.6296	0.0477809		1.6296	0.0477809		1.53601
	1.53985	0.658471		1.63339	0.432609		1.6316	0.411436		1.53999	0.323605		1.63327	0.120587		1.5393	0.124087		1.63191	0.108351		1.6316	0.0596029		1.53999	0.0866099		1.53999	0.486787		1.53999	0.789524		1.53999	0.657884		1.53999	0.699828		1.53999	0.499264		1.63382	0.0446262		1.63382	0.0446262		1.53999
	1.54383	0.628421		1.63761	0.405699		1.63581	0.385901		1.54397	0.307989		1.63749	0.118545		1.54328	0.118683		1.63612	0.106317		1.63581	0.0599333		1.54397	0.0800118		1.54397	0.505404		1.54397	0.760697		1.54397	0.632002		1.54397	0.674378		1.54397	0.479628		1.63804	0.0416552		1.63804	0.0416552		1.54397
	1.54781	0.598422		1.64184	0.381582		1.64003	0.360365		1.54795	0.292373		1.64171	0.115949		1.54726	0.112772		1.64034	0.104123		1.64003	0.0602637		1.54795	0.0734136		1.54795	0.524033		1.54795	0.731869		1.54795	0.60612		1.54795	0.648884		1.54795	0.459993		1.64226	0.0374284		1.64226	0.0374284		1.54795
	1.55179	0.569383		1.64606	0.360818		1.64424	0.336791		1.55193	0.280269		1.64593	0.112522		1.55124	0.107241		1.64456	0.0989392		1.64424	0.0582152		1.55193	0.0683853		1.55193	0.542231		1.55193	0.701678		1.55193	0.58045		1.55193	0.622361		1.55193	0.441143		1.64649	0.0322215		1.64649	0.0322215		1.55193
	1.55577	0.541407		1.65028	0.340426		1.64846	0.313254		1.55591	0.27137		1.65015	0.109269		1.55521	0.102595		1.64877	0.0937949		1.64846	0.0561668		1.55591	0.0647796		1.55591	0.560057		1.55591	0.67035		1.55591	0.554994		1.55591	0.594807		1.55591	0.42298		1.65071	0.0277497		1.65071	0.0277497		1.55591
	1.55975	0.513431		1.6545	0.324177		1.65268	0.293641		1.55989	0.262505		1.65437	0.1101		1.55919	0.0979171		1.65299	0.0931568		1.65268	0.0541844		1.55989	0.0611985		1.55989	0.57787		1.55989	0.639022		1.55989	0.529537		1.55989	0.567296		1.55989	0.40485		1.65493	0.0263714		1.65493	0.0263714		1.55989
	1.56373	0.486973		1.65872	0.307975		1.65689	0.276441		1.56387	0.250605		1.65859	0.110896		1.56317	0.0936186		1.65721	0.0945924		1.65689	0.0522681		1.56387	0.0580098		1.56387	0.595936		1.56387	0.612468		1.56387	0.5051		1.56387	0.54073		1.56387	0.389469		1.65915	0.0249931		1.65915	0.0249931		1.56387
	1.5677	0.460616		1.66294	0.291354		1.66111	0.259354		1.56784	0.23874		1.66281	0.109442		1.56715	0.0894466		1.66142	0.0945924		1.66111	0.0503188		1.56784	0.0547965		1.56784	0.614001		1.56784	0.585914		1.56784	0.48062		1.56784	0.514163		1.56784	0.37412		1.66337	0.0226653		1.66337	0.0226653		1.56784
	1.57168	0.434917		1.66716	0.27464		1.66532	0.242607		1.57182	0.228341		1.66703	0.106812		1.57112	0.0853693		1.66564	0.0914021		1.66532	0.0482704		1.57182	0.0520739		1.57182	0.631587		1.57182	0.560087		1.57182	0.458011		1.57182	0.488627		1.57182	0.358641		1.6676	0.0201538		1.6676	0.0201538		1.57182
	1.57566	0.409976		1.67138	0.259649		1.66954	0.225822		1.5758	0.219476		1.67125	0.104423		1.5751	0.0816397		1.66986	0.0882118		1.66954	0.046222		1.5758	0.0498173		1.5758	0.648681		1.5758	0.534943		1.5758	0.437314		1.5758	0.464077		1.5758	0.343031		1.67182	0.017244		1.67182	0.017244		1.5758
	1.57964	0.385086		1.6756	0.247963		1.67376	0.210471		1.57978	0.210577		1.67547	0.102589		1.57908	0.0779102		1.67407	0.0842638		1.67376	0.04457		1.57978	0.0475852		1.57978	0.665787		1.57978	0.509799		1.57978	0.416575		1.57978	0.439528		1.57978	0.327454		1.67604	0.0139361		1.67604	0.0139361		1.57978
	1.58362	0.363485		1.67982	0.236231		1.67797	0.195308		1.58376	0.202087		1.67969	0.100755		1.58306	0.0749708		1.67829	0.080276		1.67797	0.0430171		1.58376	0.0459908		1.58376	0.679774		1.58376	0.484063		1.58376	0.39643		1.58376	0.416781		1.58376	0.312433		1.68026	0.0109651		1.68026	0.0109651		1.58376
	1.5876	0.342136		1.68404	0.22245		1.68219	0.18154		1.58774	0.193597		1.68391	0.0996816		1.58703	0.0722526		1.68251	0.0767268		1.68219	0.0414973		1.58774	0.0443965		1.58774	0.693701		1.58774	0.458282		1.58774	0.376286		1.58774	0.394077		1.58774	0.297444		1.68448	0.0117002		1.68448	0.0117002		1.58774
	1.59158	0.321091		1.68826	0.208576		1.6864	0.169093		1.59172	0.185755		1.68813	0.0987124		1.59101	0.0691236		1.68672	0.0734567		1.6864	0.0400436		1.59172	0.0422134		1.59172	0.706213		1.59172	0.433683		1.59172	0.356226		1.59172	0.371288		1.59172	0.284157		1.6887	0.0124353		1.6887	0.0124353		1.59172
	1.59556	0.300501		1.69248	0.197356		1.69062	0.156759		1.5957	0.178697		1.69235	0.0972934		1.59499	0.0645406		1.69094	0.0702664		1.69062	0.038722		1.5957	0.0392946		1.5957	0.717129		1.5957	0.410403		1.5957	0.336209		1.5957	0.348412		1.5957	0.272802		1.69293	0.0127722		1.69293	0.0127722		1.5957
	1.59954	0.27986		1.6967	0.187858		1.69484	0.145406		1.59968	0.171605		1.69657	0.0955282		1.59897	0.0599893		1.69516	0.0671957		1.69484	0.0383256		1.59968	0.0363757		1.59968	0.728033		1.59968	0.387123		1.59968	0.316192		1.59968	0.325579		1.59968	0.261446		1.69715	0.012956		1.69715	0.012956		1.59968
	1.60351	0.260232		1.70092	0.178826		1.69905	0.134015		1.60366	0.166661		1.70079	0.0943168		1.60294	0.0571131		1.69938	0.0641251		1.69905	0.0379291		1.60366	0.0341436		1.60366	0.734642		1.60366	0.362479		1.60366	0.298683		1.60366	0.304378		1.60366	0.249272		1.70137	0.0120065		1.70137	0.0120065		1.60366
	1.60749	0.240704		1.70515	0.171423		1.70327	0.124962		1.60764	0.161819		1.70501	0.0954243		1.60692	0.054869		1.70359	0.0624502		1.70327	0.0364423		1.60764	0.0319115		1.60764	0.741036		1.60764	0.337744		1.60764	0.2813		1.60764	0.283219		1.60764	0.237065		1.70559	0.00900487		1.70559	0.00900487		1.60764
	1.61147	0.223099		1.70937	0.164021		1.70748	0.116626		1.61162	0.156057		1.70923	0.0964973		1.6109	0.0527197		1.70781	0.0610943		1.70748	0.0345921		1.61162	0.0294341		1.61162	0.746194		1.61162	0.316192		1.61162	0.265576		1.61162	0.264292		1.61162	0.226135		1.70981	0.00597262		1.70981	0.00597262		1.61162
	1.61545	0.20858		1.71359	0.154802		1.7117	0.1078		1.6156	0.14917		1.71345	0.0946975		1.61488	0.0508234		1.71203	0.0597783		1.7117	0.0335349		1.6156	0.0266134		1.6156	0.749781		1.6156	0.29864		1.6156	0.252019		1.6156	0.248197		1.6156	0.216841		1.71403	0.00431866		1.71403	0.00431866		1.6156
	1.61943	0.194061		1.71781	0.145305		1.71592	0.0982197		1.61958	0.142248		1.71767	0.0922401		1.61885	0.048927		1.71624	0.0585022		1.71592	0.0337331		1.61958	0.0237926		1.61958	0.753368		1.61958	0.281089		1.61958	0.238462		1.61958	0.232103		1.61958	0.207514		1.71826	0.00269534		1.71826	0.00269534		1.61958
	1.62341	0.183235		1.72203	0.138088		1.72013	0.0887145		1.62355	0.138191		1.72189	0.0909594		1.62283	0.0475363		1.72046	0.0571463		1.72013	0.0338983		1.62355	0.0233265		1.62355	0.751904		1.62355	0.261674		1.62355	0.226392		1.62355	0.2203		1.62355	0.199463		1.72248	0.00150081		1.72248	0.00150081		1.62355
	1.62739	0.172914		1.72625	0.133153		1.72435	0.0822269		1.62753	0.134372		1.72611	0.0911325		1.62681	0.0463668		1.72468	0.0547137		1.72435	0.032775		1.62753	0.0230322		1.62753	0.750057		1.62753	0.242122		1.62753	0.21445		1.62753	0.208884		1.62753	0.191478		1.7267	0.000643205		1.7267	0.000643205		1.62753
	1.63137	0.162392		1.73047	0.128172		1.72856	0.075777		1.63151	0.130178		1.73033	0.0911325		1.63079	0.045229		1.72889	0.0522811		1.72856	0.0316516		1.63151	0.0219284		1.63151	0.746806		1.63151	0.22489		1.63151	0.202337		1.63151	0.195751		1.63151	0.184802		1.73092	3.06288e-05		1.73092	3.06288e-05		1.63151
	1.63535	0.151515		1.73469	0.12305		1.73278	0.0711753		1.63549	0.125507		1.73455	0.0895057		1.63476	0.0441544		1.73311	0.0520817		1.73278	0.0316186		1.63549	0.0196718		1.63549	0.7416		1.63549	0.210976		1.63549	0.18997		1.63549	0.180258		1.63549	0.179893		1.73514	0.00024503		1.73514	0.00024503		1.63549
	1.63933	0.140588		1.73891	0.117976		1.737	0.0676675		1.63947	0.120802		1.73877	0.087879		1.63874	0.0430797		1.73733	0.0527596		1.737	0.0321472		1.63947	0.0174152		1.63947	0.736394		1.63947	0.197017		1.63947	0.177603		1.63947	0.164764		1.63947	0.174984		1.73937	0.000490061		1.73937	0.000490061		1.63947
	1.6433	0.130318		1.74313	0.115974		1.74121	0.0639333		1.64345	0.118995		1.74299	0.0867022		1.64272	0.0420683		1.74154	0.0522811		1.74121	0.031982		1.64345	0.0165567		1.64345	0.729856		1.64345	0.183422		1.64345	0.168253		1.64345	0.152489		1.64345	0.167687		1.74359	-0.000490061		1.74359	-0.000490061		1.64345
	1.64728	0.1202		1.74735	0.114903		1.74543	0.0595957		1.64743	0.117529		1.74721	0.0856985		1.6467	0.0410569		1.74576	0.0496092		1.74543	0.0298675		1.64743	0.0158699		1.64743	0.723187		1.64743	0.169872		1.64743	0.159244		1.64743	0.140558		1.64743	0.16016		1.74781	-0.00165396		1.74781	-0.00165396		1.64743
	1.65126	0.11069		1.75157	0.112016		1.74964	0.055258		1.65141	0.11388		1.75144	0.0852139		1.65067	0.0395398		1.74998	0.0468974		1.74964	0.027753		1.65141	0.0149623		1.65141	0.715269		1.65141	0.157186		1.65141	0.151509		1.65141	0.129742		1.65141	0.153549		1.75203	-0.00214402		1.75203	-0.00214402		1.65141
	1.65524	0.102443		1.75579	0.106383		1.75386	0.0502791		1.65539	0.106891		1.75566	0.0856639		1.65465	0.0351465		1.75419	0.0466183		1.75386	0.0253411		1.65539	0.0137359		1.65539	0.705445		1.65539	0.145865		1.65539	0.145899		1.65539	0.120773		1.65539	0.148411		1.75625	-0.00199087		1.75625	-0.00199087		1.65539
	1.65922	0.0941468		1.76001	0.10075		1.75808	0.0452625		1.65937	0.0999011		1.75988	0.0861484		1.65863	0.0307216		1.75841	0.046379		1.75808	0.0229293		1.65937	0.012485		1.65937	0.695608		1.65937	0.134588		1.65937	0.140289		1.65937	0.111803		1.65937	0.143241		1.76047	-0.0020215		1.76047	-0.0020215		1.65937
	1.6632	0.0880761		1.76423	0.0975837		1.76229	0.0406986		1.66335	0.0968325		1.7641	0.0842448		1.66261	0.02892		1.76263	0.0452225		1.76229	0.0215416		1.66335	0.0119699		1.66335	0.684068		1.66335	0.123676		1.66335	0.132299		1.66335	0.105494		1.66335	0.138528		1.7647	-0.00303225		1.7647	-0.00303225		1.66335
	1.66718	0.0825113		1.76846	0.0944178		1.76651	0.0365495		1.66733	0.0943094		1.76832	0.0823065		1.66658	0.0285407		1.76684	0.0434679		1.76651	0.0210791		1.66733	0.0115529		1.66733	0.672289		1.66733	0.112854		1.66733	0.124012		1.66733	0.0995279		1.66733	0.133848		1.76892	-0.004043		1.76892	-0.004043		1.66733
	1.67116	0.0780088		1.77268	0.0895293		1.77072	0.0330039		1.67131	0.0924		1.77254	0.0808182		1.67056	0.0281931		1.77106	0.04275		1.77072	0.0208147		1.67131	0.0104491		1.67131	0.659921		1.67131	0.103487		1.67131	0.116957		1.67131	0.0925751		1.67131	0.12907		1.77314	-0.00493124		1.77314	-0.00493124		1.67131
	1.67514	0.0759852		1.7769	0.0837562		1.77494	0.0326645		1.67529	0.0915476		1.77676	0.0796414		1.67454	0.0279718		1.77528	0.0457011		1.77494	0.0217398		1.67529	0.00811891		1.67529	0.646558		1.67529	0.0968035		1.67529	0.112197		1.67529	0.0838197		1.67529	0.124096		1.77736	-0.00578884		1.77736	-0.00578884		1.67529
	1.67911	0.0739617		1.78112	0.0800317		1.77916	0.0323627		1.67926	0.0907293		1.78098	0.0787415		1.67852	0.0277822		1.77949	0.0486122		1.77916	0.0226649		1.67926	0.00581324		1.67926	0.633183		1.67926	0.0901196		1.67926	0.107437		1.67926	0.0750644		1.67926	0.119122		1.78158	-0.00621765		1.78158	-0.00621765		1.67926
	1.68309	0.067638		1.78534	0.0813818		1.78337	0.0296092		1.68324	0.0892973		1.7852	0.0787761		1.68249	0.0268024		1.78371	0.0474159		1.78337	0.0223015		1.68324	0.00588683		1.68324	0.618956		1.68324	0.0832992		1.68324	0.10374		1.68324	0.068412		1.68324	0.115293		1.7858	-0.00612576		1.7858	-0.00612576		1.68324
	1.68707	0.0601508		1.78956	0.082732		1.78759	0.0261768		1.68722	0.0877971		1.78942	0.0787761		1.68647	0.0253169		1.78793	0.0455017		1.78759	0.0215747		1.68722	0.00640192		1.68722	0.604561		1.68722	0.0764789		1.68722	0.100212		1.68722	0.0620601		1.68722	0.11166		1.79003	-0.0060645		1.79003	-0.0060645		1.68722
	1.69105	0.0546365		1.79378	0.0820336		1.7918	0.0233102		1.6912	0.0855808		1.79364	0.079503		1.69045	0.0237997		1.79215	0.0438268		1.7918	0.0211121		1.6912	0.00596041		1.6912	0.590514		1.6912	0.0696131		1.6912	0.0954526		1.6912	0.056309		1.6912	0.107799		1.79425	-0.00759594		1.79425	-0.00759594		1.6912
	1.69503	0.054333		1.798	0.081149		1.79602	0.0211979		1.69518	0.0818985		1.79786	0.0803337		1.69443	0.0219982		1.79636	0.0423911		1.79602	0.0210791		1.69518	0.00367927		1.69518	0.577127		1.69518	0.0625654		1.69518	0.0882703		1.69518	0.0516738		1.69518	0.103544		1.79847	-0.00912739		1.79847	-0.00912739		1.69518
	1.69901	0.0540294		1.80222	0.0776572		1.80024	0.0190857		1.69916	0.0782161		1.80208	0.0809221		1.69841	0.020165		1.80058	0.0408757		1.80024	0.0209799		1.69916	0.00139812		1.69916	0.563739		1.69916	0.0555177		1.69916	0.0811305		1.69916	0.0470386		1.69916	0.0992899		1.80269	-0.00973996		1.80269	-0.00973996		1.69916
	1.70299	0.0505894		1.80644	0.0720238		1.80445	0.016898		1.70314	0.0743974		1.8063	0.0812336		1.70238	0.0189955		1.8048	0.038802		1.80445	0.0206165		1.70314	0.000294341		1.70314	0.55058		1.70314	0.0506979		1.70314	0.080323		1.70314	0.0424034		1.70314	0.0973918		1.80691	-0.00989311		1.80691	-0.00989311		1.70314
	1.70697	0.0461881		1.81066	0.0674612		1.80867	0.0146726		1.70712	0.0705445		1.81052	0.0815451		1.70636	0.0182686		1.80901	0.0367283		1.80867	0.02022		1.70712	-0.000539626		1.70712	0.537481		1.70712	0.0463784		1.70712	0.080918		1.70712	0.0377682		1.70712	0.0959846		1.81113	-0.0106588		1.81113	-0.0106588		1.70712
	1.71095	0.0426468		1.81488	0.0675544		1.81288	0.01422		1.7111	0.0676123		1.81474	0.0819258		1.71034	0.0175732		1.81323	0.0366486		1.81288	0.0191297		1.7111	-0.000711325		1.7111	0.524129		1.7111	0.0413313		1.7111	0.080408		1.7111	0.0343348		1.7111	0.0938901		1.81536	-0.0129254		1.81536	-0.0129254		1.7111
	1.71493	0.0415339		1.8191	0.067694		1.8171	0.0146349		1.71508	0.0666917		1.81896	0.0823065		1.71432	0.0175416		1.81745	0.0372866		1.8171	0.0177421		1.71508	0.000662268		1.71508	0.51019		1.71508	0.0348747		1.71508	0.0775606		1.71508	0.0335622		1.71508	0.0902576		1.81958	-0.0151919		1.81958	-0.0151919		1.71508
	1.7189	0.0404715		1.82332	0.0664835		1.82132	0.0144463		1.71906	0.0657711		1.82318	0.081372		1.71829	0.01751		1.82166	0.0367283		1.82132	0.016784		1.71906	0.00203586		1.71906	0.496263		1.71906	0.0283727		1.71906	0.0747131		1.71906	0.0327897		1.71906	0.0866577		1.8238	-0.0160189		1.8238	-0.0160189		1.71906
	1.72288	0.0353114		1.82754	0.0649472		1.82553	0.0129375		1.72304	0.0651914		1.8274	0.0799875		1.72227	0.0168463		1.82588	0.0341761		1.82553	0.0169161		1.72304	0.00161888		1.72304	0.482876		1.72304	0.0232347		1.72304	0.0707607		1.72304	0.0309442		1.72304	0.0847596		1.82802	-0.016754		1.82802	-0.016754		1.72304
	1.72686	0.0286842		1.83177	0.0637367		1.82975	0.0114288		1.72702	0.0647141		1.83162	0.0791222		1.72625	0.0156452		1.8301	0.031584		1.82975	0.0170483		1.72702	0.000760382		1.72702	0.469633		1.72702	0.0185059		1.72702	0.0665108		1.72702	0.0288412		1.72702	0.083287		1.83224	-0.0161414		1.83224	-0.0161414		1.72702
	1.73084	0.0242323		1.83599	0.0628521		1.83396	0.0101086		1.731	0.0636912		1.83584	0.0791915		1.73023	0.014381		1.83431	0.0311054		1.83396	0.0164866		1.731	-0.000196228		1.731	0.457037		1.731	0.0143227		1.731	0.0634084		1.731	0.0261803		1.731	0.0817489		1.83647	-0.0144262		1.83647	-0.0144262		1.731
	1.73482	0.0271665		1.84021	0.0619209		1.83818	0.00882619		1.73498	0.0612704		1.84006	0.0791569		1.7342	0.0114732		1.83853	0.0306269		1.83818	0.0158919		1.73498	-0.00144718		1.73498	0.446037		1.73498	0.0116401		1.73498	0.0630259		1.73498	0.0221888		1.73498	0.0800144		1.84069	-0.0128947		1.84069	-0.0128947		1.73498
	1.7388	0.0301007		1.84443	0.060757		1.8424	0.00837357		1.73895	0.0588496		1.84428	0.0758341		1.73818	0.00859698		1.84275	0.0303876		1.8424	0.0157267		1.73895	-0.00269813		1.73895	0.435025		1.73895	0.0089574		1.73895	0.0626859		1.73895	0.0181974		1.73895	0.0783127		1.84491	-0.0123434		1.84491	-0.0123434		1.73895
	1.74278	0.0295948		1.84865	0.0595931		1.84661	0.00859988		1.74293	0.0578949		1.8485	0.0725114		1.74216	0.00815449		1.84696	0.0303876		1.84661	0.0159249		1.74293	-0.00345851		1.74293	0.423929		1.74293	0.00654754		1.74293	0.059201		1.74293	0.0165236		1.74293	0.0772654		1.84913	-0.0117615		1.84913	-0.0117615		1.74293
	1.74676	0.0276724		1.85287	0.0583826		1.85083	0.00852444		1.74691	0.0573494		1.85272	0.0718884		1.74614	0.00995607		1.85118	0.0305471		1.85083	0.0161892		1.74691	-0.00407172		1.74691	0.412809		1.74691	0.00422862		1.74691	0.0548236		1.74691	0.0155365		1.74691	0.0764473		1.85335	-0.0126803		1.85335	-0.0126803		1.74691
	1.75074	0.0260029		1.85709	0.0571256		1.85504	0.00727972		1.75089	0.0565652		1.85694	0.0727883		1.75011	0.011726		1.8554	0.0313846		1.85504	0.016817		1.75089	-0.00463588		1.75089	0.401833		1.75089	0.00231892		1.75089	0.0515937		1.75089	0.0139056		1.75089	0.0752037		1.85757	-0.0139055		1.85757	-0.0139055		1.75089
	1.75471	0.0251935		1.86131	0.0561479		1.85926	0.006035		1.75487	0.055065		1.86116	0.0732383		1.75409	0.0109043		1.85961	0.0322619		1.85926	0.0174447		1.75487	-0.00507739		1.75487	0.391277		1.75487	0.00163688		1.75487	0.0516787		1.75487	0.0103433		1.75487	0.0728475		1.8618	-0.0147631		1.8618	-0.0147631		1.75487
	1.75869	0.0243841		1.86553	0.0557754		1.86348	0.00569553		1.75885	0.0535306		1.86538	0.0726845		1.75807	0.0100825		1.86383	0.0309459		1.86348	0.0164536		1.75885	-0.00549437		1.75885	0.380732		1.75885	0.000954849		1.75885	0.0517637		1.75885	0.00682403		1.75885	0.0704912		1.86602	-0.0151919		1.86602	-0.0151919		1.75885
	1.76267	0.0229676		1.86975	0.055403		1.86769	0.00554466		1.76283	0.0526441		1.8696	0.0721307		1.76205	0.00919751		1.86805	0.0293508		1.86769	0.015132		1.76283	-0.00527361		1.76283	0.370656		1.76283	4.5469e-05		1.76283	0.0497238		1.76283	0.00429185		1.76283	0.0696076		1.87024	-0.0155901		1.87024	-0.0155901		1.76283
	1.76665	0.0211969		1.87397	0.0571256		1.87191	0.00475256		1.76681	0.0519622		1.87382	0.0708155		1.76602	0.00824931		1.87226	0.028274		1.87191	0.0139426		1.76681	-0.0048321		1.76681	0.36076		1.76681	-0.000954849		1.76681	0.0469188		1.76681	0.00214592		1.76681	0.0691822		1.87446	-0.0154063		1.87446	-0.0154063		1.76681
	1.77063	0.0193757		1.87819	0.0589413		1.87612	0.00313066		1.77079	0.0517236		1.87804	0.069431		1.77	0.00730112		1.87648	0.027636		1.87612	0.0129184		1.77079	-0.00490569		1.77079	0.351151		1.77079	-0.00204611		1.77079	0.0443689		1.77079	0.000772532		1.77079	0.0684949		1.87868	-0.0152225		1.87868	-0.0152225		1.77079
	1.77461	0.0168463		1.88241	0.0574515		1.88034	0.00154647		1.77477	0.0530874		1.88227	0.0688772		1.77398	0.00641613		1.8807	0.0271973		1.88034	0.0119602		1.77477	-0.00662268		1.77477	0.342526		1.77477	-0.00331924		1.77477	0.0428389		1.77477	0.002103		1.77477	0.0667605		1.8829	-0.0158045		1.8829	-0.0158045		1.77477
	1.77859	0.0143674		1.88663	0.0537269		1.88456	0.000716657		1.77875	0.0544171		1.88649	0.068981		1.77796	0.00556275		1.88492	0.027636		1.88456	0.0113986		1.77875	-0.0083642		1.77875	0.333913		1.77875	-0.00459237		1.77875	0.0412665		1.77875	0.00339056		1.77875	0.065026		1.88713	-0.0166927		1.88713	-0.0166927		1.77875
	1.78257	0.0137603		1.89085	0.05098		1.88877	-0.000113156		1.78273	0.0520986		1.89071	0.0686003		1.78193	0.00540472		1.88913	0.0281145		1.88877	0.0108038		1.78273	-0.0078491		1.78273	0.325252		1.78273	-0.0057291		1.78273	0.0414365		1.78273	0.00386266		1.78273	0.0637497		1.89135	-0.0175503		1.89135	-0.0175503		1.78273
	1.78655	0.0142156		1.89507	0.0515853		1.89299	-0.000113156		1.78671	0.0483821		1.89493	0.0657621		1.78591	0.00606846		1.89335	0.0274366		1.89299	0.0115637		1.78671	-0.00642645		1.78671	0.316579		1.78671	-0.00677488		1.78671	0.0422439		1.78671	0.00399142		1.78671	0.0626698		1.89557	-0.018316		1.89557	-0.018316		1.78671
	1.79053	0.0142156		1.8993	0.0521905		1.8972	0.000226313		1.79069	0.0454499		1.89915	0.0628894		1.78989	0.0067322		1.89757	0.0263599		1.8972	0.0129184		1.79069	-0.00549437		1.79069	0.308446		1.79069	-0.00827536		1.79069	0.0424564		1.79069	0.00390558		1.79069	0.0617207		1.89979	-0.0190817		1.89979	-0.0190817		1.79069
	1.7945	0.0118379		1.90352	0.0519112		1.90142	-0.00090525		1.79466	0.0455181		1.90337	0.0642046		1.79387	0.00537312		1.90178	0.0255623		1.90142	0.0135791		1.79466	-0.00635287		1.79466	0.302412		1.79466	-0.0113218		1.79466	0.040459		1.79466	0.00291845		1.79466	0.0611644		1.90401	-0.0196943		1.90401	-0.0196943		1.79466
	1.79848	0.00946021		1.90774	0.0514456		1.90564	-0.00520519		1.79864	0.0456204		1.90759	0.0665582		1.79784	0.00391921		1.906	0.0252433		1.90564	0.0126871		1.79864	-0.00718683		1.79864	0.296366		1.79864	-0.0143682		1.79864	0.038419		1.79864	0.00193133		1.79864	0.0606408		1.90824	-0.0202763		1.90824	-0.0202763		1.79864
	1.80246	0.00824607		1.91196	0.0510266		1.90985	-0.00954285		1.80262	0.0450748		1.91181	0.0680465		1.80182	0.00309744		1.91022	0.0248445		1.90985	0.0118281		1.80262	-0.00848684		1.80262	0.290429		1.80262	-0.0149138		1.80262	0.0386315		1.80262	-0.000300429		1.80262	0.0594626		1.91246	-0.0198781		1.91246	-0.0198781		1.80262
	1.80644	0.00774017		1.91618	0.0507007		1.91407	-0.00660078		1.8066	0.0442565		1.91603	0.0683926		1.8058	0.00312905		1.91443	0.0232094		1.91407	0.0114316		1.8066	-0.00998308		1.8066	0.284551		1.8066	-0.0142773		1.8066	0.039779		1.8066	-0.00304721		1.8066	0.0580227		1.91668	-0.0188061		1.91668	-0.0188061		1.8066
	1.81042	0.00738605		1.9204	0.0501886		1.91828	-0.00331925		1.81058	0.0434382		1.92025	0.0687041		1.80978	0.00312905		1.91865	0.0216143		1.91828	0.0110682		1.81058	-0.0108661		1.81058	0.279021		1.81058	-0.0137771		1.81058	0.040629		1.81058	-0.00532189		1.81058	0.0567464		1.9209	-0.0177341		1.9209	-0.0177341		1.81058
	1.8144	0.00804371		1.92462	0.0486987		1.9225	-0.00264031		1.81456	0.0426199		1.92447	0.0683234		1.81375	0.00534151		1.92287	0.0208965		1.9225	0.0105065		1.81456	-0.00912458		1.81456	0.275062		1.81456	-0.0137771		1.81456	0.0400765		1.81456	-0.00532189		1.81456	0.0562228		1.92512	-0.0165702		1.92512	-0.0165702		1.81456
	1.81838	0.00870137		1.92884	0.0472089		1.92672	-0.00392275		1.81854	0.0418357		1.92869	0.0679427		1.81773	0.007712		1.92708	0.0206971		1.92672	0.00981267		1.81854	-0.00738306		1.81854	0.271091		1.81854	-0.0138226		1.81854	0.039524		1.81854	-0.00532189		1.81854	0.0556992		1.92934	-0.0154369		1.92934	-0.0154369		1.81854
	1.82236	0.00819548		1.93306	0.0486522		1.93093	-0.00463941		1.82252	0.0409833		1.93291	0.0673543		1.82171	0.00805967		1.9313	0.0211756		1.93093	0.00931708		1.82252	-0.00787363		1.82252	0.267889		1.82252	-0.0132315		1.82252	0.0395665		1.82252	-0.00519313		1.82252	0.0549465		1.93357	-0.0164477		1.93357	-0.0164477		1.82252
	1.82634	0.00693074		1.93728	0.0510731		1.93515	-0.00347013		1.8265	0.0400968		1.93713	0.0666621		1.82569	0.00549954		1.93552	0.0233291		1.93515	0.00964747		1.8265	-0.00946798		1.8265	0.265058		1.8265	-0.012413		1.8265	0.039864		1.8265	-0.00497854		1.8265	0.0540956		1.93779	-0.0177953		1.93779	-0.0177953		1.8265
	1.83031	0.00541306		1.9415	0.0506076		1.93936	-0.00226313		1.83048	0.039074		1.94135	0.0657968		1.82966	0.00293941		1.93973	0.0255224		1.93936	0.00997786		1.83048	-0.0108661		1.83048	0.262299		1.83048	-0.0120948		1.83048	0.039949		1.83048	-0.00497854		1.83048	0.0532448		1.94201	-0.0184385		1.94201	-0.0184385		1.83048
	1.83429	0.00166945		1.94572	0.0453466		1.94358	-0.00354556		1.83446	0.0373692		1.94557	0.0644815		1.83364	0.00186479		1.94395	0.0261605		1.94358	0.00981267		1.83446	-0.0113567		1.83446	0.259971		1.83446	-0.0148229		1.83446	0.0388015		1.83446	-0.00600858		1.83446	0.0524921		1.94623	-0.0183467		1.94623	-0.0183467		1.83446
	1.83827	-0.00212475		1.94994	0.0401788		1.9478	-0.00528063		1.83844	0.0356303		1.94979	0.0632009		1.83762	0.000948197		1.94817	0.026639		1.9478	0.00954835		1.83844	-0.0118227		1.83844	0.257644		1.83844	-0.0175056		1.83844	0.0376966		1.83844	-0.00699571		1.83844	0.0517066		1.95045	-0.0185611		1.95045	-0.0185611		1.83844
	1.84225	-0.0019224		1.95416	0.0418548		1.95201	-0.00611044		1.84242	0.034812		1.95401	0.064793		1.8416	-0.000189639		1.95238	0.0256022		1.95201	0.00958139		1.84242	-0.0117982		1.84242	0.256457		1.84242	-0.0191879		1.84242	0.0363791		1.84242	-0.00742489		1.84242	0.0501685		1.95467	-0.0207051		1.95467	-0.0207051		1.84242
	1.84623	0.00106238		1.95838	0.0435309		1.95623	-0.00584641		1.8464	0.0345392		1.95823	0.0665582		1.84557	-0.00173836		1.9566	0.0232094		1.95623	0.00994482		1.8464	-0.0114793		1.8464	0.255905		1.8464	-0.0202792		1.8464	0.0349341		1.8464	-0.00751073		1.8464	0.0481395		1.9589	-0.0228491		1.9589	-0.0228491		1.8464
	1.85021	0.0037942		1.96261	0.0450673		1.96044	-0.00577097		1.85037	0.0342664		1.96245	0.0672158		1.84955	-0.00325548		1.96082	0.0214947		1.96044	0.0103083		1.85037	-0.0114548		1.85037	0.255449		1.85037	-0.021325		1.85037	0.0334467		1.85037	-0.00763948		1.85037	0.0467323		1.96312	-0.0226041		1.96312	-0.0226041		1.85037
	1.85419	0.00258006		1.96683	0.0466037		1.96466	-0.00761919		1.85435	0.0341982		1.96667	0.0670774		1.85353	-0.00214925		1.96503	0.02301		1.96466	0.0104735		1.85435	-0.0133189		1.85435	0.255761		1.85435	-0.0219615		1.85435	0.0313642		1.85435	-0.00798283		1.85435	0.0492849		1.96734	-0.0216239		1.96734	-0.0216239		1.85435
	1.85817	0.00136591		1.97105	0.0472555		1.96888	-0.00946741		1.85833	0.0341641		1.97089	0.0662813		1.85751	-0.000663738		1.96925	0.0245254		1.96888	0.0106386		1.85833	-0.0152076		1.85833	0.256073		1.85833	-0.0226436		1.85833	0.0293243		1.85833	-0.0083691		1.85833	0.0518048		1.97156	-0.0201844		1.97156	-0.0201844		1.85833
	1.86215	0.00242829		1.97527	0.0457191		1.97309	-0.00958057		1.86231	0.0342323		1.97511	0.0630971		1.86148	-0.000474098		1.97347	0.023688		1.97309	0.00951531		1.86231	-0.0162378		1.86231	0.257572		1.86231	-0.0210067		1.86231	0.0305567		1.86231	-0.00995708		1.86231	0.0524593		1.97578	-0.0180404		1.97578	-0.0180404		1.86231
	1.86613	0.00536247		1.97949	0.0441361		1.97731	-0.00901479		1.86629	0.0344369		1.97933	0.0598782		1.86546	-0.00256013		1.97768	0.0222524		1.97731	0.00786335		1.86629	-0.0167284		1.86629	0.259816		1.86629	-0.0179603		1.86629	0.0338292		1.86629	-0.0123605		1.86629	0.051903		1.98001	-0.015927		1.98001	-0.015927		1.86629
	1.8701	0.00819548		1.98371	0.0458122		1.98152	-0.00810954		1.87027	0.0346074		1.98355	0.0602589		1.86944	-0.00464616		1.9819	0.0212155		1.98152	0.00677305		1.87027	-0.0169492		1.87027	0.262215		1.87027	-0.0155959		1.87027	0.0365491		1.87027	-0.0144206		1.87027	0.0513139		1.98423	-0.0160189		1.98423	-0.0160189		1.87027
	1.87408	0.00768958		1.98793	0.0478607		1.98574	-0.0066385		1.87425	0.0346415		1.98777	0.0612626		1.87342	-0.00470938		1.98612	0.020737		1.98574	0.00680609		1.87425	-0.0148642		1.87425	0.265909		1.87425	-0.0192789		1.87425	0.0343816		1.87425	-0.0137768		1.87425	0.0503649		1.98845	-0.0161414		1.98845	-0.0161414		1.87425
	1.87806	0.00723428		1.99215	0.0476279		1.98996	-0.00512975		1.87823	0.0347097		1.99199	0.0621971		1.87739	-0.00436171		1.99034	0.0202983		1.98996	0.00680609		1.87823	-0.0128038		1.87823	0.269604		1.87823	-0.0229164		1.87823	0.0322567		1.87823	-0.013133		1.87823	0.0494486		1.99267	-0.0175197		1.99267	-0.0175197		1.87823
	1.88204	0.00591896		1.99637	0.0454397		1.99417	-0.00369644		1.88221	0.0338232		1.99621	0.0630278		1.88137	-0.00379279		1.99455	0.0206572		1.99417	0.00819374		1.88221	-0.0118963		1.88221	0.275074		1.88221	-0.02569		1.88221	0.0303867		1.88221	-0.0125322		1.88221	0.0485977		1.99689	-0.0195718		1.99689	-0.0195718		1.88221
	1.88602	0.00389538		2.00059	0.0437637		1.99839	-0.00226313		1.88619	0.0322889		2.00043	0.0637547		1.88535	-0.00271816		1.99877	0.0210161		1.99839	0.00961443		1.88619	-0.0117982		1.88619	0.281756		1.88619	-0.027918		1.88619	0.0286868		1.88619	-0.0119313		1.88619	0.0477796		2.00111	-0.0210726		2.00111	-0.0210726		1.88619
	1.89	0.00187181		2.00481	0.0446017		2.0026	-0.00392275		1.89017	0.0309932		2.00465	0.0636162		1.88933	-0.00164354		2.00299	0.021375		2.0026	0.00905276		1.89017	-0.0118227		1.89017	0.288629		1.89017	-0.0296913		1.89017	0.0270718		1.89017	-0.0114163		1.89017	0.0469941		2.00534	-0.0213177		2.00534	-0.0213177		1.89017
	1.89398	0.00258006		2.00903	0.0453932		2.00682	-0.00761919		1.89415	0.0324934		2.00888	0.0634778		1.8933	-0.00243371		2.0072	0.0217339		2.00682	0.0072356		1.89415	-0.0133189		1.89415	0.297566		1.89415	-0.0266448		1.89415	0.0257544		1.89415	-0.0121888		1.89415	0.0461433		2.00956	-0.0215627		2.00956	-0.0215627		1.89415
	1.89796	0.00323772		2.01325	0.0446017		2.01104	-0.0101463		1.89813	0.0339937		2.0131	0.06417		1.89728	-0.00363475		2.01142	0.0214149		2.01104	0.00558364		1.89813	-0.0148152		1.89813	0.306515		1.89813	-0.0236439		1.89813	0.0244794		1.89813	-0.0129185		1.89813	0.0452597		2.01378	-0.0226347		2.01378	-0.0226347		1.89813
	1.90194	0.00217534		2.01747	0.0433447		2.01525	-0.00890163		1.90211	0.0338914		2.01732	0.0652084		1.90126	-0.00455134		2.01564	0.0195406		2.01525	0.00455942		1.90211	-0.0157227		1.90211	0.316099		1.90211	-0.0222343		1.90211	0.0251169		1.90211	-0.015279		1.90211	0.0436561		2.018	-0.023768		2.018	-0.023768		1.90211
	1.90591	-0.000708251		2.02169	0.0426929		2.01947	-0.00765691		1.90609	0.0325957		2.02154	0.0647584		1.90524	-0.00477259		2.01985	0.0177062		2.01947	0.00350216		1.90609	-0.0161888		1.90609	0.326188		1.90609	-0.0220979		1.90609	0.0271993		1.90609	-0.0188841		1.90609	0.0414962		2.02222	-0.0237067		2.02222	-0.0237067		1.90609
	1.90989	-0.00354126		2.02592	0.0429256		2.02368	-0.00577097		1.91006	0.0313342		2.02576	0.0617818		1.90921	-0.00499384		2.02407	0.0158319		2.02368	0.0046255		1.91006	-0.0165322		1.91006	0.336372		1.91006	-0.0221434		1.91006	0.0291968		1.91006	-0.0221459		1.91006	0.0394345		2.02644	-0.0226347		2.02644	-0.0226347		1.91006
	1.91387	-0.00288359		2.03014	0.0432515		2.0279	-0.0038096		1.91404	0.0310614		2.02998	0.0588052		1.91319	-0.00553115		2.02829	0.0139576		2.0279	0.00611227		1.91404	-0.0149378		1.91404	0.348272		1.91404	-0.0252353		1.91404	0.0291543		1.91404	-0.0197854		1.91404	0.0392709		2.03067	-0.0218077		2.03067	-0.0218077		1.91404
	1.91785	-0.00217534		2.03436	0.0452069		2.03212	-0.00377188		1.91802	0.0307886		2.0342	0.0583553		1.91717	-0.00619489		2.0325	0.0136385		2.03212	0.00693825		1.91802	-0.0133435		1.91802	0.36016		1.91802	-0.0283727		1.91802	0.0291118		1.91802	-0.0174249		1.91802	0.0391072		2.03489	-0.0219609		2.03489	-0.0219609		1.91802
	1.92183	-0.000860019		2.03858	0.0472089		2.03633	-0.00569553		1.922	0.0303454		2.03842	0.0578707		1.92115	-0.00654256		2.03672	0.0145159		2.03633	0.00707041		1.922	-0.0125831		1.922	0.372683		1.922	-0.0298731		1.922	0.0278368		1.922	-0.015794		1.922	0.0401217		2.03911	-0.0221446		2.03911	-0.0221446		1.922
	1.92581	0.00101179		2.0428	0.0446483		2.04055	-0.00731744		1.92598	0.0297317		2.04264	0.058736		1.92512	-0.00613167		2.04094	0.0153533		2.04055	0.00736776		1.92598	-0.0125586		1.92598	0.385759		1.92598	-0.0300095		1.92598	0.0255844		1.92598	-0.0148069		1.92598	0.0420853		2.04333	-0.0228491		2.04333	-0.0228491		1.92598
	1.92979	0.00288359		2.04702	0.0400857		2.04476	-0.00656307		1.92996	0.0291179		2.04686	0.0603973		1.9291	-0.00568918		2.04515	0.0161509		2.04476	0.00901972		1.92996	-0.0125586		1.92996	0.398774		1.92996	-0.0301005		1.92996	0.0234169		1.92996	-0.0138197		1.92996	0.0440488		2.04755	-0.0237067		2.04755	-0.0237067		1.92996
	1.93377	0.000961198		2.05124	0.0373388		2.04898	-0.00580869		1.93394	0.0287429		2.05108	0.0619549		1.93308	-0.00565757		2.04937	0.0169485		2.04898	0.0106386		1.93394	-0.0134171		1.93394	0.409378		1.93394	-0.0309644		1.93394	0.0258394		1.93394	-0.0133906		1.93394	0.0448015		2.05178	-0.0235842		2.05178	-0.0235842		1.93394
	1.93775	-0.00121414		2.05546	0.0387355		2.0532	-0.00641219		1.93792	0.0283337		2.0553	0.0630971		1.93706	-0.005784		2.05359	0.0167092		2.0532	0.00968051		1.93792	-0.014251		1.93792	0.41997		1.93792	-0.0317828		1.93792	0.0282618		1.93792	-0.0129614		1.93792	0.0455869		2.056	-0.0222365		2.056	-0.0222365		1.93792
	1.94173	-0.00323772		2.05968	0.0401322		2.05741	-0.00746832		1.9419	0.0281292		2.05952	0.0642738		1.94103	-0.00575239		2.0578	0.0163104		2.05741	0.00783031		1.9419	-0.0153548		1.9419	0.429747		1.9419	-0.0317374		1.9419	0.0282193		1.9419	-0.0134335		1.9419	0.0446379		2.06022	-0.021042		2.06022	-0.021042		1.9419
	1.9457	-0.0052107		2.0639	0.0412496		2.06163	-0.00818497		1.94588	0.0280951		2.06374	0.0617472		1.94501	-0.00534151		2.06202	0.0144361		2.06163	0.00746688		1.94588	-0.0166548		1.94588	0.438732		1.94588	-0.0308735		1.94588	0.0258394		1.94588	-0.014721		1.94588	0.0420526		2.06444	-0.0214402		2.06444	-0.0214402		1.94588
	1.94968	-0.0071331		2.06812	0.0422738		2.06584	-0.00833585		1.94986	0.0280269		2.06796	0.0587706		1.94899	-0.00493062		2.06624	0.0108071		2.06584	0.00954835		1.94986	-0.0179793		1.94986	0.447717		1.94986	-0.0300095		1.94986	0.0234169		1.94986	-0.0160086		1.94986	0.0395		2.06866	-0.0218383		2.06866	-0.0218383		1.94986
	1.95366	-0.00723428		2.07234	0.0413427		2.07006	-0.00852444		1.95384	0.0276859		2.07218	0.0571785		1.95297	-0.00464616		2.07045	0.00745733		2.07006	0.0116629		1.95384	-0.0169001		1.95384	0.452851		1.95384	-0.027918		1.95384	0.021122		1.95384	-0.016824		1.95384	0.0398272		2.07288	-0.021869		2.07288	-0.021869		1.95384
	1.95764	-0.00718369		2.07656	0.0388752		2.07428	-0.00769463		1.95782	0.0273449		2.0764	0.0569362		1.95694	-0.00445653		2.07467	0.00693891		2.07428	0.0090858		1.95782	-0.0158208		1.95782	0.457973		1.95782	-0.0258264		1.95782	0.0188695		1.95782	-0.0175966		1.95782	0.0401872		2.07711	-0.0217465		2.07711	-0.0217465		1.95782
	1.96162	-0.00748723		2.08078	0.0368732		2.07849	-0.00690253		1.9618	0.0280951		2.08062	0.0570054		1.96092	-0.0048042		2.07889	0.00646036		2.07849	0.00650874		1.9618	-0.0144227		1.9618	0.461656		1.9618	-0.0265539		1.9618	0.0182745		1.9618	-0.017382		1.9618	0.0402526		2.08133	-0.0218383		2.08133	-0.0218383		1.9618
	1.9656	-0.00839783		2.085	0.0365473		2.08271	-0.00799638		1.96577	0.0299362		2.08484	0.0588052		1.9649	-0.00711148		2.08311	0.00574254		2.08271	0.00541844		1.96577	-0.0126812		1.96577	0.463791		1.96577	-0.0302824		1.96577	0.0194645		1.96577	-0.0161373		1.96577	0.040089		2.08555	-0.0223897		2.08555	-0.0223897		1.96577
	1.96958	-0.00925785		2.08923	0.036268		2.08692	-0.0102218		1.96975	0.0318115		2.08906	0.060605		1.96888	-0.00945036		2.08732	0.00498485		2.08692	0.00522021		1.96975	-0.0109642		1.96975	0.465926		1.96975	-0.0340108		1.96975	0.0206545		1.96975	-0.0148498		1.96975	0.0399254		2.08977	-0.022941		2.08977	-0.022941		1.96975
	1.97356	-0.0052107		2.09345	0.0361749		2.09114	-0.0122963		1.97373	0.0301408		2.09328	0.0602935		1.97285	-0.0100193		2.09154	0.00430691		2.09114	0.00502197		1.97373	-0.0119208		1.97373	0.465002		1.97373	-0.0311917		1.97373	0.0200595		1.97373	-0.0169528		1.97373	0.0410053		2.09399	-0.0226041		2.09399	-0.0226041		1.97373
	1.97754	-0.000607072		2.09767	0.0361283		2.09536	-0.0139559		1.97771	0.0283678		2.0975	0.0594282		1.97683	-0.00982964		2.09576	0.00378848		2.09536	0.00485677		1.97771	-0.0129265		1.97771	0.463983		1.97771	-0.0281908		1.97771	0.019422		1.97771	-0.0191845		1.97771	0.042118		2.09821	-0.0222059		2.09821	-0.0222059		1.97771
	1.98151	0.00106238		2.10189	0.0373854		2.09957	-0.0155779		1.98169	0.0276518		2.10172	0.0582168		1.98081	-0.00976643		2.09997	0.00327006		2.09957	0.00472462		1.98169	-0.0144718		1.98169	0.460684		1.98169	-0.0274633		1.98169	0.020187		1.98169	-0.0193991		1.98169	0.0424125		2.10244	-0.0215321		2.10244	-0.0215321		1.98169
	1.98549	-0.00182122		2.10611	0.0401322		2.10379	-0.0133147		1.98567	0.0281973		2.10594	0.0564862		1.98479	-0.0101773		2.10419	0.00378848		2.10379	0.00465854		1.98567	-0.0166303		1.98567	0.454686		1.98567	-0.0294185		1.98567	0.0225669		1.98567	-0.0173391		1.98567	0.0418235		2.10666	-0.0206438		2.10666	-0.0206438		1.98567
	1.98947	-0.00465422		2.11033	0.042367		2.108	-0.0105613		1.98965	0.0287429		2.11016	0.0548941		1.98876	-0.0106198		2.10841	0.00430691		2.108	0.0046255		1.98965	-0.0187643		1.98965	0.448688		1.98965	-0.0313736		1.98965	0.0249469		1.98965	-0.0152361		1.98965	0.0412017		2.11088	-0.01997		2.11088	-0.01997		1.98965
	1.99345	-0.00657662		2.11455	0.0396201		2.11222	-0.00856216		1.99363	0.0277541		2.11438	0.0558978		1.99274	-0.0111887		2.11262	0.0033897		2.11222	0.00389864		1.99363	-0.018102		1.99363	0.440231		1.99363	-0.0322375		1.99363	0.0229919		1.99363	-0.0169528		1.99363	0.0403835		2.1151	-0.01997		2.1151	-0.01997		1.99363
	1.99743	-0.00834725		2.11877	0.0368732		2.11644	-0.00731744		1.99761	0.0266971		2.1186	0.0569016		1.99672	-0.0118841		2.11684	0.00155527		2.11644	0.00257706		1.99761	-0.017268		1.99761	0.431642		1.99761	-0.0331014		1.99761	0.0208245		1.99761	-0.0188841		1.99761	0.0395654		2.11932	-0.01997		2.11932	-0.01997		1.99761
	2.00141	-0.00834725		2.12299	0.0357559		2.12065	-0.00648763		2.00159	0.025231		2.12282	0.0567285		2.0007	-0.0124214		2.12106	3.98788e-05		2.12065	0.0018502		2.00159	-0.015968		2.00159	0.423113		2.00159	-0.0324649		2.00159	0.0198045		2.00159	-0.0195279		2.00159	0.0392709		2.12355	-0.0215933		2.12355	-0.0215933		2.00159
	2.00539	-0.00526129		2.12721	0.0352437		2.12487	-0.00810954		2.00557	0.0233216		2.12704	0.055967		2.00467	-0.0122317		2.12527	-0.000239273		2.12487	0.00455942		2.00557	-0.0140548		2.00557	0.414656		2.00557	-0.0300095		2.00557	0.020357		2.00557	-0.0185408		2.00557	0.0396963		2.12777	-0.0234923		2.12777	-0.0234923		2.00557
	2.00937	-0.00222593		2.13143	0.0351972		2.12908	-0.00969372		2.00955	0.0213782		2.13126	0.055171		2.00865	-0.0120421		2.12949	-0.000518424		2.12908	0.00730168		2.00955	-0.012117		2.00955	0.406211		2.00955	-0.0275088		2.00955	0.020867		2.00955	-0.0175966		2.00955	0.040089		2.13199	-0.0251463		2.13199	-0.0251463		2.00955
	2.01335	-0.00328831		2.13565	0.0359421		2.1333	-0.0115419		2.01353	0.0216509		2.13548	0.0544095		2.01263	-0.0109359		2.13371	-0.000438666		2.1333	0.00677305		2.01353	-0.0132208		2.01353	0.397035		2.01353	-0.0301005		2.01353	0.019932		2.01353	-0.0179399		2.01353	0.0382891		2.13621	-0.0265245		2.13621	-0.0265245		2.01353
	2.01733	-0.00500835		2.13987	0.0367336		2.13752	-0.0134656		2.01751	0.0220601		2.13971	0.0536481		2.01661	-0.00932394		2.13792	-0.00031903		2.13752	0.00525325		2.01751	-0.0145699		2.01751	0.387786		2.01751	-0.0331469		2.01751	0.018827		2.01751	-0.018412		2.01751	0.0362928		2.14043	-0.0275966		2.14043	-0.0275966		2.01751
	2.0213	-0.00662721		2.14409	0.0356627		2.14173	-0.0142954		2.02148	0.0221965		2.14393	0.054721		2.02059	-0.00812289		2.14214	-0.000199394		2.14173	0.00419599		2.02148	-0.0157227		2.02148	0.378513		2.02148	-0.0357386		2.02148	0.018912		2.02148	-0.01897		2.02148	0.0358674		2.14465	-0.0264633		2.14465	-0.0264633		2.02148
	2.02528	-0.00804371		2.14831	0.0345919		2.14595	-0.0134279		2.02546	0.0218896		2.14815	0.0559324		2.02456	-0.00960839		2.14636	-0.000159515		2.14595	0.0038656		2.02546	-0.0166548		2.02546	0.369205		2.02546	-0.0377847		2.02546	0.020612		2.02546	-0.0196137		2.02546	0.0377328		2.14888	-0.0252994		2.14888	-0.0252994		2.02546
	2.02926	-0.00940962		2.15254	0.0345454		2.15016	-0.0125226		2.02944	0.0215486		2.15237	0.0567285		2.02854	-0.0110939		2.15057	-0.000199394		2.15016	0.00356824		2.02944	-0.0175624		2.02944	0.359908		2.02944	-0.0398309		2.02944	0.0223544		2.02944	-0.0202575		2.02944	0.0395654		2.1531	-0.0244418		2.1531	-0.0244418		2.02944
	2.03324	-0.00910609		2.15676	0.0351506		2.15438	-0.0106744		2.03342	0.0210713		2.15659	0.0572477		2.03252	-0.012453		2.15479	-0.000917212		2.15438	0.00409687		2.03342	-0.0171944		2.03342	0.350875		2.03342	-0.0396944		2.03342	0.0224394		2.03342	-0.0193991		2.03342	0.03914		2.15732	-0.0237067		2.15732	-0.0237067		2.03342
	2.03722	-0.00839783		2.16098	0.0356627		2.1586	-0.00882619		2.0374	0.020594		2.16081	0.0575592		2.0365	-0.0137172		2.15901	-0.00159515		2.1586	0.0046255		2.0374	-0.0167039		2.0374	0.341878		2.0374	-0.0392852		2.0374	0.0223119		2.0374	-0.0182833		2.0374	0.03842		2.16154	-0.0225734		2.16154	-0.0225734		2.0374
	2.0412	-0.00824607		2.1652	0.0360818		2.16281	-0.00822269		2.04138	0.0202189		2.16503	0.0569362		2.04047	-0.0148235		2.16322	-0.00211357		2.16281	0.00455942		2.04138	-0.0167529		2.04138	0.333613		2.04138	-0.038876		2.04138	0.021377		2.04138	-0.0178112		2.04138	0.0379618		2.16576	-0.020797		2.16576	-0.020797		2.04138
	2.04518	-0.00915668		2.16942	0.0364542		2.16703	-0.00829813		2.04536	0.0200484		2.16925	0.0563478		2.04445	-0.0145074		2.16744	-0.00259212		2.16703	0.00419599		2.04536	-0.0177095		2.04536	0.326524		2.04536	-0.0386032		2.04536	0.0192095		2.04536	-0.0182833		2.04536	0.0378309		2.16998	-0.0191124		2.16998	-0.0191124		2.04536
	2.04916	-0.0100673		2.17364	0.0368267		2.17124	-0.00867532		2.04934	0.0198779		2.17347	0.0566593		2.04843	-0.0141913		2.17166	-0.003948		2.17124	0.00376648		2.04934	-0.0186907		2.04934	0.319434		2.04934	-0.0382849		2.04934	0.0170421		2.04934	-0.0187983		2.04934	0.0377		2.17421	-0.0202456		2.17421	-0.0202456		2.04934
	2.05314	-0.00880255		2.17786	0.0371991		2.17546	-0.00992004		2.05332	0.0194688		2.17769	0.0571785		2.05241	-0.0146971		2.17588	-0.00681927		2.17546	0.00320481		2.05332	-0.0192058		2.05332	0.313149		2.05332	-0.0361933		2.05332	0.0195495		2.05332	-0.0190987		2.05332	0.0366855		2.17843	-0.0213789		2.17843	-0.0213789		2.05332
	2.05711	-0.00693074		2.18208	0.0377113		2.17968	-0.0111648		2.0573	0.0190255		2.18191	0.0565901		2.05638	-0.0158033		2.18009	-0.00969054		2.17968	0.00267618		2.0573	-0.0196228		2.0573	0.306983		2.0573	-0.0338289		2.0573	0.0227369		2.0573	-0.0193562		2.0573	0.0355074		2.18265	-0.0204907		2.18265	-0.0204907		2.0573
	2.06109	-0.00591896		2.1863	0.0384096		2.18389	-0.0107876		2.06128	0.0186164		2.18613	0.0546518		2.06036	-0.0166567		2.18431	-0.00590206		2.18389	0.0027753		2.06128	-0.019819		2.06128	0.301345		2.06128	-0.0326922		2.06128	0.0237994		2.06128	-0.0191845		2.06128	0.0346238		2.18687	-0.0184998		2.18687	-0.0184998		2.06128
	2.06507	-0.00698133		2.19052	0.038689		2.18811	-0.0102595		2.06526	0.0182413		2.19035	0.0529904		2.06434	-0.0146971		2.18853	-0.00211357		2.18811	0.00297354		2.06526	-0.0195492		2.06526	0.296666		2.06526	-0.033738		2.06526	0.020867		2.06526	-0.0181545		2.06526	0.0342311		2.19109	-0.0179485		2.19109	-0.0179485		2.06526
	2.06905	-0.00799312		2.19474	0.0366404		2.19232	-0.00988232		2.06924	0.0179004		2.19457	0.0544441		2.06832	-0.0127374		2.19274	-0.00111661		2.19232	0.00307265		2.06924	-0.0193039		2.06924	0.292		2.06924	-0.0347383		2.06924	0.0179771		2.06924	-0.0171674		2.06924	0.0338711		2.19532	-0.0209501		2.19532	-0.0209501		2.06924
	2.07303	-0.00794253		2.19896	0.0345919		2.19654	-0.009656		2.07322	0.0165706		2.19879	0.0558632		2.07229	-0.0121685		2.19696	-0.00183442		2.19654	0.00310569		2.07322	-0.0196473		2.07322	0.288173		2.07322	-0.0337835		2.07322	0.0179771		2.07322	-0.0182403		2.07322	0.0355401		2.19954	-0.0239824		2.19954	-0.0239824		2.07322
	2.07701	-0.00753782		2.20318	0.0354765		2.20076	-0.00958057		2.0772	0.0150704		2.20301	0.0565208		2.07627	-0.0126742		2.20118	-0.00231297		2.20076	0.00333697		2.0772	-0.0201133		2.0772	0.284503		2.0772	-0.0324649		2.0772	0.018487		2.0772	-0.0196996		2.0772	0.0375691		2.20376	-0.0272596		2.20376	-0.0272596		2.0772
	2.08099	-0.00662721		2.2074	0.0371991		2.20497	-0.0103727		2.08117	0.0141498		2.20723	0.056867		2.08025	-0.0131167		2.20539	-0.00195406		2.20497	0.00482374		2.08117	-0.0204567		2.08117	0.281456		2.08117	-0.0313736		2.08117	0.0181895		2.08117	-0.0201717		2.08117	0.0390418		2.20798	-0.0305982		2.20798	-0.0305982		2.08117
	2.08497	-0.00419892		2.21162	0.0382234		2.20919	-0.0111648		2.08515	0.0145249		2.21145	0.0561747		2.08423	-0.0121053		2.20961	-0.00163503		2.20919	0.00627746		2.08515	-0.0205794		2.08515	0.279656		2.08515	-0.030828		2.08515	0.0161071		2.08515	-0.0185408		2.08515	0.0393363		2.2122	-0.0309351		2.2122	-0.0309351		2.08515
	2.08895	-0.00182122		2.21584	0.0382699		2.2134	-0.0119568		2.08913	0.0148658		2.21567	0.053475		2.0882	-0.0111255		2.21383	-0.00175467		2.2134	0.00667394		2.08913	-0.0206775		2.08913	0.277869		2.08913	-0.0302369		2.08913	0.0140246		2.08913	-0.0169528		2.08913	0.0395981		2.21642	-0.0287911		2.21642	-0.0287911		2.08913
	2.09293	-0.000404715		2.22007	0.0382699		2.21762	-0.0127489		2.09311	0.0149681		2.21989	0.0507753		2.09218	-0.0118209		2.21804	-0.00191418		2.21762	0.00680609		2.09311	-0.0213888		2.09311	0.277293		2.09311	-0.0316919		2.09311	0.0146621		2.09311	-0.0162232		2.09311	0.0373073		2.22065	-0.0267083		2.22065	-0.0267083		2.09311
	2.0969	0.000708251		2.22429	0.0365473		2.22184	-0.0127489		2.09709	0.0150363		2.22411	0.0510522		2.09616	-0.0140333		2.22226	-0.00215345		2.22184	0.0057158		2.09709	-0.0222228		2.09709	0.276969		2.09709	-0.0336471		2.09709	0.0159371		2.09709	-0.0156652		2.09709	0.0343947		2.22487	-0.0249319		2.22487	-0.0249319		2.09709
	2.10088	0.00075884		2.22851	0.0347782		2.22605	-0.0117305		2.10107	0.0150022		2.22833	0.0513983		2.10014	-0.016151		2.22648	-0.00251236		2.22605	0.0029405		2.10107	-0.0223699		2.10107	0.277245		2.10107	-0.0351475		2.10107	0.0171271		2.10107	-0.0157082		2.10107	0.0326275		2.22909	-0.023186		2.22909	-0.023186		2.10107
	2.10486	-0.00247888		2.23273	0.0347316		2.23027	-0.0107498		2.10505	0.0148317		2.23255	0.0520559		2.10411	-0.0144442		2.23069	-0.00311054		2.23027	0.000396471		2.10505	-0.0209718		2.10505	0.278841		2.10505	-0.0358296		2.10505	0.018232		2.10505	-0.0171245		2.10505	0.0333475		2.23331	-0.0224815		2.23331	-0.0224815		2.10505
	2.10884	-0.00566601		2.23695	0.0355231		2.23448	-0.010863		2.10903	0.0146272		2.23677	0.0528866		2.10809	-0.0127058		2.23491	-0.00546339		2.23448	0.00171804		2.10903	-0.0195492		2.10903	0.280448		2.10903	-0.0365116		2.10903	0.0193795		2.10903	-0.0185408		2.10903	0.0340675		2.23753	-0.0219915		2.23753	-0.0219915		2.10903
	2.11282	-0.00753782		2.24117	0.0365473		2.2387	-0.0109762		2.11301	0.0155478		2.24099	0.0537519		2.11207	-0.0119157		2.23913	-0.00777636		2.2387	0.00300657		2.11301	-0.0191077		2.11301	0.284395		2.11301	-0.0364207		2.11301	0.0197195		2.11301	-0.0182833		2.11301	0.0327257		2.24175	-0.0217771		2.24175	-0.0217771		2.11301
	2.1168	-0.00890373		2.24539	0.0381303		2.24292	-0.0108253		2.11699	0.0167752		2.24521	0.0546864		2.11605	-0.0120105		2.24334	-0.00988993		2.24292	0.00237883		2.11699	-0.0189114		2.11699	0.288965		2.11699	-0.0361479		2.11699	0.019847		2.11699	-0.0175966		2.11699	0.0308604		2.24598	-0.021869		2.24598	-0.021869		2.11699
	2.12078	-0.0101179		2.24961	0.0397132		2.24713	-0.010599		2.12097	0.0176276		2.24943	0.0556209		2.12002	-0.0121053		2.24756	-0.0118839		2.24713	0.000792943		2.12097	-0.018936		2.12097	0.294531		2.12097	-0.0362843		2.12097	0.019762		2.12097	-0.0176824		2.12097	0.0299113		2.2502	-0.022114		2.2502	-0.022114		2.12097
	2.12476	-0.0108261		2.25383	0.0401322		2.25135	-0.0102595		2.12495	0.0175594		2.25365	0.055171		2.124	-0.013338		2.25178	-0.0120434		2.25135	0.000231275		2.12495	-0.0194756		2.12495	0.302652		2.12495	-0.0375119		2.12495	0.019167		2.12495	-0.0197854		2.12495	0.0314167		2.25442	-0.024258		2.25442	-0.024258		2.12495
	2.12874	-0.011585		2.25805	0.0405047		2.25556	-0.00973144		2.12893	0.0174912		2.25787	0.0545134		2.12798	-0.0145706		2.25599	-0.00929175		2.25556	0.0020154		2.12893	-0.0200397		2.12893	0.310773		2.12893	-0.0387396		2.12893	0.018572		2.12893	-0.0218884		2.12893	0.0329221		2.25864	-0.0263714		2.25864	-0.0263714		2.12893
	2.13271	-0.0109779		2.26227	0.0398994		2.25978	-0.0092411		2.13291	0.0173548		2.26209	0.0537173		2.13196	-0.0160245		2.26021	-0.00661988		2.25978	0.00379952		2.13291	-0.0194756		2.13291	0.323645		2.13291	-0.0377393		2.13291	0.018232		2.13291	-0.0221888		2.13291	0.0331839		2.26286	-0.0264327		2.26286	-0.0264327		2.13291
	2.13669	-0.00976375		2.26649	0.0384096		2.264	-0.010863		2.13688	0.0172525		2.26631	0.0527828		2.13593	-0.0176681		2.26443	-0.00677939		2.264	0.00257706		2.13688	-0.018568		2.13688	0.33798		2.13688	-0.0361024		2.13688	0.0179771		2.13688	-0.0219313		2.13688	0.0330857		2.26709	-0.0256057		2.26709	-0.0256057		2.13688
	2.14067	-0.00834725		2.27071	0.0372457		2.26821	-0.0126358		2.14086	0.0169116		2.27054	0.0519867		2.13991	-0.0193432		2.26864	-0.00697878		2.26821	0.00118941		2.14086	-0.0183227		2.14086	0.353418		2.14086	-0.0351475		2.14086	0.0174246		2.14086	-0.0215021		2.14086	0.0325294		2.27131	-0.0251463		2.27131	-0.0251463		2.14086
	2.14465	-0.00586837		2.27493	0.0371526		2.27243	-0.013013		2.14484	0.0160251		2.27476	0.0522636		2.14389	-0.0188059		2.27286	-0.00558303		2.27243	0.000231275		2.14484	-0.0200152		2.14484	0.37218		2.14484	-0.0362843		2.14484	0.0159371		2.14484	-0.0206867		2.14484	0.0306967		2.27553	-0.0254525		2.27553	-0.0254525		2.14484
	2.14863	-0.00338949		2.27915	0.037106		2.27664	-0.0122963		2.14882	0.0151045		2.27898	0.0525405		2.14787	-0.0182054		2.27708	-0.00342957		2.27664	-0.000363432		2.14882	-0.0217077		2.14882	0.390953		2.14882	-0.037421		2.14882	0.0144496		2.14882	-0.0198283		2.14882	0.0288641		2.27975	-0.0257588		2.27975	-0.0257588		2.14882
	2.15261	-0.00394597		2.28338	0.0366404		2.28086	-0.0114288		2.1528	0.013161		2.2832	0.0527136		2.15184	-0.0178261		2.2813	-0.0020737		2.28086	-0.000660786		2.1528	-0.021119		2.1528	0.414968		2.1528	-0.0376483		2.1528	0.0145771		2.1528	-0.0191845		2.1528	0.0291586		2.28397	-0.0247787		2.28397	-0.0247787		2.1528
	2.15659	-0.00591896		2.2876	0.0360818		2.28508	-0.00976916		2.15678	0.0108766		2.28742	0.052852		2.15582	-0.0177629		2.28551	-0.00271176		2.28508	0.000429511		2.15678	-0.0196963		2.15678	0.440831		2.15678	-0.0375119		2.15678	0.0152996		2.15678	-0.0185837		2.15678	0.0301731		2.28819	-0.0237373		2.28819	-0.0237373		2.15678
	2.16057	-0.00779076		2.29182	0.0357093		2.28929	-0.00810954		2.16076	0.00947867		2.29164	0.0529904		2.1598	-0.0176681		2.28973	-0.0033897		2.28929	0.00151981		2.16076	-0.0187152		2.16076	0.467666		2.16076	-0.0373301		2.16076	0.0152146		2.16076	-0.0181116		2.16076	0.0304022		2.29242	-0.0230329		2.29242	-0.0230329		2.16076
	2.16455	-0.00870137		2.29604	0.0355696		2.29351	-0.00935425		2.16474	0.0110471		2.29586	0.0532327		2.16378	-0.0158665		2.29395	-0.00474557		2.29351	0.00155285		2.16474	-0.0191322		2.16474	0.497787		2.16474	-0.0368299		2.16474	0.0124097		2.16474	-0.0179399		2.16474	0.0277841		2.29664	-0.0225122		2.29664	-0.0225122		2.16474
	2.16853	-0.00961198		2.30026	0.03543		2.29772	-0.0112779		2.16872	0.0126496		2.30008	0.0534404		2.16775	-0.0139385		2.29816	-0.00622109		2.29772	0.00132157		2.16872	-0.0195737		2.16872	0.527896		2.16872	-0.0363297		2.16872	0.00964726		2.16872	-0.0177253		2.16872	0.0251661		2.30086	-0.022359		2.30086	-0.022359		2.16872
	2.1725	-0.0103202		2.30448	0.0347316		2.30194	-0.0121077		2.1727	0.0134679		2.3043	0.0538211		2.17173	-0.0127691		2.30238	-0.00677939		2.30194	0.00171804		2.1727	-0.019868		2.1727	0.560548		2.1727	-0.0355568		2.1727	0.00985975		2.1727	-0.0183691		2.1727	0.0246752		2.30508	-0.0233698		2.30508	-0.0233698		2.1727
	2.17648	-0.0109273		2.3087	0.0340332		2.30616	-0.0116174		2.17668	0.0139793		2.30852	0.0542019		2.17571	-0.012611		2.3066	-0.00658		2.30616	0.00280834		2.17668	-0.0201133		2.17668	0.594208		2.17668	-0.0346929		2.17668	0.0113472		2.17668	-0.0193991		2.17668	0.0250025		2.3093	-0.0243805		2.3093	-0.0243805		2.17668
	2.18046	-0.0118379		2.31292	0.0341729		2.31037	-0.0111648		2.18066	0.0139452		2.31274	0.0532673		2.17969	-0.012453		2.31081	-0.0063806		2.31037	0.00383256		2.18066	-0.0205548		2.18066	0.627449		2.18066	-0.0341472		2.18066	0.0127922		2.18066	-0.02		2.18066	0.0256242		2.31352	-0.0263408		2.31352	-0.0263408		2.18066
	2.18444	-0.0147721		2.31714	0.0346385		2.31459	-0.0111648		2.18464	0.0116949		2.31696	0.051606		2.18366	-0.0134644		2.31503	-0.00622109		2.31459	0.00409687		2.18464	-0.0217077		2.18464	0.658997		2.18464	-0.0346929		2.18464	0.0142796		2.18464	-0.0192275		2.18464	0.0271624		2.31775	-0.0284542		2.31775	-0.0284542		2.18464
	2.18842	-0.0177063		2.32136	0.0349178		2.31881	-0.011127		2.18862	0.00947867		2.32118	0.05036		2.18764	-0.0145706		2.31925	-0.00602169		2.31881	0.00436119		2.18862	-0.022885		2.18862	0.690546		2.18862	-0.035284		2.18862	0.0157671		2.18862	-0.018412		2.18862	0.0287332		2.32197	-0.0288217		2.32197	-0.0288217		2.18862
	2.1924	-0.0174027		2.32558	0.0350109		2.32302	-0.0111648		2.19259	0.00924		2.3254	0.0502215		2.19162	-0.0157717		2.32346	-0.00546339		2.32302	0.00323785		2.19259	-0.0218303		2.19259	0.718388		2.19259	-0.0353749		2.19259	0.0147471		2.19259	-0.0179828		2.19259	0.0298459		2.32619	-0.0273822		2.32619	-0.0273822		2.19259
	2.19638	-0.0150756		2.3298	0.0350575		2.32724	-0.0112025		2.19657	0.00995602		2.32962	0.0500485		2.1956	-0.0171308		2.32768	-0.00478545		2.32724	0.00155285		2.19657	-0.0197699		2.19657	0.744551		2.19657	-0.035193		2.19657	0.0126222		2.19657	-0.0176824		2.19657	0.0307949		2.33041	-0.0262795		2.33041	-0.0262795		2.19657
	2.20036	-0.0128497		2.33402	0.0363145		2.33145	-0.0116174		2.20055	0.0105016		2.33384	0.0509137		2.19957	-0.0184898		2.3319	-0.00518424		2.33145	0.000627746		2.20055	-0.018151		2.20055	0.769022		2.20055	-0.035284		2.20055	0.0113047		2.20055	-0.0178112		2.20055	0.0314167		2.33463	-0.0273822		2.33463	-0.0273822		2.20055
	2.20434	-0.0120403		2.33824	0.0376181		2.33567	-0.0128244		2.20453	0.010297		2.33806	0.0518829		2.20355	-0.0176365		2.33611	-0.00689903		2.33567	0.00125549		2.20453	-0.0185926		2.20453	0.785492		2.20453	-0.0365571		2.20453	0.0140246		2.20453	-0.0196567		2.20453	0.0307622		2.33885	-0.0285154		2.33885	-0.0285154		2.20453
	2.20831	-0.0111802		2.34246	0.0370595		2.33989	-0.0139937		2.20851	0.0100583		2.34228	0.0527136		2.20753	-0.016467		2.34033	-0.00841442		2.33989	0.0018502		2.20851	-0.0190095		2.20851	0.801963		2.20851	-0.0378302		2.20851	0.0167021		2.20851	-0.0215021		2.20851	0.0300749		2.34308	-0.0286073		2.34308	-0.0286073		2.20851
	2.21229	-0.0106744		2.34669	0.0352437		2.3441	-0.0142954		2.21249	0.00951277		2.3465	0.0533712		2.21151	-0.0165618		2.34455	-0.00546339		2.3441	0.0026101		2.21249	-0.0193775		2.21249	0.812195		2.21249	-0.0379666		2.21249	0.0167021		2.21249	-0.0214163		2.21249	0.0282423		2.3473	-0.0283929		2.3473	-0.0283929		2.21249
	2.21627	-0.0104214		2.35091	0.0340798		2.34832	-0.0145972		2.21647	0.00876266		2.35072	0.0535096		2.21548	-0.0188691		2.34876	-0.00251236		2.34832	0.00337001		2.21647	-0.0197209		2.21647	0.819212		2.21647	-0.0374665		2.21647	0.0152571		2.21647	-0.0203004		2.21647	0.0257879		2.35152	-0.0270146		2.35152	-0.0270146		2.21647
	2.22025	-0.0102696		2.35513	0.0349644		2.35253	-0.0127867		2.22045	0.00825122		2.35494	0.0511906		2.21946	-0.0211448		2.35298	-0.00199394		2.35253	0.00198236		2.22045	-0.0198926		2.22045	0.824299		2.22045	-0.0371027		2.22045	0.0138972		2.22045	-0.0194421		2.22045	0.0238571		2.35574	-0.0237986		2.35574	-0.0237986		2.22045
	2.22423	-0.0106744		2.35935	0.035849		2.35675	-0.00946741		2.22443	0.0092741		2.35916	0.048837		2.22344	-0.0205759		2.3572	-0.002632		2.35675	-0.000958139		2.22443	-0.0191077		2.22443	0.818265		2.22443	-0.0375574		2.22443	0.0127072		2.22443	-0.0200429		2.22443	0.0247734		2.35996	-0.0207357		2.35996	-0.0207357		2.22443
	2.22821	-0.0110791		2.36357	0.0365008		2.36097	-0.00652535		2.22841	0.0102629		2.36338	0.0496331		2.22742	-0.0195012		2.36141	-0.00414739		2.36097	-0.00303961		2.22841	-0.0182982		2.22841	0.812231		2.22841	-0.0380121		2.22841	0.0114747		2.22841	-0.0206438		2.22841	0.025657		2.36419	-0.0235536		2.36419	-0.0235536		2.22841
	2.23219	-0.011332		2.36779	0.0370595		2.36518	-0.00479028		2.23239	0.0108084		2.3676	0.0511906		2.23139	-0.0190272		2.36563	-0.00757697		2.36518	-0.00208147		2.23239	-0.0196718		2.23239	0.79888		2.23239	-0.0369663		2.23239	0.0110072		2.23239	-0.0216738		2.23239	0.0264424		2.36841	-0.0263714		2.36841	-0.0263714		2.23239
	2.23617	-0.0115344		2.37201	0.0372922		2.3694	-0.00305522		2.23637	0.0110471		2.37182	0.051606		2.23537	-0.0198489		2.36985	-0.0110464		2.3694	-0.00112334		2.23637	-0.0223209		2.23637	0.78133		2.23637	-0.0350566		2.23637	0.0110072		2.23637	-0.0229614		2.23637	0.0271624		2.37263	-0.0276578		2.37263	-0.0276578		2.23637
	2.24015	-0.0116356		2.37623	0.0371526		2.37361	-0.00494116		2.24035	0.0111494		2.37604	0.050533		2.23935	-0.0206391		2.37407	-0.0111661		2.37361	-0.0010903		2.24035	-0.0244303		2.24035	0.763024		2.24035	-0.0332833		2.24035	0.0108797		2.24035	-0.0239485		2.24035	0.0277514		2.37685	-0.0281479		2.37685	-0.0281479		2.24035
	2.24413	-0.0106744		2.38045	0.0370129		2.37783	-0.00746832		2.24433	0.0103993		2.38026	0.0495985		2.24333	-0.0208919		2.37828	-0.0110464		2.37783	-0.00125549		2.24433	-0.0227869		2.24433	0.739237		2.24433	-0.0323285		2.24433	0.0101147		2.24433	-0.0225322		2.24433	0.027326		2.38107	-0.0280254		2.38107	-0.0280254		2.24433
	2.2481	-0.00976375		2.38467	0.0368267		2.38205	-0.0090525		2.2483	0.00964915		2.38448	0.0500138		2.2473	-0.0209868		2.3825	-0.0097703		2.38205	-0.000859021		2.2483	-0.021119		2.2483	0.715461		2.2483	-0.0314191		2.2483	0.00939227		2.2483	-0.0211159		2.2483	0.0269005		2.38529	-0.0263101		2.38529	-0.0263101		2.2483
	2.25208	-0.00865078		2.38889	0.0365939		2.38626	-0.00954285		2.25228	0.00876266		2.3887	0.0504292		2.25128	-0.0202598		2.38672	-0.00761684		2.38626	0.000165196		2.25228	-0.0213152		2.25228	0.689359		2.25228	-0.0321921		2.25228	0.0103272		2.25228	-0.0197854		2.25228	0.0269987		2.38952	-0.0246256		2.38952	-0.0246256		2.25228
	2.25606	-0.00748723		2.39311	0.0382234		2.39048	-0.0101086		2.25626	0.00784207		2.39292	0.0508791		2.25526	-0.0176997		2.39093	-0.00626097		2.39048	0.000859021		2.25626	-0.0226643		2.25626	0.66178		2.25626	-0.0340563		2.25626	0.0124097		2.25626	-0.0185408		2.25626	0.0273914		2.39374	-0.0259732		2.39374	-0.0259732		2.25626
	2.26004	-0.00632367		2.39733	0.0404581		2.39469	-0.0110516		2.26024	0.00698967		2.39715	0.0512945		2.25924	-0.0151395		2.39515	-0.00837454		2.39469	-0.00112334		2.26024	-0.0238662		2.26024	0.633974		2.26024	-0.0356022		2.26024	0.0143221		2.26024	-0.0175107		2.26024	0.0276205		2.39796	-0.0276272		2.39796	-0.0276272		2.26024
	2.26402	-0.00677898		2.40155	0.0406444		2.39891	-0.0119946		2.26422	0.00688738		2.40137	0.051606		2.26321	-0.0151711		2.39937	-0.0104881		2.39891	-0.00310569		2.26422	-0.0235473		2.26422	0.604093		2.26422	-0.03442		2.26422	0.0153846		2.26422	-0.0183262		2.26422	0.0264097		2.40218	-0.0281172		2.40218	-0.0281172		2.26422
	2.268	-0.00723428		2.40577	0.0375716		2.40313	-0.0130884		2.2682	0.006751		2.40559	0.0516752		2.26719	-0.0158981		2.40358	-0.0119238		2.40313	-0.00247795		2.2682	-0.023253		2.2682	0.574212		2.2682	-0.0331924		2.2682	0.0164046		2.2682	-0.0190987		2.2682	0.0251988		2.4064	-0.0276272		2.4064	-0.0276272		2.2682
	2.27198	-0.00976375		2.41	0.0346385		2.40734	-0.0141823		2.27218	0.00726244		2.40981	0.0517098		2.27117	-0.0162142		2.4078	-0.0132796		2.40734	-0.000859021		2.27218	-0.0229586		2.27218	0.545302		2.27218	-0.0348293		2.27218	0.0172546		2.27218	-0.0199571		2.27218	0.0240861		2.41062	-0.0271678		2.41062	-0.0271678		2.27218
	2.27596	-0.0143674		2.41422	0.0361283		2.41156	-0.0140691		2.27616	0.00818303		2.41403	0.0515368		2.27515	-0.0154556		2.41202	-0.0138379		2.41156	0.000429511		2.27616	-0.0226398		2.27616	0.517088		2.27616	-0.0385123		2.27616	0.0179346		2.27616	-0.0208155		2.27616	0.0230716		2.41485	-0.0270759		2.41485	-0.0270759		2.27616
	2.27994	-0.018971		2.41844	0.0376181		2.41577	-0.0116928		2.28014	0.00903543		2.41825	0.0513637		2.27912	-0.0146971		2.41623	-0.0134391		2.41577	0.00112334		2.28014	-0.0223209		2.28014	0.48903		2.28014	-0.0416951		2.28014	0.0183595		2.28014	-0.021588		2.28014	0.0221553		2.41907	-0.026984		2.41907	-0.026984		2.28014
	2.28391	-0.0179086		2.42266	0.0384562		2.41999	-0.00935425		2.28412	0.00889904		2.42247	0.0512253		2.2831	-0.0158665		2.42045	-0.0130404		2.41999	0.00181716		2.28412	-0.0217813		2.28412	0.462987		2.28412	-0.0387851		2.28412	0.0152146		2.28412	-0.0212017		2.28412	0.0219262		2.42329	-0.0258507		2.42329	-0.0258507		2.28412
	2.28789	-0.0167957		2.42688	0.0389683		2.42421	-0.010599		2.2881	0.00876266		2.42669	0.0511214		2.28708	-0.0176365		2.42467	-0.0125219		2.42421	0.00158589		2.2881	-0.0212662		2.2881	0.436956		2.2881	-0.0358751		2.2881	0.0120697		2.2881	-0.0208155		2.2881	0.0217299		2.42751	-0.0244418		2.42751	-0.0244418		2.2881
	2.29187	-0.0164921		2.4311	0.0385958		2.42842	-0.0118814		2.29208	0.00818303		2.43091	0.0508445		2.29106	-0.0190588		2.42888	-0.0120434		2.42842	0.00132157		2.29208	-0.021168		2.29208	0.412773		2.29208	-0.0357386		2.29208	0.0108372		2.29208	-0.0204721		2.29208	0.0231698		2.43173	-0.0241355		2.43173	-0.0241355		2.29208
	2.29585	-0.0169474		2.43532	0.0360352		2.43264	-0.0114665		2.29606	0.00726244		2.43513	0.0500831		2.29503	-0.0194064		2.4331	-0.0130005		2.43264	0.00161892		2.29606	-0.0213888		2.29606	0.390065		2.29606	-0.0379212		2.29606	0.0111347		2.29606	-0.0201288		2.29606	0.0259188		2.43596	-0.0251769		2.43596	-0.0251769		2.29606
	2.29983	-0.0174533		2.43954	0.0334746		2.43685	-0.00999547		2.30004	0.00641004		2.43935	0.049287		2.29901	-0.0197541		2.43732	-0.0145558		2.43685	0.00231275		2.30004	-0.021585		2.30004	0.367489		2.30004	-0.0399673		2.30004	0.0114747		2.30004	-0.0199142		2.30004	0.0284714		2.44018	-0.0261264		2.44018	-0.0261264		2.30004
	2.30381	-0.0131026		2.44376	0.0326831		2.44107	-0.00935425		2.30402	0.00606908		2.44357	0.0500831		2.30299	-0.0189323		2.44153	-0.0152736		2.44107	0.00247795		2.30402	-0.0217077		2.30402	0.347852		2.30402	-0.0402401		2.30402	0.0132597		2.30402	-0.0224034		2.30402	0.0272933		2.4444	-0.0255751		2.4444	-0.0255751		2.30402
	2.30779	-0.0085496		2.44798	0.0320313		2.44529	-0.0113156		2.30799	0.00576221		2.44779	0.0511214		2.30697	-0.0176997		2.44575	-0.0143962		2.44529	0.00105726		2.30799	-0.0218548		2.30799	0.328227		2.30799	-0.0404674		2.30799	0.0150871		2.30799	-0.0249356		2.30799	0.0261151		2.44862	-0.0249931		2.44862	-0.0249931		2.30799
	2.31177	-0.00657662		2.4522	0.0326831		2.4495	-0.0133147		2.31197	0.00620546		2.45201	0.0506715		2.31094	-0.0170991		2.44997	-0.0135189		2.4495	-0.000363432		2.31197	-0.0217322		2.31197	0.309706		2.31197	-0.040422		2.31197	0.0157671		2.31197	-0.0243777		2.31197	0.025657		2.45284	-0.0252688		2.45284	-0.0252688		2.31197
	2.31575	-0.00748723		2.45642	0.0344057		2.45372	-0.0140314		2.31595	0.00726244		2.45623	0.0485602		2.31492	-0.0186163		2.45418	-0.0123225		2.45372	-0.00102422		2.31595	-0.0213888		2.31595	0.29218		2.31595	-0.0400582		2.31595	0.0154271		2.31595	-0.0211159		2.31595	0.0258206		2.45706	-0.0258813		2.45706	-0.0258813		2.31595
	2.31972	-0.00844842		2.46064	0.0361749		2.45793	-0.0145217		2.31993	0.00831941		2.46045	0.0467603		2.3189	-0.0201334		2.4584	-0.0110863		2.45793	-0.00155285		2.31993	-0.0210699		2.31993	0.274702		2.31993	-0.0396944		2.31993	0.0150871		2.31993	-0.0179399		2.31993	0.0259842		2.46129	-0.025912		2.46129	-0.025912		2.31993
	2.3237	-0.00885314		2.46486	0.0380372		2.46215	-0.0136542		2.32391	0.00886495		2.46467	0.0473834		2.32288	-0.0198173		2.46262	-0.0101292		2.46215	-0.000495589		2.32391	-0.0217322		2.32391	0.259612		2.32391	-0.0402401		2.32391	0.0136422		2.32391	-0.0181974		2.32391	0.0253624		2.46551	-0.0247481		2.46551	-0.0247481		2.32391
	2.32768	-0.00920726		2.46908	0.0398529		2.46637	-0.0113156		2.32789	0.00941048		2.46889	0.0480064		2.32685	-0.0187427		2.46684	-0.00933163		2.46637	0.00218059		2.32789	-0.022419		2.32789	0.244521		2.32789	-0.0407857		2.32789	0.0121972		2.32789	-0.0184979		2.32789	0.0247079		2.46973	-0.0235842		2.46973	-0.0235842		2.32789
	2.33166	-0.00925785		2.4733	0.0404581		2.47058	-0.00935425		2.33187	0.00893314		2.47311	0.0473141		2.33083	-0.0177313		2.47105	-0.009212		2.47058	0.00409687		2.33187	-0.0234737		2.33187	0.231026		2.33187	-0.0408766		2.33187	0.0121547		2.33187	-0.0200429		2.33187	0.0248716		2.47395	-0.0236761		2.47395	-0.0236761		2.33187
	2.33564	-0.00895432		2.47753	0.0407375		2.4748	-0.00980688		2.33585	0.00750111		2.47733	0.0461373		2.33481	-0.0169727		2.47527	-0.0112458		2.4748	0.000660786		2.33585	-0.0248473		2.33585	0.219078		2.33585	-0.0404674		2.33585	0.0135572		2.33585	-0.0228755		2.33585	0.0257551		2.47817	-0.0237986		2.47817	-0.0237986		2.33585
	2.33962	-0.00865078		2.48175	0.0393408		2.47901	-0.0102595		2.33983	0.00603498		2.48155	0.0455836		2.33879	-0.0162142		2.47949	-0.0132796		2.47901	-0.0027753		2.33983	-0.0262454		2.33983	0.20713		2.33983	-0.0400582		2.33983	0.0149171		2.33983	-0.0257511		2.33983	0.0266387		2.48239	-0.0253607		2.48239	-0.0253607		2.33983
	2.3436	-0.00870137		2.48597	0.0357559		2.48323	-0.0113533		2.34381	0.00600089		2.48577	0.0455836		2.34276	-0.0176997		2.4837	-0.0124422		2.48323	-0.00313873		2.34381	-0.0258284		2.34381	0.197138		2.34381	-0.0396035		2.34381	0.0141521		2.34381	-0.0267811		2.34381	0.0246752		2.48662	-0.0278416		2.48662	-0.0278416		2.34381
	2.34758	-0.00885314		2.49019	0.0324969		2.48745	-0.0126735		2.34779	0.00596679					2.34674	-0.0202282		2.48792	-0.0110863		2.48745	-0.00251099		2.34779	-0.0254115		2.34779	0.187145		2.34779	-0.0391034		2.34779	0.0133872		2.34779	-0.0278112		2.34779	0.0226789		2.49084	-0.0292505		2.49084	-0.0292505		2.34779
	2.35156	-0.0095108		2.49441	0.034266		2.49166	-0.0144086		2.35177	0.00565993					2.35072	-0.0223774		2.49214	-0.0105679		2.49166	-0.00188324		2.35177	-0.0246756		2.35177	0.177657		2.35177	-0.0391488		2.35177	0.0127072		2.35177	-0.0269957		2.35177	0.0221226		2.49506	-0.0268308		2.49506	-0.0268308		2.35177
	2.35554	-0.0109779		2.49863	0.0360352		2.49588	-0.0168226		2.35575	0.0050803					2.3547	-0.0222826		2.49635	-0.0108869		2.49588	-0.00125549		2.35575	-0.0235964		2.35575	0.168708		2.35575	-0.039649		2.35575	0.0120697		2.35575	-0.0242489		2.35575	0.0231698		2.49928	-0.0243805		2.49928	-0.0243805		2.35575
	2.35951	-0.012445		2.50285	0.0360352		2.50009	-0.0192366		2.35973	0.00450066					2.35868	-0.0221878		2.50057	-0.0111661		2.50009	-0.000660786		2.35973	-0.0225171		2.35973	0.159759		2.35973	-0.0401946		2.35973	0.0114322		2.35973	-0.0215021		2.35973	0.0241843		2.5035	-0.025912		2.5035	-0.025912		2.35973
	2.36349	-0.0107249		2.50707	0.0353368		2.50431	-0.0187085		2.3637	0.00409151					2.36265	-0.0221562		2.50479	-0.0109667		2.50431	-0.00138765		2.3637	-0.0228114		2.3637	0.153245		2.3637	-0.0393762		2.3637	0.0124947		2.3637	-0.021073		2.3637	0.0256897		2.50773	-0.0280866		2.50773	-0.0280866		2.3637
	2.36747	-0.00860019		2.51129	0.0342195		2.50853	-0.0181804		2.36768	0.00371646					2.36663	-0.0221246		2.509	-0.0107673		2.50853	-0.00211451		2.36768	-0.0231303		2.36768	0.146816		2.36768	-0.0385577		2.36768	0.0136422		2.36768	-0.0207296		2.36768	0.0271951		2.51195	-0.0289442		2.51195	-0.0289442		2.36768
	2.37145	-0.00784135		2.51551	0.0322175		2.51274	-0.0164077		2.37166	0.00402332					2.37061	-0.0219982		2.51322	-0.0127612		2.51274	-0.00218059		2.37166	-0.0233511		2.37166	0.141478		2.37166	-0.038194		2.37166	0.0143221		2.37166	-0.020515		2.37166	0.0271624		2.51617	-0.0283623		2.51617	-0.0283623		2.37166
	2.37543	-0.00935903		2.51973	0.0302156		2.51696	-0.0139182		2.37564	0.00518258					2.37459	-0.0211448		2.51744	-0.015473		2.51696	-0.00188324		2.37564	-0.0234737		2.37564	0.137459		2.37564	-0.0384668		2.37564	0.0144071		2.37564	-0.0205579		2.37564	0.025297		2.52039	-0.0277803		2.52039	-0.0277803		2.37564
	2.37941	-0.0108767		2.52395	0.0295638		2.52117	-0.0121077		2.37962	0.00634185					2.37856	-0.0202598		2.52165	-0.0170681		2.52117	-0.00158589		2.37962	-0.0235964		2.37962	0.13344		2.37962	-0.0386941		2.37962	0.0144921		2.37962	-0.0205579		2.37962	0.0233989		2.52461	-0.0270146		2.52461	-0.0270146		2.37962
	2.38339	-0.0112308		2.52817	0.0295638		2.52539	-0.0121832		2.3836	0.00695557					2.38254	-0.0199437		2.52587	-0.0166294		2.52539	-0.00138765		2.3836	-0.022836		2.3836	0.129842		2.3836	-0.0394671		2.3836	0.0146621		2.3836	-0.0217597		2.3836	0.0243807		2.52883	-0.0262183		2.52883	-0.0262183		2.3836
	2.38737	-0.0114332					2.52961	-0.0122963		2.38758	0.0075352					2.38652	-0.0199121		2.53009	-0.0161908		2.52961	-0.00118941		2.38758	-0.0220265		2.38758	0.126267		2.38758	-0.0402855		2.38758	0.0148321		2.38758	-0.0230472		2.38758	0.0255588		2.53306	-0.025912		2.53306	-0.025912		2.38758
	2.39135	-0.0112814					2.53382	-0.0110139		2.39156	0.006751					2.3905	-0.0198173		2.5343	-0.0141171		2.53382	-0.00237883		2.39156	-0.0217077		2.39156	0.123136		2.39156	-0.040422		2.39156	0.0150446		2.39156	-0.0235193		2.39156	0.0263115		2.53728	-0.0257588		2.53728	-0.0257588		2.39156
	2.39532	-0.010472					2.53804	-0.00961829		2.39554	0.00415971					2.39447	-0.0193432		2.53852	-0.0120434		2.53804	-0.00376648		2.39554	-0.0220265		2.39554	0.120617		2.39554	-0.0396944		2.39554	0.0153421		2.39554	-0.0228326		2.39554	0.0265406		2.5415	-0.0255138		2.5415	-0.0255138		2.39554
	2.3993	-0.00966257					2.54225	-0.0103727		2.39952	0.00156841					2.39845	-0.0188691		2.54274	-0.0112857		2.54225	-0.00363432		2.39952	-0.0223699		2.39952	0.118098		2.39952	-0.0389669		2.39952	0.0155971		2.39952	-0.0221888		2.39952	0.0267696		2.54572	-0.0250544		2.54572	-0.0250544		2.39952
	2.40328	-0.0102191					2.54647	-0.0131639		2.4035	0.00197756					2.40243	-0.0186479		2.54695	-0.0112857		2.54647	-0.00208147		2.4035	-0.0229586		2.4035	0.117114		2.4035	-0.0368754		2.4035	0.0139822		2.4035	-0.0201288		2.4035	0.0261479		2.54994	-0.0246256		2.54994	-0.0246256		2.4035
	2.40726	-0.0110285					2.55069	-0.0153893		2.40748	0.00265948					2.40641	-0.0185531		2.55117	-0.0112458		2.55069	-0.000859021		2.40748	-0.0235964		2.40748	0.116275		2.40748	-0.0346474		2.40748	0.0121972		2.40748	-0.017897		2.40748	0.0254606		2.55416	-0.0257895		2.55416	-0.0257895		2.40748
	2.41124	-0.0106744					2.5549	-0.0143331		2.41146	0.00344369					2.41038	-0.0184266		2.55539	-0.0111262		2.5549	-0.00122245		2.41146	-0.0236945		2.41146	0.115771		2.41146	-0.0343291		2.41146	0.0122397		2.41146	-0.0165665		2.41146	0.0246752		2.55839	-0.0269534		2.55839	-0.0269534		2.41146
	2.41522	-0.00784135					2.55912	-0.0132393		2.41544	0.00436428					2.41436	-0.0176365		2.5596	-0.0110065		2.55912	-0.00158589		2.41544	-0.0230077		2.41544	0.115795		2.41544	-0.0368754		2.41544	0.0149596		2.41544	-0.0166094		2.41544	0.0238243		2.56261	-0.0268002		2.56261	-0.0268002		2.41544
	2.4192	-0.00500835					2.56333	-0.0142954		2.41941	0.00528487					2.41834	-0.0168463		2.56382	-0.0147153		2.56333	-0.0026101		2.41941	-0.0223209		2.41941	0.115807		2.41941	-0.0393762		2.41941	0.0177221		2.41941	-0.0166524		2.41941	0.0229735		2.56683	-0.0258813		2.56683	-0.0258813		2.41941
	2.42318	-0.00607072					2.56755	-0.0159173		2.42339	0.0058645					2.42232	-0.0170675		2.56804	-0.0189025		2.56755	-0.0038656		2.42339	-0.0224435		2.42339	0.116035		2.42339	-0.040331		2.42339	0.0163621		2.42339	-0.0166953		2.42339	0.0235952		2.57105	-0.0251463		2.57105	-0.0251463		2.42339
	2.42716	-0.00804371					2.57177	-0.0165208		2.42737	0.00637594					2.42629	-0.018079		2.57226	-0.0196602		2.57177	-0.00472462		2.42737	-0.0226643		2.42737	0.116299		2.42737	-0.041104		2.42737	0.0144921		2.42737	-0.0167382		2.42737	0.0244134		2.57527	-0.0249931		2.57527	-0.0249931		2.42737
	2.43114	-0.0100167					2.57598	-0.0156533		2.43135	0.00651233					2.43027	-0.0190588		2.57647	-0.017108		2.57598	-0.00508805		2.43135	-0.0229831		2.43135	0.117054		2.43135	-0.0411949		2.43135	0.0126222		2.43135	-0.0175966		2.43135	0.0252315		2.5795	-0.02484		2.5795	-0.02484		2.43135
	2.43511	-0.0119897					2.5802	-0.0147858		2.43533	0.00603498					2.43425	-0.0194696		2.58069	-0.0147153		2.5802	-0.0053854		2.43533	-0.0234001		2.43533	0.11865		2.43533	-0.0401491		2.43533	0.0106672		2.43533	-0.0198712		2.43533	0.0261479		2.58372	-0.0245643		2.58372	-0.0245643		2.43533
	2.43909	-0.0140133					2.58441	-0.0142954		2.43931	0.00552354					2.43823	-0.0198805		2.58491	-0.0133195		2.58441	-0.00419599		2.43931	-0.0238416		2.43931	0.120245		2.43931	-0.0391034		2.43931	0.00871228		2.43931	-0.0221459		2.43931	0.0270642		2.58794	-0.024258		2.58794	-0.024258		2.43931
	2.44307	-0.0154803					2.58863	-0.0138051		2.44329	0.00565993					2.4422	-0.0196909		2.58912	-0.0118839		2.58863	-0.00300657		2.44329	-0.0245284		2.44329	0.122776		2.44329	-0.0386941		2.44329	0.00939227		2.44329	-0.0224464		2.44329	0.0268351		2.59216	-0.0237373		2.59216	-0.0237373		2.44329
	2.44705	-0.0168463					2.59285	-0.0146349		2.44727	0.0058986					2.44618	-0.0189955		2.59334	-0.0134391		2.59285	-0.00251099		2.44727	-0.0252643		2.44727	0.125463		2.44727	-0.0383758		2.44727	0.0104547		2.44727	-0.0224034		2.44727	0.0264424		2.59638	-0.0229716		2.59638	-0.0229716		2.44727
	2.45103	-0.0176051					2.59706	-0.0160682		2.45125	0.00559174					2.45016	-0.0183318		2.59756	-0.0158717		2.59706	-0.00234579		2.45125	-0.0254115		2.45125	0.128042		2.45125	-0.0390124		2.45125	0.0113897		2.45125	-0.0219742		2.45125	0.0261806		2.6006	-0.0226347		2.6006	-0.0226347		2.45125
	2.45501	-0.0168463					2.60128	-0.0168226		2.45523	0.00436428					2.45414	-0.019122		2.60177	-0.0169485		2.60128	-0.00214755		2.45523	-0.024553		2.45523	0.130454		2.45523	-0.0412859		2.45523	0.0119422		2.45523	-0.0207296		2.45523	0.0261479		2.60483	-0.0244418		2.60483	-0.0244418		2.45523
	2.45899	-0.016138					2.60549	-0.0158042		2.45921	0.00310273					2.45811	-0.0199437		2.60599	-0.0159914		2.60549	-0.00178412		2.45921	-0.0236699		2.45921	0.132853		2.45921	-0.0435593		2.45921	0.0125372		2.45921	-0.019485		2.45921	0.0261151		2.60905	-0.0262183		2.60905	-0.0262183		2.45921
	2.46297	-0.0129003					2.60971	-0.014748		2.46319	0.00388694					2.46209	-0.0208919		2.61021	-0.0150742		2.60971	-0.00142069		2.46319	-0.0236699		2.46319	0.135972		2.46319	-0.0436048		2.46319	0.0122397		2.46319	-0.0187983		2.46319	0.0245443		2.61327	-0.024258		2.61327	-0.024258		2.46319
	2.46695	-0.00885314					2.61393	-0.0167471		2.46717	0.0050803					2.46607	-0.0219982		2.61442	-0.0155128		2.61393	-0.00122245		2.46717	-0.0238416		2.46717	0.139234		2.46717	-0.0431956		2.46717	0.0117722		2.46717	-0.0181974		2.46717	0.0226462		2.61749	-0.0213177		2.61749	-0.0213177		2.46717
	2.47092	-0.00662721					2.61814	-0.0190103		2.47115	0.00576221					2.47005	-0.0230728		2.61864	-0.0159515		2.61814	-0.00102422		2.47115	-0.0240869		2.47115	0.142701		2.47115	-0.0427409		2.47115	0.0116872		2.47115	-0.0182403		2.47115	0.0217299		2.62171	-0.0200925		2.62171	-0.0200925		2.47115
	2.4749	-0.00986493					2.62236	-0.0199155		2.47513	0.00548945					2.47402	-0.0214609		2.62286	-0.0165896		2.62236	-0.000198236		2.47513	-0.0245039		2.47513	0.146576		2.47513	-0.0421043		2.47513	0.0122397		2.47513	-0.0195708		2.47513	0.0228426		2.62593	-0.0211339		2.62593	-0.0211339		2.47513
	2.47888	-0.0131532					2.62657	-0.0197646		2.4791	0.00521668					2.478	-0.0198489		2.62707	-0.0173473		2.62657	0.00115637		2.4791	-0.0248964		2.4791	0.15045		2.4791	-0.0415132		2.4791	0.0128347		2.4791	-0.0208584		2.4791	0.023988		2.63016	-0.0219609		2.63016	-0.0219609		2.4791
	2.48286	-0.0139627					2.63079	-0.0197269		2.48308	0.00436428					2.48198	-0.0190904		2.63129	-0.0179454		2.63079	0.00171804		2.48308	-0.0247001		2.48308	0.155165		2.48308	-0.039649		2.48308	0.0131322		2.48308	-0.0217597		2.48308	0.0239552		2.63438	-0.0202456		2.63438	-0.0202456		2.48308
	2.48684	-0.0139121					2.63501	-0.0203304		2.48706	0.00344369					2.48596	-0.0193116		2.63551	-0.0183044		2.63501	-0.00128853		2.48706	-0.0243813		2.48706	0.160071		2.48706	-0.0375574		2.48706	0.0133447		2.48706	-0.022618		2.48706	0.0236607		2.6386	-0.0185304		2.6386	-0.0185304		2.48706
	2.49082	-0.0136591					2.63922	-0.0209339		2.49104	0.00293225					2.48993	-0.0195329		2.63972	-0.0186633		2.63922	-0.00432815		2.49104	-0.0242832		2.49104	0.164881		2.49104	-0.036648		2.49104	0.0131747		2.49104	-0.0227039		2.49104	0.0236934		2.64282	-0.0181935		2.64282	-0.0181935		2.49104
	2.4948	-0.0126473					2.64344	-0.0196515		2.49502	0.00354598					2.49391	-0.0201018		2.64394	-0.0189823		2.64344	-0.00492285		2.49502	-0.0247247		2.49502	0.1695		2.49502	-0.0386032		2.49502	0.0120697		2.49502	-0.0211588		2.49502	0.0244134		2.64704	-0.0184998		2.64704	-0.0184998		2.49502
	2.49878	-0.0116356					2.64765	-0.0179541		2.499	0.00415971					2.49789	-0.0206707		2.64816	-0.0193013		2.64765	-0.00495589		2.499	-0.0251662		2.499	0.174106		2.499	-0.0405584		2.499	0.0109647		2.499	-0.0196137		2.499	0.0251334		2.65127	-0.0184692		2.65127	-0.0184692		2.499
	2.50276	-0.0123438					2.65187	-0.0172752		2.50298	0.00467114					2.50187	-0.0211764		2.65237	-0.018424		2.65187	-0.00482374		2.50298	-0.0252888		2.50298	0.179264		2.50298	-0.0407402		2.50298	0.00964726		2.50298	-0.0209871		2.50298	0.0253952		2.65549	-0.0178566		2.65549	-0.0178566		2.50298
	2.50674	-0.0138109					2.65609	-0.0172752		2.50696	0.00518258					2.50584	-0.0215557		2.65659	-0.0165098		2.65609	-0.00482374		2.50696	-0.0253134		2.50696	0.184554		2.50696	-0.040422		2.50696	0.00824479		2.50696	-0.0232189		2.50696	0.0254933		2.65971	-0.017244		2.65971	-0.017244		2.50696
	2.51071	-0.0151262								2.51094	0.00470524					2.50982	-0.0219666		2.66081	-0.0154331					2.51094	-0.0252398		2.51094	0.190072		2.51094	-0.0399218		2.51094	0.00777731		2.51094	-0.024721		2.51094	0.026246		2.66393	-0.0165089		2.66393	-0.0165089		2.51094
	2.51469	-0.0160368								2.51492	0.00163661					2.5138	-0.0236101		2.66503	-0.0185037					2.51492	-0.0248718		2.51492	0.196166		2.51492	-0.0389215		2.51492	0.00960476		2.51492	-0.0243777		2.51492	0.0286677		2.66815	-0.0165089		2.66815	-0.0165089		2.51492
	2.51867	-0.0169474								2.5189	-0.00139793					2.51778	-0.0253485		2.66924	-0.0215345					2.5189	-0.0245039		2.5189	0.20226		2.5189	-0.0379212		2.5189	0.0114322		2.5189	-0.0240343		2.5189	0.0310567								2.5189
	2.52265	-0.0154803								2.52288	-0.0016707					2.52175	-0.0254433		2.67346	-0.0213351					2.52288	-0.0235964		2.52288	0.209038		2.52288	-0.0372391		2.52288	0.0120697		2.52288	-0.0229614		2.52288	0.0321694								2.52288
	2.52663	-0.0128497								2.52686	-0.00102288					2.52573	-0.0233256		2.67768	-0.0202584					2.52686	-0.0225416		2.52686	0.216043		2.52686	-0.0366935		2.52686	0.0123247		2.52686	-0.0216738		2.52686	0.0328894								2.52686
	2.53061	-0.0113826								2.53084	-0.000579631					2.52971	-0.021208		2.68189	-0.0210161					2.53084	-0.022002		2.53084	0.222857		2.53084	-0.0363297		2.53084	0.0119422		2.53084	-0.0212017		2.53084	0.0332166								2.53084
	2.53459	-0.0156321								2.53481	-0.000681919					2.53369	-0.0225671		2.68611	-0.0242463					2.53481	-0.0231548		2.53481	0.22913		2.53481	-0.036648		2.53481	0.00943476		2.53481	-0.0233047		2.53481	0.0323985								2.53481
	2.53857	-0.0199322								2.53879	-0.000784207					2.53766	-0.0242738		2.69033	-0.0271973					2.53879	-0.0243077		2.53879	0.235392		2.53879	-0.0369663		2.53879	0.00692733		2.53879	-0.0254077		2.53879	0.0315803								2.53879
	2.54255	-0.020944								2.54277	0.00112517					2.54164	-0.0248428		2.69454	-0.0254028					2.54277	-0.025019		2.54277	0.24295		2.54277	-0.0383758		2.54277	0.00828729		2.54277	-0.0249356		2.54277	0.031973								2.54277
	2.54652	-0.0202863								2.54675	0.00381875					2.54562	-0.0236733		2.69876	-0.0236481					2.54675	-0.0256077		2.54675	0.250987		2.54675	-0.0402401		2.54675	0.0110497		2.54675	-0.0235193		2.54675	0.0327912								2.54675
	2.5505	-0.0194769								2.55073	0.00535306					2.5496	-0.0225355		2.70298	-0.0226511					2.55073	-0.025902		2.55073	0.259132		2.55073	-0.041104		2.55073	0.0133872		2.55073	-0.0222318		2.55073	0.0339039								2.55073
	2.55448	-0.0175039								2.55471	0.00279587					2.55357	-0.0225355		2.70719	-0.0220131					2.55471	-0.0251417		2.55471	0.267721		2.55471	-0.0386487		2.55471	0.0141521		2.55471	-0.0214163		2.55471	0.0360637								2.55471
	2.55846	-0.0155309								2.55869	0.000272768					2.55755	-0.0226619		2.71141	-0.0214947					2.55869	-0.0243567		2.55869	0.27631		2.55869	-0.0362388		2.55869	0.0149596		2.55869	-0.0206009		2.55869	0.0381909								2.55869
	2.56244	-0.0155815								2.56267	-0.000613727					2.56153	-0.0235469		2.71563	-0.0212554					2.56267	-0.0247247		2.56267	0.287886		2.56267	-0.0361479		2.56267	0.0135997		2.56267	-0.0206009		2.56267	0.0396309								2.56267
	2.56642	-0.0167957								2.56665	-0.000784207					2.56551	-0.0257277		2.71984	-0.0210161					2.56665	-0.0255832		2.56665	0.300709		2.56665	-0.0371027		2.56665	0.0114322		2.56665	-0.0209442		2.56665	0.040809								2.56665
	2.5704	-0.0176557								2.57063	-0.000886495					2.56948	-0.0279086		2.72406	-0.0201787					2.57063	-0.0263435		2.57063	0.314132		2.57063	-0.0378757		2.57063	0.00981725		2.57063	-0.0215451		2.57063	0.042118								2.57063
	2.57438	-0.0154803								2.57461	-0.000613727					2.57346	-0.0265179		2.72828	-0.0193412					2.57461	-0.0267115		2.57461	0.330062		2.57461	-0.0381485		2.57461	0.0107097		2.57461	-0.0232189		2.57461	0.0439179								2.57461
	2.57836	-0.013305								2.57859	-0.000340959					2.57744	-0.0245583		2.73249	-0.0195406					2.57859	-0.0270549		2.57859	0.345993		2.57859	-0.0383758		2.57859	0.0116022		2.57859	-0.0248927		2.57859	0.0456851								2.57859
	2.58234	-0.0128497								2.58257	0.000238672					2.58142	-0.023136		2.73671	-0.0205376					2.58257	-0.0273002		2.58257	0.366194		2.58257	-0.0389669		2.58257	0.0128347		2.58257	-0.0244206		2.58257	0.0484013								2.58257
	2.58631	-0.0135074								2.58655	0.000988782					2.58539	-0.0228515		2.74093	-0.0214548					2.58655	-0.0274964		2.58655	0.38841		2.58655	-0.0396944		2.58655	0.0142371		2.58655	-0.0230043		2.58655	0.051543								2.58655
	2.59029	-0.0139627								2.59052	0.00139793					2.58937	-0.0225671		2.74514	-0.0214548					2.59052	-0.0275209		2.59052	0.412089		2.59052	-0.0398763		2.59052	0.0154271		2.59052	-0.0214163		2.59052	0.0548156								2.59052
	2.59427	-0.0120403								2.5945	0.000272768					2.59335	-0.0237997		2.74936	-0.0214548					2.5945	-0.0266379		2.5945	0.443134		2.5945	-0.0371482		2.5945	0.0156396		2.5945	-0.0190558		2.5945	0.0587427								2.5945
	2.59825	-0.0101685								2.59848	-0.000852399					2.59733	-0.0253485								2.59848	-0.0257549		2.59848	0.474179		2.59848	-0.0344655		2.59848	0.0158096		2.59848	-0.0167382		2.59848	0.0626698								2.59848
	2.60223	-0.00940962								2.60246	-0.0016707					2.6013	-0.0262018								2.60246	-0.0274719		2.60246	0.510358		2.60246	-0.0330105		2.60246	0.0156821		2.60246	-0.0161373		2.60246	0.0657787								2.60246
	2.60621	-0.0095108								2.60644	-0.00235262					2.60528	-0.0254749								2.60644	-0.0305379		2.60644	0.549248		2.60644	-0.0322375		2.60644	0.0153421		2.60644	-0.0164807		2.60644	0.0684622								2.60644
	2.61019	-0.00976375								2.61042	-0.00282996					2.60926	-0.0247479								2.61042	-0.0328191		2.61042	0.588846		2.61042	-0.0316464		2.61042	0.0150871		2.61042	-0.0171245		2.61042	0.0712766								2.61042
	2.61417	-0.0129003								2.6144	-0.00211395					2.61324	-0.0240526								2.6144	-0.0303662		2.6144	0.632715		2.6144	-0.0322375		2.6144	0.0149171		2.6144	-0.0194421		2.6144	0.0751055								2.6144
	2.61815	-0.0160368								2.61838	-0.00143203					2.61721	-0.0233572								2.61838	-0.0279134		2.61838	0.676583		2.61838	-0.0328286		2.61838	0.0147896		2.61838	-0.0218026		2.61838	0.0789017								2.61838
	2.62212	-0.0166439								2.62236	-0.00156841					2.62119	-0.0233256								2.62236	-0.0280605		2.62236	0.721735		2.62236	-0.0336925		2.62236	0.0143221		2.62236	-0.0229185		2.62236	0.0833851								2.62236
	2.6261	-0.0151768								2.62634	-0.00218214					2.62517	-0.0248744								2.62634	-0.0297039		2.62634	0.767655		2.62634	-0.0346929		2.62634	0.0136422		2.62634	-0.0232618		2.62634	0.0882286								2.62634
	2.63008	-0.0138109								2.63032	-0.00282996					2.62915	-0.0264231								2.63032	-0.0311511		2.63032	0.812927		2.63032	-0.0356932		2.63032	0.0133022		2.63032	-0.0235193		2.63032	0.0930392								2.63032
	2.63406	-0.0155309								2.6343	-0.00327321					2.63312	-0.0271184								2.6343	-0.0309304		2.6343	0.853316		2.6343	-0.0362843		2.6343	0.0154696		2.6343	-0.0229614		2.6343	0.0971954								2.6343
	2.63804	-0.0172004								2.63828	-0.00371646					2.6371	-0.0275609								2.63828	-0.0307096		2.63828	0.893706		2.63828	-0.0368754		2.63828	0.0176371		2.63828	-0.0223605		2.63828	0.101352								2.63828
	2.64202	-0.0179086								2.64226	-0.00358007					2.64108	-0.0286988								2.64226	-0.0308568		2.64226	0.92661		2.64226	-0.0372391		2.64226	0.018402		2.64226	-0.0209013		2.64226	0.107275								2.64226
	2.646	-0.0177569								2.64624	-0.00303454					2.64506	-0.0317646								2.64624	-0.0312247		2.64624	0.954572		2.64624	-0.0375119		2.64624	0.018317		2.64624	-0.0188412		2.64624	0.114311								2.64624
	2.64998	-0.0175545								2.65021	-0.00269358					2.64903	-0.034862								2.65021	-0.0315926		2.65021	0.980879		2.65021	-0.0376938		2.65021	0.0183595		2.65021	-0.0172532		2.65021	0.121314								2.65021
	2.65396	-0.0181616								2.65419	-0.00405742					2.65301	-0.0360315								2.65419	-0.0320832		2.65419	0.990439		2.65419	-0.0371027		2.65419	0.0201445		2.65419	-0.0200858		2.65419	0.127925								2.65419
	2.65794	-0.0188192								2.65817	-0.00545535					2.65699	-0.0365372								2.65817	-0.0325738		2.65817	1		2.65817	-0.0365116		2.65817	0.021972		2.65817	-0.0229614		2.65817	0.134535								2.65817
	2.66191	-0.0183639								2.66215	-0.00610317					2.66097	-0.036632								2.66215	-0.0329662		2.66215	0.999376		2.66215	-0.0344655		2.66215	0.0224394		2.66215	-0.0221888		2.66215	0.139968								2.66215
	2.66589	-0.0168968								2.66613	-0.00623956					2.66494	-0.0353677								2.66613	-0.0332851		2.66613	0.991243		2.66613	-0.0313281		2.66613	0.021972		2.66613	-0.0187554		2.66613	0.144517								2.66613
	2.66987	-0.0154298								2.67011	-0.00647823					2.66892	-0.0341035								2.67011	-0.0335794		2.67011	0.98215		2.67011	-0.0285091		2.67011	0.0216745		2.67011	-0.0156223		2.67011	0.149164								2.67011
	2.67385	-0.0180604								2.67409	-0.00804664					2.6729	-0.0339771								2.67409	-0.033653		2.67409	0.958627		2.67409	-0.0301914		2.67409	0.0241819		2.67409	-0.016867		2.67409	0.155349								2.67409
	2.67783	-0.0208428								2.67807	-0.00961506					2.67688	-0.0342615								2.67807	-0.0337266		2.67807	0.935115		2.67807	-0.0318738		2.67807	0.0267318		2.67807	-0.0181545		2.67807	0.161534								2.67807
	2.68181	-0.0210452								2.68205	-0.00924					2.68085	-0.0345776								2.68205	-0.0344379		2.68205	0.905905		2.68205	-0.0336016		2.68205	0.0278368		2.68205	-0.01897		2.68205	0.166214								2.68205
	2.68579	-0.0183639								2.68603	-0.00729653					2.68483	-0.0350201								2.68603	-0.0356889		2.68603	0.872042		2.68603	-0.035284		2.68603	0.0277943		2.68603	-0.0193991		2.68603	0.169617								2.68603
	2.68977	-0.0156827								2.69001	-0.00545535					2.68881	-0.0354626								2.69001	-0.0368662		2.69001	0.83795		2.69001	-0.0368299		2.69001	0.0277518		2.69001	-0.0196996		2.69001	0.172955								2.69001
	2.69375	-0.0166945								2.69399	-0.00641004					2.69279	-0.0345144								2.69399	-0.036253		2.69399	0.79828		2.69399	-0.0346474		2.69399	0.0271993		2.69399	-0.0167811		2.69399	0.173774								2.69399
	2.69772	-0.017858								2.69797	-0.00739882					2.69677	-0.0329024								2.69797	-0.0356398		2.69797	0.75861		2.69797	-0.0324194		2.69797	0.0266893		2.69797	-0.0138197		2.69797	0.174559								2.69797
	2.7017	-0.018971								2.70195	-0.00733063					2.70074	-0.031575								2.70195	-0.0352474		2.70195	0.718796		2.70195	-0.0318283		2.70195	0.0272418		2.70195	-0.0128326		2.70195	0.173675								2.70195
	2.70568	-0.0199828								2.70592	-0.00634185					2.70472	-0.0314801								2.70592	-0.0350757		2.70592	0.678862		2.70592	-0.0326468		2.70592	0.0287293		2.70592	-0.0136481		2.70592	0.171188								2.70592
	2.70966	-0.0209946								2.7099	-0.00535306					2.7087	-0.0313853								2.7099	-0.034904		2.7099	0.638953		2.7099	-0.0334652		2.7099	0.0302167		2.7099	-0.0144635		2.7099	0.168701								2.7099
	2.71364	-0.0226134								2.71388	-0.00641004					2.71268	-0.0314801								2.71388	-0.0347077		2.71388	0.601526		2.71388	-0.0325558		2.71388	0.0284743		2.71388	-0.0156223		2.71388	0.16353								2.71388
	2.71762	-0.0242829								2.71786	-0.00743292					2.71665	-0.0317014								2.71786	-0.034487		2.71786	0.564087		2.71786	-0.0316919		2.71786	0.0267743		2.71786	-0.0167382		2.71786	0.15836								2.71786
	2.7216	-0.0239794								2.72184	-0.0075352					2.72063	-0.0319858								2.72184	-0.0342908		2.72184	0.528508		2.72184	-0.0311008		2.72184	0.0250744		2.72184	-0.0170815		2.72184	0.153385								2.72184
	2.72558	-0.0208428								2.72582	-0.00664871					2.72461	-0.0325232								2.72582	-0.03407		2.72582	0.494788		2.72582	-0.0307825		2.72582	0.0233744		2.72582	-0.0166953		2.72582	0.148575								2.72582
	2.72956	-0.0177063								2.7298	-0.00579631					2.72859	-0.0330921								2.7298	-0.0338738		2.7298	0.461068		2.7298	-0.0304642		2.7298	0.0216745		2.7298	-0.016309		2.7298	0.143764								2.7298
	2.73354	-0.0188698								2.73378	-0.00600089					2.73256	-0.0331553								2.73378	-0.0330643		2.73378	0.432206		2.73378	-0.0310099		2.73378	0.0221844		2.73378	-0.0170815		2.73378	0.137677								2.73378
	2.73751	-0.0205393								2.73776	-0.00620546					2.73654	-0.0328708								2.73776	-0.0322549		2.73776	0.403404		2.73776	-0.0315555		2.73776	0.0227369		2.73776	-0.017897		2.73776	0.131557								2.73776
	2.74149	-0.0219052								2.74174	-0.00623956					2.74052	-0.0325864								2.74174	-0.0320587		2.74174	0.376666		2.74174	-0.0324194		2.74174	0.0225669		2.74174	-0.018412		2.74174	0.125732								2.74174
	2.74547	-0.0228664								2.74572	-0.00613727					2.7445	-0.0323967								2.74572	-0.0325738		2.74572	0.352231		2.74572	-0.0336925		2.74572	0.021632		2.74572	-0.0185408		2.74572	0.1203								2.74572
	2.74945	-0.0238276								2.7497	-0.00603498					2.74847	-0.0322071								2.7497	-0.0330889		2.7497	0.327783		2.7497	-0.0349657		2.7497	0.0206545		2.7497	-0.0186695		2.7497	0.114835								2.7497
	2.75343	-0.0238782								2.75368	-0.00477343					2.75245	-0.0316382								2.75368	-0.0325492		2.75368	0.306335		2.75368	-0.0358751		2.75368	0.0209095		2.75368	-0.019485		2.75368	0.109108								2.75368
	2.75741	-0.0238276								2.75766	-0.00344369					2.75643	-0.0308164								2.75766	-0.031936		2.75766	0.285007		2.75766	-0.0367844		2.75766	0.021207		2.75766	-0.0203004		2.75766	0.103381								2.75766
	2.76139	-0.0240299								2.76163	-0.00289816					2.76041	-0.0300894								2.76163	-0.0317889		2.76163	0.266569		2.76163	-0.0366026		2.76163	0.020272		2.76163	-0.021073		2.76163	0.0975227								2.76163
	2.76537	-0.0246876								2.76561	-0.00330731					2.76438	-0.0300894								2.76561	-0.0321323		2.76561	0.251718		2.76561	-0.0351021		2.76561	0.0177646		2.76561	-0.0218026		2.76561	0.0915339								2.76561
	2.76935	-0.0253959								2.76959	-0.00371646					2.76836	-0.0300894								2.76959	-0.0325002		2.76959	0.236856		2.76959	-0.0336016		2.76959	0.0152571		2.76959	-0.0224893		2.76959	0.0855123								2.76959
	2.77332	-0.0242829								2.77357	-0.00426199					2.77234	-0.0292993								2.77357	-0.0317889		2.77357	0.22372		2.77357	-0.0361024		2.77357	0.0152146		2.77357	-0.0220601		2.77357	0.0799162								2.77357
	2.7773	-0.0228158								2.77755	-0.00484162					2.77632	-0.0279086								2.77755	-0.0310039		2.77755	0.210693		2.77755	-0.038876		2.77755	0.0152996		2.77755	-0.021588		2.77755	0.0743528								2.77755
	2.78128	-0.0222087								2.78153	-0.00473934					2.78029	-0.0266127								2.78153	-0.0307096		2.78153	0.197954		2.78153	-0.0398763		2.78153	0.0157671		2.78153	-0.0218455		2.78153	0.0705894								2.78153
	2.78526	-0.0232711								2.78551	-0.00375055					2.78427	-0.0273397								2.78551	-0.031053		2.78551	0.185586		2.78551	-0.0382849		2.78551	0.0166596		2.78551	-0.0232189		2.78551	0.0692149								2.78551
	2.78924	-0.0242829								2.78949	-0.00276177					2.78825	-0.028035								2.78949	-0.0314209		2.78949	0.173206		2.78949	-0.036739		2.78949	0.0175521		2.78949	-0.0245494		2.78949	0.0678732								2.78949
	2.79322	-0.025497								2.79347	-0.00190937					2.79223	-0.0283827								2.79347	-0.0312002		2.79347	0.16421		2.79347	-0.036648		2.79347	0.0154696		2.79347	-0.0227039		2.79347	0.0638806								2.79347
	2.7972	-0.0267618								2.79745	-0.00109107					2.7962	-0.0284459								2.79745	-0.0309549		2.79745	0.155549		2.79745	-0.0366935		2.79745	0.0131322		2.79745	-0.020515		2.79745	0.0595935								2.79745
	2.80118	-0.0265088								2.80143	-0.000716015					2.80018	-0.0285723								2.80143	-0.030587		2.80143	0.147595		2.80143	-0.0380576		2.80143	0.0110922		2.80143	-0.0196567		2.80143	0.0557646								2.80143
	2.80516	-0.0229676								2.80541	-0.00109107					2.80416	-0.0309428								2.80541	-0.0301209		2.80541	0.140734		2.80541	-0.0414677		2.80541	0.00956226		2.80541	-0.0208584		2.80541	0.052623								2.80541
	2.80914	-0.0193757								2.80939	-0.00146613					2.80814	-0.0333133								2.80939	-0.0296549		2.80939	0.133872		2.80939	-0.0448779		2.80939	0.0079898		2.80939	-0.022103		2.80939	0.0494813								2.80939
	2.81311	-0.0172004								2.81337	-0.000443247					2.81211	-0.0337558								2.81337	-0.0292624		2.81337	0.127191		2.81337	-0.0422862		2.81337	0.00905227		2.81337	-0.0233047		2.81337	0.0485977								2.81337
	2.81709	-0.0153286								2.81735	0.000716015					2.81609	-0.0337558								2.81735	-0.02887		2.81735	0.120533		2.81735	-0.0389215		2.81735	0.0104972		2.81735	-0.0245494		2.81735	0.0480086								2.81735
	2.82107	-0.014418								2.82132	0.000818303														2.82132	-0.0287228		2.82132	0.114427		2.82132	-0.0377847		2.82132	0.0120272		2.82132	-0.0251931		2.82132	0.046896								2.82132
	2.82505	-0.0160874								2.8253	-0.000954686														2.8253	-0.0290171		2.8253	0.109233		2.8253	-0.0405584		2.8253	0.0137697		2.8253	-0.0248927		2.8253	0.0448342								2.8253
	2.82903	-0.0177569								2.82928	-0.00272768														2.82928	-0.029287		2.82928	0.104039		2.82928	-0.043332		2.82928	0.0154696		2.82928	-0.0245494		2.82928	0.0427725								2.82928
	2.83301	-0.0173522								2.83326	-0.00204576														2.83326	-0.0293605		2.83326	0.0989168		2.83326	-0.0437412		2.83326	0.0122822		2.83326	-0.0233047		2.83326	0.040809								2.83326
	2.83699	-0.0162898								2.83724	-0.000920591														2.83724	-0.0293851		2.83724	0.0938186		2.83724	-0.0436957		2.83724	0.00824479		2.83724	-0.0219313		2.83724	0.0388454								2.83724
	2.84097	-0.0154298								2.84122	-0.00017048														2.84122	-0.0291888		2.84122	0.0886244		2.84122	-0.0433774		2.84122	0.00560986		2.84122	-0.0211588		2.84122	0.037111								2.84122
	2.84495	-0.0149745								2.8452	-0.000204576														2.8452	-0.0285756		2.8452	0.0832024		2.8452	-0.0424226		2.8452	0.00569486		2.8452	-0.021588		2.8452	0.0358347								2.8452
	2.84892	-0.0145191								2.84918	-0.000238672														2.84918	-0.0279624		2.84918	0.0777923		2.84918	-0.0415132		2.84918	0.00577986		2.84918	-0.0219742		2.84918	0.0345256								2.84918
	2.8529	-0.0154298								2.85316	-0.000647823														2.85316	-0.0286492		2.85316	0.0732459		2.85316	-0.0412404		2.85316	0.0080323		2.85316	-0.023691		2.85316	0.0337075								2.85316
	2.85688	-0.0167957								2.85714	-0.00115926														2.85714	-0.0296058		2.85714	0.0688915		2.85714	-0.0411495		2.85714	0.0107097		2.85714	-0.0256652		2.85714	0.0329548								2.85714
	2.86086	-0.0178075								2.86112	-0.00136384														2.86112	-0.0299492		2.86112	0.0648849		2.86112	-0.0412859		2.86112	0.0127497		2.86112	-0.0260086		2.86112	0.0324966								2.86112
	2.86484	-0.0177063								2.8651	-0.000988782														2.8651	-0.0289681		2.8651	0.061682		2.8651	-0.041877		2.8651	0.0132172		2.8651	-0.0227897		2.8651	0.0325948								2.8651
	2.86882	-0.0176051								2.86908	-0.000613727														2.86908	-0.0279624		2.86908	0.0584792		2.86908	-0.0424226		2.86908	0.0136847		2.86908	-0.0195708		2.86908	0.032693								2.86908
	2.8728	-0.0158345								2.87306	-0.000613727														2.87306	-0.0286492		2.87306	0.0552883		2.87306	-0.0422862		2.87306	0.0116447		2.87306	-0.0219313		2.87306	0.0314167								2.87306
	2.87678	-0.0133556								2.87703	-0.000716015														2.87703	-0.0297285		2.87703	0.0520975		2.87703	-0.0419679		2.87703	0.00900977		2.87703	-0.0256223		2.87703	0.0298131								2.87703
	2.88076	-0.011585								2.88101	-0.000716015														2.88101	-0.0304643		2.88101	0.0492065		2.88101	-0.0414677		2.88101	0.00773481		2.88101	-0.0277682		2.88101	0.0290932								2.88101
	2.88474	-0.0123438								2.88499	-0.000409151														2.88499	-0.0303417		2.88499	0.0470233		2.88499	-0.040422		2.88499	0.00981725		2.88499	-0.0259227		2.88499	0.0305658								2.88499
	2.88871	-0.0130521								2.88897	-0.000136384														2.88897	-0.0301945		2.88897	0.04484		2.88897	-0.0394216		2.88897	0.0118997		2.88897	-0.0240773		2.88897	0.0320058								2.88897
	2.89269	-0.0153286								2.89295	0.000750111														2.89295	-0.0300719		2.89295	0.0426928		2.89295	-0.0388305		2.89295	0.0108372		2.89295	-0.0216738		2.89295	0.0310567								2.89295
	2.89667	-0.0183134								2.89693	0.00184118														2.89693	-0.0299492		2.89693	0.0405576		2.89693	-0.0383758		2.89693	0.00892478		2.89693	-0.0190558		2.89693	0.0294532								2.89693
	2.90065	-0.0203369								2.90091	0.00201166														2.90091	-0.0299247		2.90091	0.0385303		2.90091	-0.0384668		2.90091	0.00773481		2.90091	-0.0178112		2.90091	0.0283078								2.90091
	2.90463	-0.0180098								2.90489	-0.000272768														2.90489	-0.0301455		2.90489	0.0367789		2.90489	-0.0401946		2.90489	0.00875478		2.90489	-0.0203863		2.90489	0.0286023								2.90489
	2.90861	-0.0156827								2.90887	-0.0025572														2.90887	-0.0303907		2.90887	0.0350275		2.90887	-0.0419679		2.90887	0.00973226		2.90887	-0.0229614		2.90887	0.0288641								2.90887
	2.91259	-0.0176051								2.91285	-0.00395513														2.91285	-0.030219		2.91285	0.0334201		2.91285	-0.0430592		2.91285	0.00879728		2.91285	-0.023133		2.91285	0.0295186								2.91285
	2.91657	-0.0216522								2.91683	-0.0050121														2.91683	-0.0299247		2.91683	0.0318487		2.91683	-0.044014		2.91683	0.00718232		2.91683	-0.0224893		2.91683	0.030304								2.91683
	2.92055	-0.024637								2.92081	-0.00548945														2.92081	-0.0295568		2.92081	0.0303972		2.92081	-0.0441504		2.92081	0.00624734		2.92081	-0.0218455		2.92081	0.0306967								2.92081
	2.92452	-0.0217534								2.92479	-0.00409151														2.92479	-0.0289926		2.92479	0.0293655		2.92479	-0.0419224		2.92479	0.00743731		2.92479	-0.0211159		2.92479	0.0297804								2.92479
	2.9285	-0.0188192								2.92877	-0.00265948														2.92877	-0.0284039		2.92877	0.0283339		2.92877	-0.0396944		2.92877	0.00866978		2.92877	-0.0204292		2.92877	0.0288968								2.92877
	2.93248	-0.0162898								2.93274	-0.00139793														2.93274	-0.0280605		2.93274	0.0269664		2.93274	-0.0368754		2.93274	0.0101147		2.93274	-0.0209871		2.93274	0.0283078								2.93274
	2.93646	-0.0139121								2.93672	-0.00017048														2.93672	-0.0277662		2.93672	0.0254669		2.93672	-0.0338289		2.93672	0.0116447		2.93672	-0.0220172		2.93672	0.0278496								2.93672
	2.94044	-0.0119391								2.9407	0.000750111														2.9407	-0.0273983		2.9407	0.0243633		2.9407	-0.0321011		2.9407	0.0130897		2.9407	-0.0230472		2.9407	0.0276532								2.9407
	2.94442	-0.0124956								2.94468	0.000375055														2.94468	-0.0266624		2.94468	0.0246872		2.94468	-0.0354204		2.94468	0.0140246		2.94468	-0.0241202		2.94468	0.0285696								2.94468
	2.9484	-0.0130521								2.94866	3.40959e-05														2.94866	-0.0259266		2.94866	0.0250111		2.94866	-0.0386941		2.94866	0.0150021		2.94866	-0.0251931		2.94866	0.0294859								2.94866
	2.95238	-0.0154803								2.95264	-0.000272768														2.95264	-0.0265888		2.95264	0.0245792		2.95264	-0.0391488		2.95264	0.0142796		2.95264	-0.0254936		2.95264	0.0287332								2.95264
	2.95636	-0.0191734								2.95662	-0.000545535														2.95662	-0.0278888		2.95662	0.0238115		2.95662	-0.0384213		2.95662	0.0127922		2.95662	-0.0254506		2.95662	0.027326								2.95662
	2.96034	-0.0227146								2.9606	-0.000954686														2.9606	-0.0289436		2.9606	0.0230678		2.9606	-0.0379212		2.9606	0.0116447		2.9606	-0.0251073		2.9606	0.025886								2.9606
	2.96431	-0.0255476								2.96458	-0.00187528														2.96458	-0.0291153		2.96458	0.0223241		2.96458	-0.0386941		2.96458	0.0118997		2.96458	-0.0234764		2.96458	0.0244461								2.96458
	2.96829	-0.02833								2.96856	-0.00279587														2.96856	-0.029287		2.96856	0.0215803		2.96856	-0.0394671		2.96856	0.0121122		2.96856	-0.0218026		2.96856	0.0230062								2.96856
	2.97227	-0.0277736								2.97254	-0.00218214														2.97254	-0.0293605		2.97254	0.0214844		2.97254	-0.0398309		2.97254	0.0117297		2.97254	-0.022103		2.97254	0.0224826								2.97254
	2.97625	-0.0247888								2.97652	-0.000852399														2.97652	-0.0294096		2.97652	0.0216883		2.97652	-0.0399673		2.97652	0.0110497		2.97652	-0.0233047		2.97652	0.0224171								2.97652
	2.98023	-0.0218546								2.9805	0.000238672														2.9805	-0.0294096		2.9805	0.0218562		2.9805	-0.0401491		2.9805	0.0104547		2.9805	-0.0242918		2.9805	0.0225153								2.9805
	2.98421	-0.0199828								2.98448	-6.81919e-05														2.98448	-0.0290171		2.98448	0.0217962		2.98448	-0.0404674		2.98448	0.0103697		2.98448	-0.0242489		2.98448	0.0234643								2.98448
	2.98819	-0.018111								2.98845	-0.000340959														2.98845	-0.0286492		2.98845	0.0217243		2.98845	-0.0407857		2.98845	0.0103272		2.98845	-0.0241631		2.98845	0.0244134								2.98845
	2.99217	-0.0171498								2.99243	-0.00136384														2.99243	-0.0290417		2.99243	0.0212804		2.99243	-0.0406038		2.99243	0.0112197		2.99243	-0.024721		2.99243	0.0252315								2.99243
	2.99615	-0.0168968								2.99641	-0.00276177														2.99641	-0.0298511		2.99641	0.0206447		2.99641	-0.0400582		2.99641	0.0126222		2.99641	-0.0255794		2.99641	0.026017								2.99641
	3.00012	-0.0165933								3.00039	-0.00385284														3.00039	-0.0304889		3.00039	0.0199489		3.00039	-0.039649		3.00039	0.0138122		3.00039	-0.0262232		3.00039	0.026606								3.00039
	3.0041	-0.0157839								3.00437	-0.00323911														3.00437	-0.0299738		3.00437	0.0188813		3.00437	-0.0398763		3.00437	0.0133447		3.00437	-0.0256652		3.00437	0.0260497								3.00437
	3.00808	-0.0149239								3.00835	-0.00259129														3.00835	-0.0294587		3.00835	0.0178137		3.00835	-0.0401037		3.00835	0.0129197		3.00835	-0.0251073		3.00835	0.0254933								3.00835
	3.01206	-0.0156321								3.01233	-0.00214804														3.01233	-0.0283303		3.01233	0.0173218		3.01233	-0.038876		3.01233	0.0124947		3.01233	-0.0253648		3.01233	0.0247079								3.01233
	3.01604	-0.0178075								3.01631	-0.00177299														3.01631	-0.0268341		3.01631	0.0171899		3.01631	-0.0366935		3.01631	0.0120697		3.01631	-0.0261803		3.01631	0.0237262								3.01631
	3.02002	-0.0198816								3.02029	-0.00160251														3.02029	-0.0254605		3.02029	0.0171059		3.02029	-0.0348747		3.02029	0.0116872		3.02029	-0.0267811		3.02029	0.0232353								3.02029
	3.024	-0.0193251								3.02427	-0.00300044														3.02427	-0.0251662		3.02427	0.0173938		3.02427	-0.0355113		3.02427	0.0118147		3.02427	-0.0257511		3.02427	0.0264424								3.02427
	3.02798	-0.0187687								3.02825	-0.00436428														3.02825	-0.0248964		3.02825	0.0176817		3.02825	-0.0361479		3.02825	0.0118997		3.02825	-0.0247639		3.02825	0.0296822								3.02825
	3.03196	-0.0194769								3.03223	-0.0050121														3.03223	-0.026319		3.03223	0.0172978		3.03223	-0.0368754		3.03223	0.00968976		3.03223	-0.0248498		3.03223	0.0306967								3.03223
	3.03594	-0.0213487								3.03621	-0.00518258														3.03621	-0.0288945		3.03621	0.0164341		3.03621	-0.0376938		3.03621	0.00590735		3.03621	-0.0256223		3.03621	0.0302386								3.03621
	3.03991	-0.0232205								3.04019	-0.00531897														3.04019	-0.0312002		3.04019	0.0157024		3.04019	-0.0385577		3.04019	0.00284743		3.04019	-0.0262232		3.04019	0.0297804								3.04019
	3.04389	-0.020944								3.04417	-0.0050121														3.04417	-0.0304398		3.04417	0.0162902		3.04417	-0.0403765		3.04417	0.0078623		3.04417	-0.0251073		3.04417	0.0294859								3.04417
	3.04787	-0.0186675								3.04814	-0.00467114														3.04814	-0.0296794		3.04814	0.01689		3.04814	-0.0421498		3.04814	0.0129197		3.04814	-0.0240343		3.04814	0.0291586								3.04814
	3.05185	-0.0171498								3.05212	-0.00429609														3.05212	-0.0293851		3.05212	0.016758		3.05212	-0.0424226		3.05212	0.0135147		3.05212	-0.0240773		3.05212	0.0281114								3.05212
	3.05583	-0.0163404								3.0561	-0.00388694														3.0561	-0.0294341		3.0561	0.0160743		3.0561	-0.0415587		3.0561	0.0107097		3.0561	-0.0249356		3.0561	0.0265406								3.0561
	3.05981	-0.0155815								3.06008	-0.0033755														3.06008	-0.0295077		3.06008	0.0154385		3.06008	-0.0407402		3.06008	0.00820229		3.06008	-0.0258369		3.06008	0.0250025								3.06008
	3.06379	-0.017858								3.06406	-0.00105697														3.06406	-0.0296794		3.06406	0.0153785		3.06406	-0.040422		3.06406	0.0101997		3.06406	-0.0269957		3.06406	0.0244461								3.06406
	3.06777	-0.0203369								3.06804	0.00129565														3.06804	-0.0298266		3.06804	0.0153185		3.06804	-0.0401491		3.06804	0.0122397		3.06804	-0.0281116		3.06804	0.0239225								3.06804
	3.07175	-0.0213487								3.07202	0.000750111														3.07202	-0.0296549		3.07202	0.0150786		3.07202	-0.0395126		3.07202	0.0123672		3.07202	-0.0272961		3.07202	0.0249043								3.07202
	3.07572	-0.0207416								3.076	-0.00218214														3.076	-0.0291888		3.076	0.0146828		3.076	-0.0385577		3.076	0.0108797		3.076	-0.0248498		3.076	0.0271624								3.076
	3.0797	-0.020084								3.07998	-0.0050803														3.07998	-0.0286983		3.07998	0.0142749		3.07998	-0.0376483		3.07998	0.00939227		3.07998	-0.0225322		3.07998	0.0293877								3.07998
	3.08368	-0.0228664								3.08396	-0.00596679														3.08396	-0.0282322		3.08396	0.0136511		3.08396	-0.0375119		3.08396	0.00854229		3.08396	-0.0254077		3.08396	0.0292241								3.08396
	3.08766	-0.0258512								3.08794	-0.00685329														3.08794	-0.0277662		3.08794	0.0130154		3.08794	-0.0373755		3.08794	0.00764981		3.08794	-0.0283262		3.08794	0.0290932								3.08794
	3.09164	-0.0261547								3.09192	-0.00623956														3.09192	-0.0277171		3.09192	0.0129194		3.09192	-0.0374665		3.09192	0.00837229		3.09192	-0.0285408		3.09192	0.0280132								3.09192
	3.09562	-0.0227652								3.0959	-0.0041938														3.0959	-0.0280605		3.0959	0.0133033		3.0959	-0.0377847		3.0959	0.0105822		3.0959	-0.0262661		3.0959	0.026017								3.0959
	3.0996	-0.0194263								3.09988	-0.00214804														3.09988	-0.0283794		3.09988	0.0136871		3.09988	-0.0381485		3.09988	0.0127922		3.09988	-0.0239914		3.09988	0.0240534								3.09988
	3.10358	-0.0191734								3.10385	-0.000988782														3.10385	-0.0273737		3.10385	0.0133752		3.10385	-0.0392852		3.10385	0.00981725		3.10385	-0.0248927		3.10385	0.0238898								3.10385
	3.10756	-0.0192745								3.10783	0.000136384														3.10783	-0.0263926		3.10783	0.0130753		3.10783	-0.0403765		3.10783	0.00684233		3.10783	-0.0257511		3.10783	0.0237262								3.10783
	3.11154	-0.0194263								3.11181	0.000477343														3.11181	-0.0261473		3.11181	0.0128114		3.11181	-0.0410585		3.11181	0.00599235		3.11181	-0.0266524		3.11181	0.0241189								3.11181
	3.11551	-0.0196793								3.11579	0														3.11579	-0.0266869		3.11579	0.0125835		3.11579	-0.0412859		3.11579	0.00735232		3.11579	-0.0275536		3.11579	0.0250679								3.11579
	3.11949	-0.0198816								3.11977	-0.000511439														3.11977	-0.0272266		3.11977	0.0123436		3.11977	-0.0414677		3.11977	0.00871228		3.11977	-0.0284549		3.11977	0.026017								3.11977
	3.12347	-0.0187687								3.12375	-0.00207985														3.12375	-0.027619		3.12375	0.0126435		3.12375	-0.0411949		3.12375	0.00947726		3.12375	-0.0261803		3.12375	0.0266715								3.12375
	3.12745	-0.0174027								3.12773	-0.00368236														3.12773	-0.028036		3.12773	0.0129554		3.12773	-0.0408766		3.12773	0.0101997		3.12773	-0.0238627		3.12773	0.027326								3.12773
	3.13143	-0.0176051								3.13171	-0.0041938														3.13171	-0.0288945		3.13171	0.0132073		3.13171	-0.0416496		3.13171	0.0102422		3.13171	-0.0233476		3.13171	0.0266715								3.13171
	3.13541	-0.0202357								3.13569	-0.00347779														3.13569	-0.0302681		3.13569	0.0133872		3.13569	-0.0435593		3.13569	0.00956226		3.13569	-0.0249356		3.13569	0.0245443								3.13569
	3.13939	-0.022917								3.13967	-0.00276177														3.13967	-0.0316417		3.13967	0.0135672		3.13967	-0.045469		3.13967	0.00888228		3.13967	-0.0265236		3.13967	0.0223844								3.13967
	3.14337	-0.02489								3.14365	-0.00354598														3.14365	-0.0315926		3.14365	0.0134112		3.14365	-0.0450598		3.14365	0.0102847		3.14365	-0.025794		3.14365	0.0237916								3.14365
	3.14735	-0.0268124								3.14763	-0.00443247														3.14763	-0.03147		3.14763	0.0132433		3.14763	-0.0445142		3.14763	0.0117722		3.14763	-0.0249356		3.14763	0.0253952								3.14763
	3.15132	-0.0276218								3.15161	-0.00433019														3.15161	-0.0310285		3.15161	0.0133752		3.15161	-0.0437412		3.15161	0.0118997		3.15161	-0.0242489		3.15161	0.0262133								3.15161
	3.1553	-0.0264076								3.15559	-0.00300044														3.15559	-0.030219		3.15559	0.013915		3.15559	-0.042559		3.15559	0.0101997		3.15559	-0.023691		3.15559	0.0261151								3.15559
	3.15928	-0.0252441								3.15956	-0.0017048														3.15956	-0.0293851		3.15956	0.0144429		3.15956	-0.0414223		3.15956	0.00849979		3.15956	-0.023176		3.15956	0.0259842								3.15956
	3.16326	-0.0230688								3.16354	-0.00150022														3.16354	-0.0300964		3.16354	0.0145028		3.16354	-0.0406493		3.16354	0.00837229		3.16354	-0.0249785		3.16354	0.0266715								3.16354
	3.16724	-0.0206911								3.16752	-0.00139793														3.16752	-0.0309058		3.16752	0.0145388		3.16752	-0.0399218		3.16752	0.00837229		3.16752	-0.0269528		3.16752	0.0273914								3.16752
	3.17122	-0.0197299								3.1715	-0.00156841														3.1715	-0.0313719		3.1715	0.0146708		3.1715	-0.0393307		3.1715	0.0081598		3.1715	-0.0273391		3.1715	0.0272605								3.1715
	3.1752	-0.0217028								3.17548	-0.00207985														3.17548	-0.0313473		3.17548	0.0149587		3.17548	-0.0390124		3.17548	0.00760731		3.17548	-0.0254936		3.17548	0.0258533								3.17548
	3.17918	-0.0236758								3.17946	-0.00262539														3.17946	-0.0313228		3.17946	0.0152586		3.17946	-0.0386941		3.17946	0.00705482		3.17946	-0.0236052		3.17946	0.0244788								3.17946
	3.18316	-0.0210452								3.18344	-0.00381875														3.18344	-0.0304643		3.18344	0.0152826		3.18344	-0.038194		3.18344	0.00696983		3.18344	-0.0241631		3.18344	0.0243807								3.18344
	3.18714	-0.017251								3.18742	-0.0050803														3.18742	-0.0294832		3.18742	0.0152946		3.18742	-0.0376938		3.18742	0.00692733		3.18742	-0.0249785		3.18742	0.0244134								3.18742
	3.19111	-0.0154803								3.1914	-0.0058645														3.1914	-0.0295568		3.1914	0.0157144		3.1914	-0.0379212		3.1914	0.00752231		3.1914	-0.0260086		3.1914	0.024577								3.1914
	3.19509	-0.0185157								3.19538	-0.00593269														3.19538	-0.0312738		3.19538	0.016794		3.19538	-0.0393307		3.19538	0.00900977		3.19538	-0.0274249		3.19538	0.0250352								3.19538
	3.19907	-0.0216017								3.19936	-0.00596679														3.19936	-0.0329908		3.19936	0.0178856		3.19936	-0.0406948		3.19936	0.0105397		3.19936	-0.0288841		3.19936	0.0254933								3.19936
	3.20305	-0.0212475								3.20334	-0.00630775														3.20334	-0.0343398		3.20334	0.0189533		3.20334	-0.0406038		3.20334	0.0114322		3.20334	-0.0274678		3.20334	0.0257224								3.20334
	3.20703	-0.0199322								3.20732	-0.00668281														3.20732	-0.0356398		3.20732	0.0200089		3.20732	-0.0402855		3.20732	0.0122397		3.20732	-0.0256223		3.20732	0.025886								3.20732
	3.21101	-0.0189204								3.2113	-0.00726244														3.2113	-0.0357134		3.2113	0.0208846		3.2113	-0.0405584		3.2113	0.0123672		3.2113	-0.0241631		3.2113	0.025657								3.2113
	3.21499	-0.0186675								3.21528	-0.00821712														3.21528	-0.033604		3.21528	0.0214124		3.21528	-0.0419679		3.21528	0.0113047		3.21528	-0.0233047		3.21528	0.0247406								3.21528
	3.21897	-0.0184145								3.21925	-0.00917181														3.21925	-0.0314945		3.21925	0.0219282		3.21925	-0.043332		3.21925	0.0102847		3.21925	-0.0224464		3.21925	0.0238243								3.21925
	3.22295	-0.017251								3.22323	-0.00855808														3.22323	-0.0308077		3.22323	0.022348		3.22323	-0.0415587		3.22323	0.0102847		3.22323	-0.0233906		3.22323	0.0244788								3.22323
	3.22692	-0.0157333								3.22721	-0.00770568														3.22721	-0.0303907		3.22721	0.0227319		3.22721	-0.0392398		3.22721	0.0104972		3.22721	-0.0246352		3.22721	0.0254279								3.22721
	3.2309	-0.0155309								3.23119	-0.00695557														3.23119	-0.0300719		3.23119	0.0234996		3.23119	-0.0379212		3.23119	0.00998725		3.23119	-0.0254506		3.23119	0.0257551								3.23119
	3.23488	-0.0195275								3.23517	-0.00637594														3.23517	-0.0299492		3.23517	0.0250231		3.23517	-0.0385123		3.23517	0.0081598		3.23517	-0.0254077		3.23517	0.0249043								3.23517
	3.23886	-0.0235241								3.23915	-0.00583041														3.23915	-0.0298266		3.23915	0.0265346		3.23915	-0.0391488		3.23915	0.00628984		3.23915	-0.0253648		3.23915	0.0240534								3.23915
	3.24284	-0.0225123								3.24313	-0.00579631														3.24313	-0.0295568		3.24313	0.0275062		3.24313	-0.0384668		3.24313	0.00760731		3.24313	-0.026309		3.24313	0.0242498								3.24313
	3.24682	-0.0195781								3.24711	-0.0058645														3.24711	-0.0292624		3.24711	0.0283579		3.24711	-0.0375119		3.24711	0.00964726		3.24711	-0.0274249		3.24711	0.0246752								3.24711
	3.2508	-0.0170486								3.25109	-0.00579631														3.25109	-0.0284775		3.25109	0.0293536		3.25109	-0.0376483		3.25109	0.0109647		3.25109	-0.0284549		3.25109	0.024937								3.25109
	3.25478	-0.0158851								3.25507	-0.00531897														3.25507	-0.0266134		3.25507	0.0306611		3.25507	-0.0401491		3.25507	0.0107522		3.25507	-0.0293133		3.25507	0.0247734								3.25507
	3.25876	-0.0146709								3.25905	-0.00484162														3.25905	-0.0247492		3.25905	0.0319806		3.25905	-0.0426954		3.25905	0.0105397		3.25905	-0.0301717		3.25905	0.0246097								3.25905
	3.26273	-0.0154803								3.26303	-0.0058986														3.26303	-0.0261718		3.26303	0.0332762		3.26303	-0.045469		3.26303	0.0102847		3.26303	-0.0281545		3.26303	0.0248061								3.26303
	3.26671	-0.0172004								3.26701	-0.00733063														3.26701	-0.0284039		3.26701	0.0345597		3.26701	-0.0482881		3.26701	0.0100297		3.26701	-0.0254506		3.26701	0.0251006								3.26701
	3.27069	-0.0182628								3.27099	-0.00784207														3.27099	-0.0300719		3.27099	0.0356033		3.27099	-0.0493339		3.27099	0.00896728		3.27099	-0.0238627		3.27099	0.0258533								3.27099
	3.27467	-0.0164921								3.27496	-0.00600089														3.27496	-0.0303172		3.27496	0.0360112		3.27496	-0.0458328		3.27496	0.00573736		3.27496	-0.025279		3.27496	0.0277841								3.27496
	3.27865	-0.0147721								3.27894	-0.00412561														3.27894	-0.030587		3.27894	0.036419		3.27894	-0.0423317		3.27894	0.00254994		3.27894	-0.0266953		3.27894	0.029715								3.27894
	3.28263	-0.0148733								3.28292	-0.00569402														3.28292	-0.0298266		3.28292	0.036563		3.28292	-0.041877		3.28292	0.00565236		3.28292	-0.0279828		3.28292	0.0291259								3.28292
	3.28661	-0.0158851								3.2869	-0.00825122														3.2869	-0.0287719		3.2869	0.036611		3.2869	-0.0423771		3.2869	0.0105822		3.2869	-0.0292275		3.2869	0.0277514								3.2869
	3.29059	-0.0170992								3.29088	-0.00995602														3.29088	-0.0280605		3.29088	0.036539		3.29088	-0.0424681		3.29088	0.0143221		3.29088	-0.0299142		3.29088	0.0263115								3.29088
	3.29457	-0.0192745								3.29486	-0.00906952														3.29486	-0.0283794		3.29486	0.0360472		3.29486	-0.0413768		3.29486	0.0145771		3.29486	-0.0288412		3.29486	0.0246752								3.29486
	3.29855	-0.0214499								3.29884	-0.00821712														3.29884	-0.0286737		3.29884	0.0355673		3.29884	-0.040331		3.29884	0.0148321		3.29884	-0.0278112		3.29884	0.0230716								3.29884
	3.30252	-0.0235746								3.30282	-0.00743292														3.30282	-0.0293115		3.30282	0.0349196		3.30282	-0.0404674		3.30282	0.0146621		3.30282	-0.0274678		3.30282	0.0231044								3.30282
	3.3065	-0.0256994								3.3068	-0.00664871														3.3068	-0.0300473		3.3068	0.0342118		3.3068	-0.0410585		3.3068	0.0143646		3.3068	-0.0272961		3.3068	0.0236934								3.3068
	3.31048	-0.0276218								3.31078	-0.00620546														3.31078	-0.0307341		3.31078	0.0333361		3.31078	-0.0414677		3.31078	0.0136422		3.31078	-0.0275536		3.31078	0.023628								3.31078
	3.31446	-0.0278747								3.31476	-0.00695557														3.31476	-0.0312002		3.31476	0.0319206		3.31476	-0.0412859		3.31476	0.0114322		3.31476	-0.02897		3.31476	0.0213372								3.31476
	3.31844	-0.0281783								3.31874	-0.00773978														3.31874	-0.0316907		3.31874	0.0305171		3.31874	-0.041104		3.31874	0.00926477		3.31874	-0.0303863		3.31874	0.0190791								3.31874
	3.32242	-0.0262559								3.32272	-0.00736472														3.32272	-0.0316417		3.32272	0.0296175		3.32272	-0.0426499		3.32272	0.00849979		3.32272	-0.0291416		3.32272	0.0191118								3.32272
	3.3264	-0.022917								3.3267	-0.00651233														3.3267	-0.0314209		3.3267	0.0289097		3.3267	-0.0449234		3.3267	0.00832979		3.3267	-0.0269099		3.3267	0.0200936								3.3267
	3.33038	-0.019831								3.33067	-0.00579631														3.33067	-0.0310775		3.33067	0.028142		3.33067	-0.0464693		3.33067	0.0080748		3.33067	-0.0255794		3.33067	0.0211735								3.33067
	3.33436	-0.0183134								3.33465	-0.00542126														3.33465	-0.0302681		3.33465	0.0271103		3.33465	-0.0452871		3.33465	0.00752231		3.33465	-0.0278112		3.33465	0.0225153								3.33465
	3.33833	-0.0167451								3.33863	-0.0050121														3.33863	-0.0294587		3.33863	0.0260907		3.33863	-0.0441504		3.33863	0.00692733		3.33863	-0.0300429		3.33863	0.0238898								3.33863
	3.34231	-0.0163404								3.34261	-0.00395513														3.34261	-0.0298511		3.34261	0.0247352		3.34261	-0.0439231		3.34261	0.0080323		3.34261	-0.0292704		3.34261	0.0237262								3.34261
	3.34629	-0.0166945								3.34659	-0.00259129														3.34659	-0.0307587		3.34659	0.0232357		3.34659	-0.0441049		3.34659	0.00990225		3.34659	-0.0271245		3.34659	0.022908								3.34659
	3.35027	-0.016998								3.35057	-0.00180709														3.35057	-0.031519		3.35057	0.0218682		3.35057	-0.0441959		3.35057	0.0111772		3.35057	-0.0251931		3.35057	0.021959								3.35057
	3.35425	-0.0168463								3.35455	-0.00368236														3.35455	-0.0315926		3.35455	0.0211365		3.35455	-0.0436048		3.35455	0.00960476		3.35455	-0.0241631		3.35455	0.0205845								3.35455
	3.35823	-0.0167451								3.35853	-0.00559174														3.35853	-0.0316907		3.35853	0.0204047		3.35853	-0.0430592		3.35853	0.0080748		3.35853	-0.023133		3.35853	0.0191773								3.35853
	3.36221	-0.018971								3.36251	-0.00576221														3.36251	-0.0325002		3.36251	0.0191692		3.36251	-0.0439685		3.36251	0.0079048		3.36251	-0.0233906		3.36251	0.0189809								3.36251
	3.36619	-0.0230182								3.36649	-0.00511439														3.36649	-0.033653		3.36649	0.0176697		3.36649	-0.04556		3.36649	0.00837229		3.36649	-0.0242489		3.36649	0.0194064								3.36649
	3.37017	-0.0267112								3.37047	-0.00463705														3.37047	-0.0344379		3.37047	0.0161822		3.37047	-0.0465603		3.37047	0.00871228		3.37047	-0.0250215		3.37047	0.0201263								3.37047
	3.37415	-0.0238276								3.37445	-0.00518258														3.37445	-0.033236		3.37445	0.0147907		3.37445	-0.0441049		3.37445	0.00820229		3.37445	-0.0250644		3.37445	0.0223517								3.37445
	3.37812	-0.0208934								3.37843	-0.00576221														3.37843	-0.0320096		3.37843	0.0134112		3.37843	-0.0416041		3.37843	0.00764981		3.37843	-0.0251073		3.37843	0.0246097								3.37843
	3.3821	-0.0183134								3.38241	-0.00467114														3.38241	-0.0317153		3.38241	0.0127635		3.38241	-0.0400127		3.38241	0.00637484		3.38241	-0.0249785		3.38241	0.0244788								3.38241
	3.38608	-0.0160368								3.38639	-0.00262539														3.38639	-0.0319606		3.38639	0.0125475		3.38639	-0.0389215		3.38639	0.00458989		3.38639	-0.0248069		3.38639	0.0230062								3.38639
	3.39006	-0.0139121								3.39036	-0.000954686														3.39036	-0.0321323		3.39036	0.0122596		3.39036	-0.038194		3.39036	0.00322992		3.39036	-0.0245064		3.39036	0.0217299								3.39036
	3.39404	-0.0180098								3.39434	-0.00187528														3.39434	-0.0319606		3.39434	0.0115519		3.39434	-0.0399673		3.39434	0.00458989		3.39434	-0.0234764		3.39434	0.0217299								3.39434
	3.39802	-0.022057								3.39832	-0.00282996														3.39832	-0.0317889		3.39832	0.0108321		3.39832	-0.0417406		3.39832	0.00599235		3.39832	-0.0224034		3.39832	0.0216972								3.39832
	3.402	-0.0243335								3.4023	-0.00272768														3.4023	-0.0311756		3.4023	0.00984849		3.4023	-0.0421043		3.4023	0.00641734		3.4023	-0.0218026		3.4023	0.022188								3.4023
	3.40598	-0.02489								3.40628	-0.00197756														3.40628	-0.0302926		3.40628	0.0087089		3.40628	-0.0415587		3.40628	0.00633234		3.40628	-0.0214592		3.40628	0.0229735								3.40628
	3.40996	-0.0254465								3.41026	-0.00136384														3.41026	-0.0294341		3.41026	0.00765328		3.41026	-0.0412404		3.41026	0.00628984		3.41026	-0.0215021		3.41026	0.023628								3.41026
	3.41393	-0.0250923								3.41424	-0.00190937														3.41424	-0.0290171		3.41424	0.00746134		3.41424	-0.042559		3.41424	0.00730982		3.41424	-0.024721		3.41424	0.0229735								3.41424
	3.41791	-0.0247382								3.41822	-0.002489														3.41822	-0.0286002		3.41822	0.00725742		3.41822	-0.0438321		3.41822	0.00828729		3.41822	-0.0279828		3.41822	0.0223189								3.41822
	3.42189	-0.0232711								3.4222	-0.002489														3.4222	-0.0286492		3.4222	0.00694553		3.4222	-0.0441504		3.4222	0.0079473		3.4222	-0.0281545		3.4222	0.0214026								3.4222
	3.42587	-0.0206405								3.42618	-0.00211395														3.42618	-0.0290171		3.42618	0.00656166		3.42618	-0.0437867		3.42618	0.00658734		3.42618	-0.0261373		3.42618	0.0202899								3.42618
	3.42985	-0.0179592								3.43016	-0.00173889														3.43016	-0.029336		3.43016	0.00622578		3.43016	-0.0431501		3.43016	0.00543986		3.43016	-0.0242489		3.43016	0.0192755								3.43016
	3.43383	-0.0187687								3.43414	-0.00146613														3.43414	-0.0289926		3.43414	0.00635774		3.43414	-0.0391034		3.43414	0.00684233		3.43414	-0.0234764		3.43414	0.0191773								3.43414
	3.43781	-0.0196287								3.43812	-0.00115926														3.43812	-0.0286737		3.43812	0.00648969		3.43812	-0.0350111		3.43812	0.00820229		3.43812	-0.0227468		3.43812	0.0190791								3.43812
	3.44179	-0.0201346								3.4421	-0.00187528														3.4421	-0.0287228		3.4421	0.0061898		3.4421	-0.0348747		3.4421	0.0080748		3.4421	-0.0235193		3.4421	0.01885								3.4421
	3.44577	-0.0202357								3.44607	-0.00344369														3.44607	-0.0290907		3.44607	0.00555402		3.44607	-0.0378302		3.44607	0.00675733		3.44607	-0.0254936		3.44607	0.0184573								3.44607
	3.44975	-0.0203369								3.45005	-0.00487572														3.45005	-0.0294096		3.45005	0.00493024		3.45005	-0.0407402		3.45005	0.00556736		3.45005	-0.027382		3.45005	0.0180646								3.45005
	3.45372	-0.0232711								3.45403	-0.00439838														3.45403	-0.0287964		3.45403	0.00443842		3.45403	-0.042559		3.45403	0.00633234		3.45403	-0.0271245		3.45403	0.0177046								3.45403
	3.4577	-0.0263571								3.45801	-0.00388694														3.45801	-0.0281832		3.45801	0.00395859		3.45801	-0.0443778		3.45801	0.00709732		3.45801	-0.0269099		3.45801	0.0173446								3.45801
	3.46168	-0.0273183								3.46199	-0.00429609														3.46199	-0.0284775		3.46199	0.00371868		3.46199	-0.0449689		3.46199	0.00688483		3.46199	-0.0273391		3.46199	0.0176064								3.46199
	3.46566	-0.0253959								3.46597	-0.00552354														3.46597	-0.0295077		3.46597	0.00368269		3.46597	-0.0445142		3.46597	0.00577986		3.46597	-0.0283262		3.46597	0.0184246								3.46597
	3.46964	-0.0235241								3.46995	-0.0067169														3.46995	-0.0305379		3.46995	0.0036467		3.46995	-0.0439685		3.46995	0.00475988		3.46995	-0.0293133		3.46995	0.01921								3.46995
	3.47362	-0.0232711								3.47393	-0.00661461														3.47393	-0.0301209		3.47393	0.00315488		3.47393	-0.0392852		3.47393	0.00429239		3.47393	-0.0288412		3.47393	0.0190791								3.47393
	3.4776	-0.0231699								3.47791	-0.00651233														3.47791	-0.0297039		3.47791	0.00267505		3.47791	-0.0346019		3.47791	0.0038249		3.47791	-0.0283262		3.47791	0.0189809								3.47791
	3.48158	-0.023777								3.48189	-0.00736472														3.48189	-0.0299738		3.48189	0.00247112		3.48189	-0.0334197		3.48189	0.00458989		3.48189	-0.0283691		3.48189	0.0197991								3.48189
	3.48556	-0.0252947								3.48587	-0.00906952														3.48587	-0.0308813		3.48587	0.0025311		3.48587	-0.0355113		3.48587	0.00654484		3.48587	-0.0288841		3.48587	0.0215663								3.48587
	3.48953	-0.026863								3.48985	-0.0107743														3.48985	-0.0318134		3.48985	0.00260307		3.48985	-0.0376029		3.48985	0.00845729		3.48985	-0.0293991		3.48985	0.0233334								3.48985
	3.49351	-0.0271665								3.49383	-0.00937639														3.49383	-0.0318134		3.49383	0.00266305		3.49383	-0.0381485		3.49383	0.00981725		3.49383	-0.028412		3.49383	0.0224171								3.49383
	3.49749	-0.0273688								3.49781	-0.00797845														3.49781	-0.0318134		3.49781	0.00272303		3.49781	-0.0387396		3.49781	0.0111772		3.49781	-0.0274249		3.49781	0.0215008								3.49781
	3.50147	-0.02747								3.50178	-0.00647823														3.50178	-0.0319851		3.50178	0.00257908		3.50178	-0.0407402		3.50178	0.0116022		3.50178	-0.0271674		3.50178	0.0203881								3.50178
	3.50545	-0.02747								3.50576	-0.00484162														3.50576	-0.032353		3.50576	0.0022432		3.50576	-0.0443778		3.50576	0.0111347		3.50576	-0.0277253		3.50576	0.0190791								3.50576
	3.50943	-0.02747								3.50974	-0.00317092														3.50974	-0.0327455		3.50974	0.00190732		3.50974	-0.0479698		3.50974	0.0106247		3.50974	-0.0282833		3.50974	0.0177701								3.50974
	3.51341	-0.0261547								3.51372	-0.00344369														3.51372	-0.0321568		3.51372	0.0016914		3.51372	-0.0473787		3.51372	0.00888228		3.51372	-0.0287554		3.51372	0.0193409								3.51372
	3.51739	-0.024637								3.5177	-0.00378465														3.5177	-0.0315436		3.5177	0.00148747		3.5177	-0.0466512		3.5177	0.00713982		3.5177	-0.0292704		3.5177	0.0210099								3.5177
	3.52137	-0.0241817								3.52168	-0.00398923														3.52168	-0.0316662		3.52168	0.00142749		3.52168	-0.0455145		3.52168	0.00722482		3.52168	-0.0290558		3.52168	0.0219917								3.52168
	3.52535	-0.0256488								3.52566	-0.00409151														3.52566	-0.0327209		3.52566	0.00152346		3.52566	-0.0437867		3.52566	0.00951976		3.52566	-0.0280258		3.52566	0.0221226								3.52566
	3.52932	-0.0270653								3.52964	-0.0041938														3.52964	-0.0337511		3.52964	0.00161942		3.52964	-0.0420588		3.52964	0.0118147		3.52964	-0.0269528		3.52964	0.0222535								3.52964
	3.5333	-0.0241311								3.53362	-0.00606908														3.53362	-0.0325738		3.53362	0.00160743		3.53362	-0.0411949		3.53362	0.0119847		3.53362	-0.0282833		3.53362	0.0218935								3.53362
	3.53728	-0.0203369								3.5376	-0.00801255														3.5376	-0.0312492		3.5376	0.00159543		3.5376	-0.040422		3.5376	0.0120272		3.5376	-0.0297854		3.5376	0.0215335								3.5376
	3.54126	-0.0186675								3.54158	-0.00896723														3.54158	-0.0299002		3.54158	0.00152346		3.54158	-0.0407857		3.54158	0.0113047		3.54158	-0.0302146		3.54158	0.0214026								3.54158
	3.54524	-0.0211969								3.54556	-0.00852399														3.54556	-0.028453		3.54556	0.00134352		3.54556	-0.0427409		3.54556	0.00956226		3.54556	-0.0293133		3.54556	0.0215663								3.54556
	3.54922	-0.023777								3.54954	-0.00811484														3.54954	-0.0270303		3.54954	0.00116359		3.54954	-0.044696		3.54954	0.0078198		3.54954	-0.0284549		3.54954	0.0217626								3.54954
	3.5532	-0.0242323								3.55352	-0.00678509														3.55352	-0.0277662		3.55352	0.00105562		3.55352	-0.0463329		3.55352	0.00947726		3.55352	-0.0302575		3.55352	0.0213699								3.55352
	3.55718	-0.0242323								3.55749	-0.00538716														3.55749	-0.0286983		3.55749	0.000935667		3.55749	-0.0479698		3.55749	0.0114322		3.55749	-0.0322747		3.55749	0.0209117								3.55749
	3.56116	-0.0233217								3.56147	-0.00525078														3.56147	-0.0291888		3.56147	0.000935667		3.56147	-0.0472423		3.56147	0.0127922		3.56147	-0.0338627		3.56147	0.0210426								3.56147
	3.56513	-0.0203875								3.56545	-0.00692148														3.56545	-0.0290662		3.56545	0.00107962		3.56545	-0.0431046		3.56545	0.0132597		3.56545	-0.0347639		3.56545	0.021959								3.56545
	3.56911	-0.0174533								3.56943	-0.00859218														3.56943	-0.0289681		3.56943	0.00123556		3.56943	-0.0390124		3.56943	0.0137697		3.56943	-0.0356652		3.56943	0.022908								3.56943
	3.57309	-0.020084								3.57341	-0.00661461														3.57341	-0.0298511		3.57341	0.0016794		3.57341	-0.0364661		3.57341	0.0121547		3.57341	-0.0346781		3.57341	0.0217953								3.57341
	3.57707	-0.0242323								3.57739	-0.0041938														3.57739	-0.0308813		3.57739	0.00217123		3.57739	-0.0341472		3.57739	0.0102422		3.57739	-0.0334764		3.57739	0.0204209								3.57739
	3.58105	-0.0266606								3.58137	-0.00320502														3.58137	-0.0312738		3.58137	0.00223121		3.58137	-0.0346929		3.58137	0.00964726		3.58137	-0.0322747		3.58137	0.0197336								3.58137
	3.58503	-0.0247382								3.58535	-0.00456886														3.58535	-0.0306115		3.58535	0.00161942		3.58535	-0.0399673		3.58535	0.0111347		3.58535	-0.0309442		3.58535	0.0201263								3.58535
	3.58901	-0.0228158								3.58933	-0.00596679														3.58933	-0.0299738		3.58933	0.00100764		3.58933	-0.0452871		3.58933	0.0126222		3.58933	-0.0296567		3.58933	0.020519								3.58933
	3.59299	-0.0235746								3.59331	-0.00787616														3.59331	-0.0297775		3.59331	0.000755731		3.59331	-0.0451507		3.59331	0.0116447		3.59331	-0.0288841		3.59331	0.0218935								3.59331
	3.59697	-0.0235746								3.59729	-0.00992192														3.59729	-0.0296794		3.59729	0.000563799		3.59729	-0.0441959		3.59729	0.0103272		3.59729	-0.0281974		3.59729	0.0234316								3.59729
										3.60127	-0.0107743														3.60127	-0.0299002		3.60127	0.000671761		3.60127	-0.0431046		3.60127	0.00951976		3.60127	-0.0280687		3.60127	0.0239225								3.60127
										3.60525	-0.00954686														3.60525	-0.0306851		3.60525	0.00130753		3.60525	-0.0416496		3.60525	0.00981725		3.60525	-0.0288841		3.60525	0.0224826								3.60525
										3.60923	-0.00831941														3.60923	-0.0314945		3.60923	0.00194331		3.60923	-0.0401946		3.60923	0.0101147		3.60923	-0.0296996		3.60923	0.0210754								3.60923
										3.61321	-0.00784207														3.61321	-0.0308322		3.61321	0.00190732		3.61321	-0.0413313		3.61321	0.0102422		3.61321	-0.0288412		3.61321	0.0213699								3.61321
										3.61718	-0.00750111														3.61718	-0.0299002		3.61718	0.00175138		3.61718	-0.0429227		3.61718	0.0103272		3.61718	-0.0276395		3.61718	0.0220244								3.61718
										3.62116	-0.00709196														3.62116	-0.029753		3.62116	0.00143949		3.62116	-0.0439685		3.62116	0.00947726		3.62116	-0.026824		3.62116	0.0222208								3.62116
										3.62514	-0.00641004														3.62514	-0.0311511		3.62514	0.00081571		3.62514	-0.0439231		3.62514	0.00667233		3.62514	-0.026867		3.62514	0.0215008								3.62514
										3.62912	-0.00576221														3.62912	-0.0325492		3.62912	0.000191932		3.62912	-0.0438321		3.62912	0.0039099		3.62912	-0.026867		3.62912	0.0208136								3.62912
										3.6331	-0.00647823														3.6331	-0.0318624		3.6331	0.00025191		3.6331	-0.0422407		3.6331	0.00322992		3.6331	-0.0283691		3.6331	0.0220571								3.6331
										3.63708	-0.00750111														3.63708	-0.0307096		3.63708	0.000467833		3.63708	-0.0402401		3.63708	0.00301742		3.63708	-0.0302575		3.63708	0.0237589								3.63708
										3.64106	-0.00835351														3.64106	-0.0296549		3.64106	0.000539808		3.64106	-0.0389669		3.64106	0.00297493		3.64106	-0.0313305		3.64106	0.0243807								3.64106
										3.64504	-0.00886495														3.64504	-0.0288454		3.64504	0.000263906		3.64504	-0.0392398		3.64504	0.00348491		3.64504	-0.0306867		3.64504	0.0224826								3.64504
										3.64902	-0.00934229														3.64902	-0.028036		3.64902	0		3.64902	-0.0395126		3.64902	0.0039524		3.64902	-0.0300429		3.64902	0.0206172								3.64902
										3.653	-0.00862627														3.653	-0.0277907		3.653	1.19957e-05		3.653	-0.0406948		3.653	0.00590735		3.653	-0.0296137		3.653	0.0203227								3.653
										3.65698	-0.0076034														3.65698	-0.0277171		3.65698	9.59658e-05		3.65698	-0.0421952		3.65698	0.00824479		3.65698	-0.0292704		3.65698	0.0204863								3.65698
										3.66096	-0.00664871														3.66096	-0.0279624		3.66096	0.000227919		3.66096	-0.0427863		3.66096	0.00990225		3.66096	-0.0273391		3.66096	0.0204209								3.66096
										3.66494	-0.00596679														3.66494	-0.0289926		3.66494	0.000467833		3.66494	-0.0411949		3.66494	0.00973226		3.66494	-0.0213305		3.66494	0.0197663								3.66494
										3.66892	-0.00525078														3.66892	-0.0300228		3.66892	0.000719744		3.66892	-0.0396035		3.66892	0.00960476		3.66892	-0.015279		3.66892	0.0191445								3.66892
										3.67289	-0.00627365														3.67289	-0.0314209		3.67289	0.000839701		3.67289	-0.0390579		3.67289	0.00990225		3.67289	-0.0124893		3.67289	0.01849								3.67289
										3.67687	-0.00627365														3.67687	-0.0314209		3.67687	0.000839701		3.67687	-0.0390579		3.67687	0.00990225		3.67687	-0.0124893		3.67687	0.01849								3.67687
[truncated: 7 more columns]

## Sheet: Figure 1d
	BRD4 1-530 CK2					BRD4 1-530 B					BRD4 1-530 I					BRD4 1-579 I					BRD4 1-579 B					BRD4 1-579 CK2					BRD4 1-722 I					BRD4 1-722 B					BRD4 1-722 CK2
	volume (mL)	Relative refractive index	volume (ml)	MW		volume (mL)	Relative refractive index	volume (ml)	MW		volume (mL)	Relative refractive index	volume (ml)	MW		volume (mL)	Relative refractive index	volume (ml)	MW		volume (mL)	Relative refractive index	volume (ml)	MW		volume (mL)	Relative refractive index	volume (ml)	MW		volume (mL)	Relative refractive index	volume (ml)	MW		volume (mL)	Relative refractive index	volume (ml)	MW		volume (mL)	Relative refractive index	volume (ml)	MW
	-0.302184	0.000531588	10.8965	90342		-0.302184	3.13717e-05	10.7491	78174.4		-0.302184	0.000118542	10.9456	87435.1		-0.302184	0.00202421	9.77246	137880		-0.302184	0.000842359	10.4973	86359.3		-0.302184	0.000509622	9.80317	133314		-0.302184	0.000410465	11.8854	144348		-0.302184	0.000857669	12.3092	102694		-0.302184	0.000387648	11.8547	159574
	-0.295047	0.000435034	10.9027	90126.8		-0.295797	-3.41275e-05	10.7552	78001.9		-0.295047	2.58813e-05	10.9518	87644.3		-0.295297	0.00189671	9.7786	139872		-0.295606	0.000666681	10.5034	86485.2		-0.296047	0.000560193	9.80932	133209		-0.295172	5.15e-05	11.8916	145946		-0.295422	0.000296709	12.3154	102567		-0.295797	0.000382111	11.8608	159795
	-0.288909	0.000452228	10.9088	89772.1		-0.289922	-1.06361e-05	10.7614	77871.8		-0.288409	8.59366e-05	10.9579	87816.8		-0.289409	0.00195324	9.78475	139223		-0.289027	0.000774729	10.5095	86588.7		-0.288034	0.000722846	9.81546	133252		-0.288784	0.00121195	11.8977	146080		-0.288047	0.00120949	12.3215	102341		-0.287909	0.00077686	11.867	159810
	-0.282397	0.00076202	10.9149	89350.2		-0.282534	0.000265132	10.7675	77920.3		-0.282522	0.000262564	10.9641	87935.4		-0.283272	0.00254304	9.79089	138707		-0.282449	0.00144681	10.5157	86712.7		-0.283022	0.00104415	9.8216	133212		-0.281534	0.00317649	11.9039	146137		-0.282284	0.00418992	12.3277	102089		-0.281659	0.00139332	11.8731	159842
	-0.275397	0.00109266	10.9211	89027.1		-0.276897	0.000628568	10.7737	78063.7		-0.275009	0.000466106	10.9702	88004.2		-0.276272	0.00324741	9.79703	138314		-0.275871	0.00234111	10.5218	86873.8		-0.276647	0.00147255	9.82774	133207		-0.275897	0.00447009	11.91	146157		-0.275647	0.00649461	12.3338	101856		-0.275397	0.00212585	11.8793	159918
	-0.268134	0.00149602	10.9272	88620.4		-0.270509	0.00100387	10.7798	78283		-0.269134	0.000687401	10.9764	88046		-0.268634	0.00390897	9.80317	137994		-0.269292	0.00313213	10.528	87017.2		-0.270259	0.00190396	9.83388	133295		-0.269259	0.00524536	11.9161	146271		-0.269259	0.00797718	12.34	101667		-0.269509	0.00280613	11.8854	159903
	-0.262872	0.00185404	10.9334	88429.5		-0.263884	0.00144523	10.7859	78590.2		-0.262622	0.000895064	10.9825	88102.6		-0.263497	0.00461303	9.80932	137706		-0.262714	0.00398658	10.5341	87141.2		-0.263747	0.00228951	9.84003	133361		-0.262747	0.00584614	11.9223	146534		-0.262634	0.00907278	12.3461	101576		-0.262747	0.00339646	11.8916	159906
	-0.256109	0.00222347	10.9395	88179.1		-0.257372	0.00185777	10.7921	78849.7		-0.256109	0.00110311	10.9886	88167.1		-0.256859	0.00530937	9.81546	137457		-0.256136	0.004577	10.5403	87238.8		-0.256984	0.00265493	9.84617	133412		-0.256247	0.00628769	11.9284	146842		-0.256122	0.00997493	12.3522	101446		-0.256122	0.00397927	11.8977	159955
	-0.249609	0.00228134	10.9456	87941.1		-0.250859	0.0023205	10.7982	79066.1		-0.249609	0.0013499	10.9948	88185		-0.250234	0.00607562	9.8216	137458		-0.249557	0.00520303	10.5464	87340.8		-0.250484	0.00297854	9.85231	133470		-0.249734	0.00669942	11.9346	147248		-0.249609	0.0106824	12.3584	101248		-0.249609	0.00449527	11.9038	160020
	-0.243097	0.00230768	10.9518	87660.4		-0.244347	0.00277087	10.8044	79225.1		-0.242847	0.00144792	11.0009	88226.6		-0.243722	0.00622024	9.82774	137452		-0.242979	0.00594803	10.5525	87436.3		-0.243972	0.00327519	9.85845	133461		-0.242972	0.00722932	11.9407	147454		-0.243097	0.011653	12.3645	101045		-0.243097	0.00508465	11.91	160137
	-0.236459	0.00223489	10.9579	87362.3		-0.237597	0.00271646	10.8105	79303.5		-0.236459	0.00148308	11.0071	88283.7		-0.237084	0.00622791	9.83388	137486		-0.2364	0.00593797	10.5587	87580		-0.237209	0.00367116	9.8646	133428		-0.236459	0.00744448	11.9468	147597		-0.236597	0.0118065	12.3707	100884		-0.236584	0.00524551	11.9161	160255
	-0.229947	0.00216203	10.9641	87106.3		-0.231084	0.00266191	10.8167	79346.9		-0.229697	0.00143067	11.0132	88362.6		-0.230572	0.0060189	9.84003	137507		-0.229822	0.00592792	10.5648	87809.2		-0.230697	0.00363333	9.87074	133441		-0.229959	0.00749152	11.953	147755		-0.229834	0.0117237	12.3768	100802		-0.230084	0.00523684	11.9223	160290
	-0.223197	0.00200454	10.9702	86837.1		-0.224572	0.00254569	10.8228	79353.3		-0.223184	0.00137815	11.0194	88481.2		-0.223947	0.00581001	9.84617	137444		-0.223244	0.00578229	10.571	88077.3		-0.224197	0.0035955	9.87688	133456		-0.223447	0.00727267	11.9591	147987		-0.223322	0.0116408	12.383	100747		-0.223447	0.00522818	11.9284	160296
	-0.216684	0.00187928	10.9764	86574.4		-0.218059	0.00234584	10.8289	79313.1		-0.216684	0.00124623	11.0255	88586.1		-0.217434	0.00540439	9.85231	137196		-0.216665	0.00537698	10.5771	88446.4		-0.217684	0.00348684	9.88302	133417		-0.216684	0.00705362	11.9653	148240		-0.216809	0.0106315	12.3891	100577		-0.216934	0.00476623	11.9346	160321
	-0.210172	0.0018055	10.9825	86400.3		-0.211309	0.00217306	10.8351	79277.5		-0.210047	0.00113886	11.0316	88720.2		-0.210797	0.00503987	9.85845	136891		-0.210087	0.00503881	10.5832	88767.1		-0.210922	0.00328764	9.88917	133360		-0.210047	0.0065138	11.9714	148490		-0.210059	0.00973786	12.3952	100557		-0.210172	0.0043105	11.9407	160450
	-0.203659	0.00170154	10.9886	86295.7		-0.204797	0.0019954	10.8412	79176.1		-0.203534	0.00103442	11.0378	88820.5		-0.204159	0.00480961	9.8646	136622		-0.203508	0.00460076	10.5894	89006.8		-0.204409	0.00303255	9.89531	133342		-0.203547	0.00589909	11.9776	148690		-0.203547	0.00901622	12.4014	100485		-0.203672	0.00390964	11.9468	160528
	-0.196909	0.00159102	10.9948	86244.4		-0.198284	0.00179673	10.8474	79071.1		-0.196772	0.000983194	11.0439	88896.5		-0.197659	0.00454806	9.87074	136472		-0.19693	0.00421477	10.5955	89188.1		-0.197909	0.0027774	9.90145	133397		-0.197034	0.00535008	11.9837	148841		-0.197034	0.00816222	12.4075	100486		-0.197034	0.00358249	11.953	160609
	-0.190397	0.00145847	11.0009	86151.1		-0.191647	0.00166141	10.8535	78992.6		-0.190272	0.00091864	11.0501	88982.9		-0.191147	0.00431842	9.87688	136380		-0.190352	0.00399632	10.6017	89325.4		-0.191147	0.00259932	9.90759	133439		-0.190522	0.00498016	11.9898	148966		-0.190522	0.00737291	12.4137	100428		-0.190522	0.00335137	11.9591	160690
	-0.183884	0.0013942	11.0071	85917.7		-0.185022	0.00158415	10.8597	78993.5		-0.183634	0.000864065	11.0562	89055.4		-0.184634	0.00412271	9.88302	136205		-0.183773	0.00390587	10.6078	89410.9		-0.184759	0.00244561	9.91374	133518		-0.183759	0.00466468	11.996	149092		-0.183772	0.00692364	12.4198	100406		-0.184009	0.00315613	11.9653	160810
	-0.177247	0.00131763	11.0132	85661.5		-0.178509	0.0015141	10.8658	78998.4		-0.177122	0.000806441	11.0624	89116.1		-0.177872	0.00398933	9.88917	135991		-0.177195	0.00375171	10.614	89457		-0.177997	0.00234218	9.91988	133566		-0.177259	0.00425476	12.0021	149275		-0.177259	0.0064161	12.4259	100416		-0.177259	0.00292687	11.9714	160926
	-0.170747	0.0012599	11.0194	85385.2		-0.171997	0.0014002	10.8719	79016.5		-0.170609	0.000745405	11.0685	89198.5		-0.171372	0.00390442	9.89531	135799		-0.170616	0.00354922	10.6201	89527.2		-0.171497	0.00226065	9.92602	133599		-0.170747	0.00399497	12.0083	149508		-0.170747	0.00590917	12.4321	100460		-0.170872	0.00271482	11.9776	161001
	-0.163984	0.00119683	11.0255	85205.4		-0.165234	0.00128897	10.8781	79046.1		-0.164109	0.000705961	11.0746	89312.7		-0.164859	0.00372431	9.90145	135573		-0.164038	0.00345312	10.6262	89660.9		-0.164859	0.0021571	9.93216	133569		-0.164109	0.0037791	12.0144	149673		-0.164234	0.00547473	12.4382	100453		-0.164109	0.00257242	11.9837	161084
	-0.157597	0.00111379	11.0316	85022.6		-0.158734	0.00117074	10.8842	79108.5		-0.157472	0.000651343	11.0808	89433.6		-0.158222	0.00349036	9.90759	135390		-0.15746	0.00322874	10.6324	89801.4		-0.158347	0.00202599	9.9383	133498		-0.157597	0.00336923	12.0206	149808		-0.157484	0.00498309	12.4444	100413		-0.157597	0.00235536	11.9898	161142
	-0.150834	0.00101201	11.0378	84866.9		-0.152222	0.00106573	10.8904	79168		-0.150709	0.00060245	11.0869	89516.5		-0.151709	0.00332765	9.91374	135183		-0.150881	0.00304919	10.6385	89930.5		-0.151834	0.00188176	9.94445	133434		-0.150847	0.00295808	12.0267	149946		-0.150972	0.00451626	12.4505	100411		-0.151097	0.00214074	11.996	161148
	-0.144334	0.000927974	11.0439	84732.8		-0.145709	0.000934839	10.8965	79207.6		-0.144197	0.000549525	11.0931	89587.8		-0.144947	0.00320793	9.91988	135029		-0.144303	0.00295139	10.6447	90020		-0.145334	0.00180231	9.95059	133398		-0.144334	0.00251152	12.0328	150063		-0.144459	0.00412667	12.4567	100426		-0.144459	0.00198765	12.0021	161132
	-0.137822	0.000822177	11.0501	84663.8		-0.138947	0.000796738	10.9027	79245.4		-0.137697	0.000500452	11.0992	89629.5		-0.138447	0.00301798	9.92602	134925		-0.137724	0.00270143	10.6508	90068.4		-0.138697	0.00170972	9.95673	133404		-0.137697	0.00199571	12.039	150211		-0.137697	0.00373001	12.4628	100422		-0.137947	0.00171117	12.0083	161107
	-0.131309	0.000714822	11.0562	84611.6		-0.132434	0.000642454	10.9088	79279.6		-0.131059	0.000447454	11.1053	89661.4		-0.131934	0.0027936	9.93216	134891		-0.131146	0.00248199	10.657	90044.2		-0.132184	0.00152967	9.96287	133432		-0.131184	0.00153432	12.0451	150291		-0.131197	0.00331456	12.4689	100418		-0.131184	0.00159413	12.0144	161088
	-0.124547	0.000694266	11.0624	84555.9		-0.125934	0.000526751	10.9149	79300.4		-0.124547	0.000411801	11.1115	89664.2		-0.125422	0.00258552	9.9383	134800		-0.124568	0.00236002	10.6631	90016.6		-0.125422	0.00141509	9.96902	133476		-0.124684	0.00107577	12.0513	150379		-0.124684	0.00291397	12.4751	100404		-0.124809	0.00148398	12.0205	161046
	-0.118034	0.000582948	11.0685	84497		-0.119172	0.000418597	10.9211	79323.4		-0.118034	0.000374843	11.1176	89631.1		-0.118659	0.00242663	9.94445	134665		-0.117989	0.0022041	10.6692	89987.2		-0.118922	0.00139228	9.97516	133529		-0.118172	0.000716851	12.0574	150432		-0.118172	0.00252303	12.4812	100416		-0.118047	0.00124218	12.0267	161113
	-0.111534	0.000440893	11.0746	84437		-0.112659	0.000329889	10.9272	79343.2		-0.111409	0.000316494	11.1238	89612.9		-0.112159	0.00231795	9.95059	134546		-0.111411	0.00213617	10.6754	89931.3		-0.112284	0.00111302	9.9813	133570		-0.111534	0.00050155	12.0636	150496		-0.111534	0.00222753	12.4874	100395		-0.111534	0.00109176	12.0328	161152
	-0.104772	0.000399676	11.0808	84374.9		-0.106022	0.000260808	10.9334	79380.3		-0.104897	0.000263325	11.1299	89608.3		-0.105647	0.00212612	9.95673	134422		-0.104833	0.0020009	10.6815	89867		-0.105772	0.000967204	9.98744	133608		-0.105022	0.000369557	12.0697	150593		-0.105034	0.00184521	12.4935	100451		-0.105022	0.000910504	12.039	161183
	-0.0982593	0.000357938	11.0869	84280.6		-0.0995218	0.000239058	10.9395	79404		-0.0981343	0.000230504	11.1361	89625.4		-0.0990093	0.00197597	9.96287	134303		-0.0982542	0.0017849	10.6877	89806.6		-0.0992593	0.000920337	9.99359	133642		-0.0982718	0.000262459	12.0758	150741		-0.0982718	0.00140509	12.4997	100402		-0.0983968	0.000723086	12.0451	161162
	-0.0917468	0.000294187	11.0931	84204.8		-0.0930093	0.000226065	10.9456	79435		-0.0916218	0.000192185	11.1422	89665.1		-0.0924968	0.00185656	9.96902	134205		-0.0916758	0.00157703	10.6938	89759		-0.0925093	0.000831238	9.99973	133665		-0.0917593	0.000192073	12.082	150867		-0.0917593	0.00108343	12.5058	100330		-0.0918843	0.000575918	12.0513	161134
	-0.0849968	0.000273061	11.0992	84153.2		-0.0863718	0.000162194	10.9518	79468.2		-0.0851218	0.0001407	11.1483	89720.2		-0.0857468	0.00177813	9.97516	134135		-0.0850974	0.00146428	10.7	89707.3		-0.0861218	0.00079898	10.0059	133679		-0.0851218	0.000152255	12.0881	150937		-0.0852468	0.000751718	12.5119	100264		-0.0851218	0.00048392	12.0574	161145
	-0.0784843	0.000250674	11.1053	84083.9		-0.0798593	0.000100875	10.9579	79485.1		-0.0784843	0.000125328	11.1545	89771.1		-0.0792343	0.00161222	9.9813	134104		-0.078519	0.00137862	10.7061	89641.9		-0.0793593	0.000586885	10.012	133671		-0.0786093	7.21e-05	12.0943	151019		-0.0784843	0.00053425	12.5181	100146		-0.0786093	0.000348653	12.0635	161152
	-0.0719718	0.000206612	11.1115	84036.2		-0.0731093	8.01532e-05	10.9641	79492.1		-0.0719718	0.000100594	11.1606	89804.2		-0.0725968	0.00148398	9.98744	134050		-0.0719406	0.00118345	10.7122	89581.9		-0.0728468	0.000471053	10.0182	133682		-0.0721093	9.54e-06	12.1004	151122		-0.0719843	0.000450151	12.5242	100041		-0.0719718	0.000216035	12.0697	161164
	-0.0654593	0.000120935	11.1176	83972.3		-0.0665968	3.66271e-05	10.9702	79493.7		-0.0652093	6.58127e-05	11.1668	89807.9		-0.0662093	0.00140183	9.99359	133982		-0.0653622	0.00110222	10.7184	89548.4		-0.0663468	0.000462157	10.0243	133661		-0.0650968	1.55e-05	12.1066	151190		-0.0654718	0.00033542	12.5304	99952.2		-0.0654718	0.000151789	12.0758	161168
	-0.0589593	4.32746e-05	11.1238	83918.4		-0.0600843	6.48143e-06	10.9764	79506.7		-0.0588343	3.71539e-05	11.1729	89774.1		-0.0594593	0.00138825	9.99973	133922		-0.0587838	0.000990262	10.7245	89553.5		-0.0597093	0.00045326	10.0304	133622		-0.0588343	2.2e-05	12.1127	151294		-0.0589593	0.0002245	12.5365	99905.4		-0.0589593	7.52e-05	12.082	161163
	-0.0521968	4.77605e-06	11.1299	83829.6		-0.0535718	3.75208e-06	10.9825	79520.5		-0.0520718	2.1068e-05	11.1791	89717.7		-0.0529468	0.00137437	10.0059	133851		-0.0522054	0.000938474	10.7307	89594.2		-0.0531968	0.000398702	10.0366	133572		-0.0523218	3.77e-05	12.1188	151415		-0.0521968	7.81e-05	12.5427	99889.3		-0.0524468	5.4e-05	12.0881	161136
	-0.0456843	-3.82926e-05	11.1361	83708.9		-0.0468218	-2.32032e-05	10.9886	79533.1		-0.0455593	-9.0204e-08	11.1852	89649.9		-0.0464343	0.0012715	10.012	133807		-0.045627	0.00088581	10.7368	89628.8		-0.0464343	0.00037809	10.0427	133542		-0.0458093	3.85e-05	12.125	151550		-0.0456968	-5.65e-05	12.5488	99905		-0.0458093	-1.12e-05	12.0943	161083
	-0.0391718	-5.58866e-05	11.1422	83566.5		-0.0403093	-2.3393e-05	10.9948	79546.1		-0.0390468	-3.46436e-05	11.1913	89577.8		-0.0396718	0.00123905	10.0182	133749		-0.0390486	0.000765451	10.7429	89648.5		-0.0400468	0.000357398	10.0489	133490		-0.0390593	-1.86e-05	12.1311	151623		-0.0391843	-0.000240324	12.5549	99955.4		-0.0393093	-0.000106468	12.1004	161042
	-0.0325468	-5.68939e-05	11.1483	83419.2		-0.0337968	1.86156e-05	11.0009	79555.9		-0.0322968	-7.20534e-05	11.1975	89509.3		-0.0332968	0.00123066	10.0243	133711		-0.0324703	0.000648319	10.7491	89655.2		-0.0332968	0.00029902	10.055	133406		-0.0325468	-7.56e-05	12.1373	151688		-0.0324218	-0.000329255	12.5611	100014		-0.0325468	-0.000158997	12.1065	161011
	-0.0260343	-5.79548e-05	11.1545	83289		-0.0272843	2.02784e-05	11.0071	79566.9		-0.0259093	-8.56042e-05	11.2036	89430.3		-0.0265343	0.00121048	10.0304	133662		-0.0258919	0.000485006	10.7552	89669.1		-0.0267843	0.000237626	10.0612	133324		-0.0260343	-0.000110934	12.1434	151672		-0.0259093	-0.000378531	12.5672	100092		-0.0260343	-0.000168929	12.1127	160974
	-0.0193968	-6.39631e-05	11.1606	83178.3		-0.0206593	2.20108e-05	11.0132	79571.2		-0.0191468	-9.02305e-05	11.2098	89342.1		-0.0200218	0.00117788	10.0366	133603		-0.0193135	0.000458381	10.7614	89707.1		-0.0202718	0.000212675	10.0673	133246		-0.0192718	-0.000114514	12.1495	151636		-0.0194093	-0.000502517	12.5734	100168		-0.0195218	-0.000178862	12.1188	160936
	-0.0128843	-0.000100064	11.1668	83084.4		-0.0141468	2.06863e-05	11.0194	79561.3		-0.0126343	-9.49683e-05	11.2159	89255.8		-0.0135093	0.00100159	10.0427	133533		-0.0127351	0.000410783	10.7675	89727.3		-0.0137593	0.00018436	10.0734	133148		-0.0127718	-0.000117882	12.1557	151636		-0.0128968	-0.000509323	12.5795	100170		-0.0127718	-0.000262035	12.125	160891
	-0.00613425	-0.000105053	11.1729	83019		-0.00738425	-2.39729e-05	11.0255	79546		-0.00600925	-0.000109895	11.2221	89178.1		-0.00700925	0.000911657	10.0489	133454		-0.0061567	0.000447659	10.7737	89702.1		-0.00700925	0.000156126	10.0796	133056		-0.00625925	-0.00013056	12.1618	151631		-0.00613425	-0.000606585	12.5856	100180		-0.00625925	-0.000279309	12.1311	160861
	0.000378246	-0.000110156	11.1791	82974.1		-0.000871754	-2.05354e-05	11.0316	79517		0.000503246	-8.23963e-05	11.2282	89107.2		-0.000371754	0.000867289	10.055	133373		0.000421695	0.000475708	10.7798	89651.4		-0.000496754	0.000128706	10.0857	133004		0.000253246	-0.000143238	12.168	151630		0.000378246	-0.000714904	12.5918	100173		0.000253246	-0.000300072	12.1373	160816
	0.00689075	-0.000149851	11.1852	82928.1		0.00562825	-7.39379e-06	11.0378	79490.6		0.00701575	-6.48227e-05	11.2343	89052.1		0.00639075	0.00087557	10.0612	133308		0.00700008	0.000482035	10.7859	89578.2		0.00601575	0.000111943	10.0919	132966		0.00701575	-0.000178909	12.1741	151637		0.00687825	-0.000724437	12.5979	100190		0.00689075	-0.000301683	12.1434	160778
	0.0136532	-0.000157677	11.1913	82879.4		0.0123907	3.90338e-05	11.0439	79469.6		0.0135282	-6.022e-05	11.2405	88991.1		0.0129032	0.000969088	10.0673	133273		0.0135785	0.00048332	10.7921	89468.4		0.0126532	9.52229e-05	10.098	132952		0.0135157	-0.00021118	12.1803	151652		0.0133907	-0.000803193	12.6041	100227		0.0135157	-0.000303295	12.1495	160764
	0.0200282	-0.000165687	11.1975	82842.2		0.0187782	3.62933e-05	11.0501	79454.7		0.0202907	-5.12212e-05	11.2466	88901.6		0.0194032	0.000978571	10.0734	133260		0.0201569	0.000484604	10.7982	89341		0.0191532	2.22473e-05	10.1041	132932		0.0200282	-0.000287864	12.1864	151679		0.0201532	-0.000816622	12.6102	100267		0.0200282	-0.000313069	12.1557	160755
	0.0267907	-0.000184441	11.2036	82784.9		0.0255407	3.37848e-05	11.0562	79442.4		0.0267907	-4.8061e-05	11.2528	88799.6		0.0260407	0.000982118	10.0796	133229		0.0267353	0.000471175	10.8044	89223.1		0.0259157	5.80124e-05	10.1103	132884		0.0267907	-0.000298609	12.1925	151715		0.0266657	-0.000789815	12.6164	100275		0.0266657	-0.000296035	12.1618	160736
	0.0331782	-0.000192464	11.2098	82725.7		0.0320407	2.11584e-05	11.0624	79442.9		0.0333032	-4.77562e-05	11.2589	88706.9		0.0325532	0.000985538	10.0857	133166		0.0333136	0.000474842	10.8105	89117.3		0.0324282	5.41819e-05	10.1164	132850		0.0333032	-0.000309151	12.1987	151777		0.0331657	-0.000757455	12.6225	100262		0.0331782	-0.000291902	12.168	160692
	0.0399407	-0.000200309	11.2159	82640.1		0.0386782	2.87342e-05	11.0685	79445.4		0.0400657	-4.73398e-05	11.265	88620.9		0.0390657	0.000978811	10.0919	133076		0.039892	0.000489891	10.8167	89042.6		0.0390657	5.03934e-05	10.1226	132833		0.0398032	-0.000335519	12.2048	151850		0.0398032	-0.000758643	12.6286	100212		0.0396782	-0.000287771	12.1741	160643
	0.0464407	-0.000205844	11.2221	82544.6		0.0451907	3.44161e-05	11.0746	79441.2		0.0465782	-4.67163e-05	11.2712	88537.3		0.0458157	0.000972325	10.098	132985		0.0464704	0.000588802	10.8228	89008.2		0.0455657	3.69866e-05	10.1287	132830		0.0463157	-0.000227487	12.211	151911		0.0463157	-0.00075987	12.6348	100143		0.0464407	-0.000277033	12.1803	160589
	0.0530782	-0.000226248	11.2282	82451.4		0.0517032	1.12584e-05	11.0808	79446		0.0530782	-4.86569e-05	11.2773	88453.4		0.0523282	0.000888249	10.1041	132906		0.0530488	0.000603264	10.8289	89003.5		0.0520782	0.000117235	10.1349	132798		0.0530782	-0.000236494	12.2171	151974		0.0530782	-0.000778957	12.6409	100098		0.0528282	-0.00027231	12.1864	160520
	0.0595907	-0.000246712	11.2343	82358.4		0.0584532	-1.17522e-05	11.0869	79461.7		0.0595907	-4.79845e-05	11.2835	88375.5		0.0588407	0.000928196	10.1103	132778		0.0596272	0.000643162	10.8351	89015.3		0.0588407	0.000140532	10.141	132726		0.0595907	-0.000245297	12.2233	151973		0.0595782	-0.000798126	12.6471	100073		0.0595907	-0.000267543	12.1925	160446
	0.0661032	-0.000257451	11.2405	82271.4		0.0649657	-9.70624e-06	11.0931	79472.2		0.0662282	-4.72563e-05	11.2896	88314.1		0.0656032	0.000926665	10.1164	132622		0.0662056	0.000629631	10.8412	89044.7		0.0653532	0.000145462	10.1471	132628		0.0660907	-0.000258056	12.2294	151957		0.0660907	-0.000848837	12.6532	100041		0.0660907	-0.000266895	12.1987	160360
	0.0728532	-0.000268245	11.2466	82187.7		0.0714782	-2.35888e-05	11.0992	79470.5		0.0727407	-6.01956e-05	11.2958	88263.5		0.0721032	0.000924868	10.1226	132428		0.072784	0.000616099	10.8474	89050.2		0.0718532	0.000141247	10.1533	132517		0.0726032	-0.000323215	12.2355	151930		0.0726032	-0.000869932	12.6594	100014		0.0726032	-0.000266245	12.2048	160266
	0.0793657	-0.000300524	11.2528	82108.3		0.0779907	-6.66692e-05	11.1053	79457.9		0.0794907	-3.95024e-05	11.3019	88242.9		0.0786157	0.000906915	10.1287	132246		0.0793624	0.000583446	10.8535	89034.5		0.0783657	0.000137037	10.1594	132409		0.0793657	-0.000338125	12.2417	151899		0.0793657	-0.000925784	12.6655	99989.6		0.0792407	-0.000271829	12.211	160177
	0.0860032	-0.000319389	11.2589	82035.9		0.0847407	-0.000109338	11.1115	79450.3		0.0860032	-2.82178e-05	11.308	88204.5		0.0851282	0.000910141	10.1349	132069		0.0859408	0.000578261	10.8597	88979		0.0851282	0.000109126	10.1656	132314		0.0860032	-0.0003549	12.2478	151872		0.0858657	-0.000924067	12.6716	99986.5		0.0857532	-0.000342476	12.2171	160100
	0.0923907	-0.000362478	11.265	81958.2		0.0911282	-0.000166135	11.1176	79456.9		0.0927657	-3.08236e-05	11.3142	88124.7		0.0918907	0.000913622	10.141	131884		0.0925192	0.000591408	10.8658	88875.7		0.0917657	0.000113714	10.1717	132215		0.0923782	-0.000371462	12.254	151836		0.0923782	-0.000922346	12.6778	99949.9		0.0923782	-0.000347435	12.2232	160028
	0.0991532	-0.000354867	11.2712	81848.4		0.0978907	-0.000187869	11.1238	79459		0.0991532	-3.35966e-05	11.3203	88021.7		0.0982657	0.000908663	10.1471	131711		0.0990975	0.000568973	10.8719	88752.5		0.0981407	0.000115176	10.1779	132100		0.0991407	-0.000361912	12.2601	151795		0.0991407	-0.00102574	12.6839	99944.8		0.0988907	-0.000338528	12.2294	159949
	0.105653	-0.000357513	11.2773	81710.1		0.104403	-0.000201323	11.1299	79437.2		0.105653	-2.65783e-05	11.3265	87915.6		0.105028	0.000893365	10.1533	131568		0.105676	0.000546537	10.8781	88637.1		0.104653	0.000116685	10.184	131993		0.105653	-0.000369653	12.2663	151744		0.105653	-0.00117205	12.6901	99938.7		0.105653	-0.000335169	12.2355	159882
	0.112166	-0.000360153	11.2835	81538.5		0.110903	-0.000219596	11.1361	79398.9		0.112416	-1.74917e-05	11.3326	87823.4		0.111541	0.000868719	10.1594	131441		0.112254	0.000488518	10.8842	88540.1		0.111291	0.000121978	10.1901	131870		0.112291	-0.000377495	12.2724	151687		0.112153	-0.00109248	12.6962	99911.2		0.112166	-0.000367433	12.2417	159816
	0.118803	-0.000379523	11.2896	81379.1		0.117666	-0.000247802	11.1422	79346.6		0.118803	-1.76044e-05	11.3388	87736.2		0.118053	0.000742754	10.1656	131294		0.118833	0.000493576	10.8904	88495		0.118053	0.000106621	10.1963	131757		0.118791	-0.00040485	12.2785	151632		0.118666	-0.00104906	12.7024	99878.5		0.118666	-0.000399699	12.2478	159750
	0.125316	-0.000406543	11.2958	81229.5		0.124178	-0.000251154	11.1483	79295.7		0.125566	-1.75498e-05	11.3449	87635.1		0.124816	0.000828905	10.1717	131113		0.125411	0.000498632	10.8965	88504.2		0.124553	9.11755e-05	10.2024	131639		0.125303	-0.000423764	12.2847	151575		0.125428	-0.00102696	12.7085	99830.3		0.125178	-0.000395089	12.254	159678
	0.132066	-0.00041567	11.3019	81089		0.130691	-0.000213212	11.1545	79245.8		0.132066	-2.66443e-05	11.351	87522.6		0.131316	0.000872128	10.1779	130928		0.131989	0.000632045	10.9026	88498.7		0.131066	7.61223e-05	10.2086	131533		0.131816	-0.000442677	12.2908	151522		0.131941	-0.00108321	12.7146	99784.8		0.132066	-0.000397579	12.2601	159587
	0.138578	-0.00042491	11.308	80974.5		0.137203	-0.000205271	11.1606	79196.4		0.138578	-2.82347e-05	11.3572	87410.1		0.137828	0.000890785	10.184	130777		0.138568	0.000672209	10.9088	88440.3		0.137578	3.92957e-05	10.2147	131531		0.138578	-0.000477261	12.297	151475		0.138441	-0.00113947	12.7208	99719.8		0.138453	-0.000400128	12.2662	159470
	0.145091	-0.000400156	11.3142	80885.3		0.143828	-0.000200356	11.1668	79141.5		0.145216	-5.43959e-06	11.3633	87299.6		0.144341	0.000902846	10.1901	130685		0.145146	0.000675174	10.9149	88345.8		0.144341	0	10.2209	131548		0.145078	-0.000449559	12.3031	151427		0.145078	-0.00121709	12.7269	99631.6		0.144953	-0.00043295	12.2724	159358
	0.151603	-0.000384468	11.3203	80808.2		0.150341	-0.000195511	11.1729	79081.8		0.151728	7.96269e-06	11.3695	87205.8		0.151103	0.000902115	10.1963	130651		0.151725	0.00067814	10.9211	88241.3		0.150841	7.57845e-05	10.227	131548		0.151591	-0.000431547	12.3092	151354		0.151591	-0.00111112	12.7331	99532.7		0.151466	-0.000392782	12.2785	159271
	0.158353	-0.000386448	11.3265	80728.2		0.157103	-0.000185257	11.1791	79017.9		0.158478	1.93252e-05	11.3756	87120.3		0.157603	0.000901119	10.2024	130608		0.158303	0.00067145	10.9272	88181.7		0.157353	0.000115651	10.2331	131496		0.158353	-0.000383381	12.3154	151289		0.158353	-0.00100092	12.7392	99445.4		0.158228	-0.000350694	12.2847	159187
	0.164866	-0.000388541	11.3326	80635.6		0.163491	-0.000129276	11.1852	78944.3		0.164991	2.55803e-05	11.3818	87046.2		0.164241	0.000887216	10.2086	130557		0.164881	0.000636046	10.9334	88166.5		0.163866	0.000112044	10.2393	131377		0.164991	-0.000298075	12.3215	151211		0.164866	-0.000901187	12.7454	99380		0.164741	-0.000334174	12.2908	159100
	0.171378	-0.000408416	11.3388	80539.9		0.170241	-5.39778e-05	11.1913	78858.8		0.171503	2.20565e-05	11.3879	86963.4		0.170753	0.000894165	10.2147	130473		0.17146	0.000708322	10.9395	88149		0.170628	0.000108523	10.2454	131227		0.171378	-0.000269961	12.3277	151130		0.171491	-0.000617515	12.7515	99319.3		0.171253	-0.000317654	12.297	159032
	0.177891	-0.00045221	11.3449	80439.3		0.176753	-2.92466e-05	11.1975	78767.3		0.178016	1.85328e-05	11.394	86886.3		0.177391	0.00089959	10.2209	130374		0.178038	0.000731546	10.9456	88082.2		0.177128	4.50924e-05	10.2516	131060		0.177878	-0.000241937	12.3338	151051		0.178003	-0.000471124	12.7576	99279.9		0.177878	-0.000313886	12.3031	158967
	0.184641	-0.000439347	11.351	80313.3		0.183266	9.63407e-06	11.2036	78695.1		0.184766	2.89765e-05	11.4002	86789.5		0.183891	0.000904876	10.227	130256		0.184617	0.00078381	10.9518	87999.3		0.183641	0.000135904	10.2577	130869		0.184641	-0.000157328	12.34	150969		0.184516	-0.000467535	12.7638	99278.3		0.184391	-0.000271025	12.3092	158886
	0.191153	-0.000435805	11.3572	80159.8		0.189903	0.000102648	11.2098	78619.4		0.191278	3.82065e-05	11.4063	86666.1		0.190403	0.000939685	10.2331	130138		0.191195	0.000867936	10.9579	87906.5		0.190278	0.000161958	10.2638	130680		0.191153	-9.99e-05	12.3461	150873		0.191028	-0.00038749	12.7699	99273.5		0.191153	-0.000207209	12.3154	158794
	0.197666	-0.000405728	11.3633	80002.4		0.196403	0.000143368	11.2159	78529.5		0.197791	4.39579e-05	11.4125	86537		0.197166	0.000971961	10.2393	130035		0.197773	0.000951862	10.9641	87814.2		0.196791	0.000249596	10.27	130489		0.197666	-0.00010227	12.3522	150781		0.197778	-0.000363985	12.7761	99281.9		0.197666	-0.000175978	12.3215	158691
	0.204428	-0.000388059	11.3695	79843.3		0.203166	0.000170591	11.2221	78392.6		0.204303	4.97094e-05	11.4186	86402.3		0.203678	0.000984057	10.2454	129937		0.204352	0.000962852	10.9702	87736.7		0.203553	0.000252974	10.2761	130333		0.204166	-9.42e-05	12.3584	150700		0.204291	-0.000229212	12.7822	99246.7		0.204291	-0.000167083	12.3277	158588
	0.210928	-0.000378979	11.3756	79673.6		0.209678	0.000174874	11.2282	78253.9		0.211053	6.56413e-05	11.4248	86271.3		0.210178	0.000991796	10.2516	129826		0.21093	0.000988988	10.9764	87703.1		0.210053	0.000243403	10.2823	130194		0.210928	-2.68e-05	12.3645	150619		0.210803	-5.4e-05	12.7883	99212.7		0.210803	-0.000158202	12.3338	158476
	0.217566	-0.000369834	11.3818	79555.4		0.216316	0.000179235	11.2343	78145.1		0.217691	7.0418e-05	11.4309	86134.1		0.216691	0.000997375	10.2577	129685		0.217509	0.000965949	10.9825	87731.4		0.216566	0.000233838	10.2884	130050		0.217441	4.54e-05	12.3707	150532		0.217566	4.61e-05	12.7945	99176.4		0.217316	-4.39e-05	12.34	158337
	0.223953	-0.000365118	11.3879	79449.6		0.222816	0.000212291	11.2405	78067.5		0.224203	6.57901e-05	11.437	85993.1		0.223453	0.00100321	10.2638	129513		0.224087	0.00094287	10.9886	87795.9		0.223078	0.000211412	10.2946	129964		0.223953	5.28e-05	12.3768	150434		0.224066	6.4e-05	12.8006	99151.3		0.224078	-1.03e-05	12.3461	158197
	0.230716	-0.000356084	11.394	79357.5		0.229328	0.000230497	11.2466	78025.6		0.230716	6.11622e-05	11.4432	85863.9		0.229966	0.00096157	10.27	129387		0.230665	0.000882407	10.9948	87852.4		0.229841	0.000203527	10.3007	129875		0.230703	0.000116499	12.383	150346		0.230578	7.72e-05	12.8068	99118.5		0.230453	5.69e-06	12.3522	158070
	0.237216	-0.000350892	11.4002	79299		0.236091	0.000224654	11.2528	77999.3		0.237216	6.87272e-05	11.4493	85747.6		0.236591	0.000951162	10.2761	129277		0.237244	0.00087488	11.0009	87863.5		0.236341	0.000187528	10.3068	129743		0.237091	0.000139507	12.3891	150271		0.237091	0.000128445	12.8129	99075.2		0.237216	1.31e-05	12.3584	157968
	0.243853	-0.000366135	11.4063	79267.3		0.242478	0.000218578	11.2589	77942.3		0.243853	8.07365e-05	11.4555	85651.1		0.243103	0.000940641	10.2823	129155		0.243822	0.000871033	11.0071	87775.9		0.242853	0.000171534	10.313	129604		0.243853	0.000162211	12.3952	150195		0.243853	0.000139449	12.8191	99018.1		0.243728	1.45e-05	12.3645	157881
	0.250366	-0.000381438	11.4125	79247.6		0.249228	0.000189652	11.265	77848.8		0.250366	7.27273e-05	11.4616	85547.6		0.249616	0.000930396	10.2884	128944		0.250401	0.000867137	11.0132	87663.1		0.249616	0.000287851	10.3191	129458		0.250366	0.000163026	12.4014	150111		0.250353	0.000130207	12.8252	98944.7		0.250241	2.93e-06	12.3707	157780
	0.257003	-0.000417307	11.4186	79240.1		0.255741	0.000169317	11.2712	77735.6		0.257128	6.48296e-05	11.4677	85415.1		0.256378	0.00094898	10.2946	128688		0.256979	0.000915194	11.0194	87510.6		0.256128	0.000306617	10.3253	129275		0.256866	0.000153596	12.4075	150011		0.256866	0.000120968	12.8313	98865.8		0.256741	-8.64e-06	12.3768	157648
	0.263503	-0.000421745	11.4248	79227.1		0.262253	0.000129792	11.2773	77609.4		0.263641	4.54248e-05	11.4739	85250.8		0.262878	0.000955323	10.3007	128425		0.263557	0.000916393	11.0255	87349		0.262753	0.000295122	10.3314	129097		0.263503	0.000144055	12.4137	149907		0.263378	2.42e-05	12.8375	98798.6		0.263503	-5.98e-05	12.3829	157485
	0.270141	-0.000382777	11.4309	79179.4		0.268766	0.00010889	11.2835	77479		0.270141	1.46176e-05	11.48	85085		0.269391	0.000961678	10.3068	128171		0.270136	0.000917492	11.0316	87169.8		0.269266	0.000283493	10.3376	128966		0.270016	0.000131755	12.4198	149782		0.270141	-3.07e-05	12.8436	98752.2		0.270016	-0.000101425	12.3891	157323
	0.276653	-0.000378624	11.437	79097		0.275516	-3.06085e-06	11.2896	77347		0.276903	2.26023e-05	11.4862	84950.9		0.276028	0.000956182	10.313	127957		0.276714	0.000848053	11.0378	86994.1		0.275778	0.000240382	10.3437	128881		0.276778	0.000119253	12.426	149651		0.276641	-9.83e-05	12.8498	98704.3		0.276528	-5.74e-05	12.3952	157157
	0.283166	-0.000376437	11.4432	78994.2		0.282028	-8.11861e-05	11.2958	77222.4		0.283416	1.69639e-05	11.4923	84825.5		0.282541	0.000958965	10.3191	127746		0.283292	0.000846755	11.0439	86831.2		0.282291	0.000218219	10.3498	128835		0.283278	8.91e-05	12.4321	149544		0.283153	-4.52e-05	12.8559	98623.4		0.283153	-4.56e-05	12.4014	156996
	0.289916	-0.000374137	11.4493	78872.8		0.288541	-0.000146102	11.3019	77118.7		0.289928	1.13255e-05	11.4985	84700.4		0.289041	0.000961736	10.3253	127525		0.289871	0.0007952	11.0501	86630.7		0.289041	0.000228041	10.356	128803		0.289916	6.12e-05	12.4382	149486		0.289916	1.2e-05	12.8621	98563.5		0.289666	-4.54e-05	12.4075	156858
	0.296428	-0.000400611	11.4555	78741.8		0.295303	-0.000264698	11.308	77024.5		0.296428	6.50931e-05	11.5046	84556.1		0.295678	0.000953463	10.3314	127303		0.296449	0.000726777	11.0562	86404.9		0.295553	0.000250851	10.3621	128693		0.296428	7.16e-05	12.4444	149465		0.296303	2.11e-05	12.8682	98520.9		0.296428	-4.53e-05	12.4137	156720
	0.302941	-0.000394848	11.4616	78610.2		0.301803	-0.000349383	11.3142	76929.2		0.303191	6.78437e-05	11.5107	84401.4		0.302441	0.000883147	10.3376	127118		0.303028	0.000684336	11.0623	86178.7		0.302066	0.000245477	10.3683	128519		0.302941	6.31e-05	12.4505	149442		0.303053	2.43e-05	12.8743	98477.1		0.302941	-7.28e-05	12.4198	156588
	0.309578	-0.000391696	11.4677	78451.2		0.308316	-0.000411147	11.3203	76810.6		0.309703	7.04828e-05	11.5169	84237.2		0.308953	0.000876278	10.3437	126972		0.309606	0.00069225	11.0685	85974.2		0.308828	0.000240189	10.3744	128311		0.309441	5.47e-05	12.4567	149389		0.309566	1.13e-05	12.8805	98449		0.309566	-8.86e-05	12.4259	156464
	0.316078	-0.000388609	11.4739	78289.3		0.315078	-0.000479839	11.3265	76697.6		0.316341	6.73188e-05	11.523	84071.6		0.315578	0.000925851	10.3498	126792		0.316184	0.000794601	11.0746	85797.9		0.315328	0.000220196	10.3806	128182		0.316078	2.39e-05	12.4628	149293		0.316078	-1.71e-06	12.8866	98441		0.316078	-9.91e-05	12.4321	156342
	0.322841	-0.000397024	11.48	78106.7		0.321591	-0.000576585	11.3326	76587.5		0.322841	7.0571e-05	11.5292	83925.4		0.322091	0.00093841	10.356	126563		0.322763	0.000835065	11.0808	85667.1		0.321841	0.000227434	10.3867	128018		0.322591	-1.63e-05	12.4689	149152		0.322591	-9.62e-05	12.8928	98426.3		0.322591	-0.000109597	12.4382	156204
	0.329353	-0.000414068	11.4862	77930.4		0.328091	-0.000630235	11.3388	76487.4		0.329353	7.34083e-05	11.5353	83793.6		0.328603	0.000936618	10.3621	126364		0.329341	0.000850851	11.0869	85609.7		0.328353	0.000231025	10.3928	127792		0.329353	-8.85e-05	12.4751	148978		0.329341	-0.000156888	12.8989	98395.7		0.329228	-0.000140276	12.4444	156075
	0.335991	-0.000413648	11.4923	77771.9		0.334603	-0.000631872	11.3449	76414.6		0.336116	7.63571e-05	11.5415	83653.9		0.335241	0.000934953	10.3683	126198		0.33592	0.000884018	11.0931	85603.6		0.335116	0.000231634	10.399	127489		0.335853	-6.25e-05	12.4812	148763		0.335853	-0.000256683	12.9051	98343.4		0.335728	-0.000132473	12.4505	155924
	0.342753	-0.000406614	11.4985	77657.4		0.341241	-0.000692196	11.351	76364.3		0.342628	3.75554e-05	11.5476	83518.4		0.341741	0.000918797	10.3744	126103		0.342498	0.000889627	11.0992	85596.4		0.341616	0.000232154	10.4051	127222		0.342366	8.96e-06	12.4874	148532		0.342366	-0.000283884	12.9112	98282.4		0.342491	-0.000120805	12.4567	155733
	0.349128	-0.000403035	11.5046	77557.3		0.347753	-0.000793523	11.3572	76319.8		0.349128	5.46827e-05	11.5537	83388.8		0.348253	0.000958786	10.3806	126025		0.349076	0.000895212	11.1053	85538.6		0.348128	0.000229611	10.4113	127002		0.349128	2.52e-05	12.4935	148309		0.349128	-0.000286222	12.9173	98214		0.349003	-0.0001018	12.4628	155510
	0.355641	-0.000407151	11.5107	77442		0.354516	-0.000863245	11.3633	76270.4		0.355766	8.39237e-05	11.5599	83294.4		0.355016	0.000942576	10.3867	125978		0.355655	0.00089771	11.1115	85425.7		0.354891	0.000190219	10.4174	126854		0.355641	1.67e-05	12.4997	148110		0.355628	-0.000288643	12.9235	98136.1		0.355516	-9.25e-05	12.4689	155272
	0.362278	-0.000411208	11.5169	77323		0.361016	-0.000927611	11.3695	76197.5		0.362403	8.51547e-05	11.566	83213.8		0.361528	0.000926111	10.3928	125888		0.362233	0.000900107	11.1176	85293.6		0.361403	0.000211534	10.4235	126735		0.362141	8.16e-06	12.5058	147930		0.362141	-0.000304518	12.9296	98059.4		0.362016	-8.85e-05	12.4751	155074
	0.368791	-0.000436724	11.523	77206.8		0.367653	-0.000956744	11.3756	76079.6		0.368916	8.633e-05	11.5722	83121.8		0.368041	0.000879068	10.399	125782		0.368812	0.000889637	11.1238	85153.1		0.367903	0.000221068	10.4297	126564		0.368653	-1.23e-05	12.5119	147768		0.368653	-0.000311167	12.9358	97979.9		0.368778	-8.44e-05	12.4812	154903
	0.375291	-0.000438393	11.5292	77103		0.374166	-0.000981387	11.3818	75936.6		0.375416	7.87912e-05	11.5783	82980.3		0.375041	0.000901991	10.4051	125638		0.37539	0.000851251	11.1299	84985.8		0.374416	0.000197806	10.4358	126346		0.375416	-5.58e-05	12.5181	147621		0.375416	-0.000372436	12.9419	97870.9		0.375291	-8.43e-05	12.4874	154747
	0.382053	-0.00043963	11.5353	76999.7		0.380678	-0.000996893	11.3879	75811.4		0.381928	9.01318e-05	11.5845	82793.1		0.381178	0.00094579	10.4113	125444		0.381968	0.0009088	11.1361	84867.8		0.381178	0.000174628	10.442	126094		0.381928	-0.000137627	12.5242	147489		0.381916	-0.000338737	12.948	97745.6		0.381803	-8.42e-05	12.4935	154625
	0.388566	-0.000453839	11.5415	76867.2		0.387178	-0.00102383	11.394	75711.6		0.388691	9.56029e-05	11.5906	82574.9		0.387816	0.000954564	10.4174	125248		0.388547	0.00091989	11.1422	84786.7		0.387691	0.00016882	10.4481	125758		0.388553	-0.000226957	12.5304	147342		0.388428	-0.000333971	12.9542	97625.4		0.388303	-9.58e-05	12.4997	154496
	0.395203	-0.00046015	11.5476	76714		0.393816	-0.00106789	11.4002	75628		0.395203	0.000100963	11.5967	82377.9		0.394328	0.000967039	10.4235	125061		0.395125	0.00091979	11.1483	84716.1		0.394191	0.000185102	10.4543	125454		0.395066	-0.000167924	12.5365	147174		0.395191	-0.000332584	12.9603	97526.9		0.395066	-0.000136969	12.5058	154326
	0.401703	-0.000437386	11.5537	76538.5		0.400328	-0.00109199	11.4063	75536.6		0.401703	0.000108313	11.6029	82219.5		0.401078	0.000962387	10.4297	124874		0.401703	0.00091979	11.1545	84607.3		0.400703	0.000188048	10.4604	125168		0.401578	-0.0001298	12.5427	146991		0.401703	-0.000331276	12.9665	97441.6		0.401578	-0.000124671	12.5119	154126
	0.408216	-0.000426615	11.5599	76381.6		0.407091	-0.00110502	11.4125	75481.8		0.408341	0.000103832	11.609	82090.2		0.407591	0.000957494	10.4358	124703		0.408282	0.0009085	11.1606	84467.7		0.407466	0.000191078	10.4665	124886		0.408341	-0.000129101	12.5488	146807		0.408216	-0.000333425	12.9726	97371.9		0.408216	-0.000112359	12.5181	153908
	0.414853	-0.000424417	11.566	76251.7		0.413591	-0.00110053	11.4186	75434.9		0.414853	9.92959e-05	11.6152	81974.8		0.414103	0.000959504	10.442	124571		0.41486	0.000924686	11.1668	84314.3		0.413978	0.000230376	10.4727	124657		0.414853	-0.000130413	12.5549	146649		0.414716	-0.000355309	12.9788	97320.1		0.414728	-0.000101187	12.5242	153710
	0.421366	-0.000422278	11.5722	76121.8		0.420228	-0.00109595	11.4248	75438.6		0.421491	8.6413e-05	11.6213	81860.4		0.420616	0.000955746	10.4481	124490		0.421439	0.000934577	11.1729	84180		0.420478	0.00022878	10.4788	124361		0.421353	-0.000131714	12.5611	146518		0.421478	-0.000192884	12.9849	97270.7		0.421228	-0.0001	12.5304	153524
	0.428116	-0.000428658	11.5783	76030.4		0.426741	-0.00105371	11.4309	75419.1		0.427991	0.000106873	11.6274	81760		0.427366	0.000904611	10.4543	124437		0.428017	0.000967348	11.1791	84106.6		0.427241	0.000227272	10.485	124114		0.427991	-0.000119301	12.5672	146378		0.427991	-0.000218508	12.991	97208.8		0.427991	-8.99e-05	12.5365	153377
	0.434628	-0.000450758	11.5845	75900.1		0.433253	-0.000988766	11.437	75374.4		0.434753	0.000118042	11.6336	81686.7		0.433878	0.000934883	10.4604	124431		0.434595	0.00100294	11.1852	84077.7		0.433753	0.000267608	10.4911	123866		0.434628	-0.000127994	12.5734	146223		0.434503	-0.000244131	12.9972	97136		0.434378	-5.65e-05	12.5426	153263
	0.441141	-0.000452206	11.5906	75774.7		0.440003	-0.00092805	11.4432	75313.3		0.441266	0.000117586	11.6397	81613.2		0.440516	0.000963043	10.4665	124396		0.441174	0.0010087	11.1913	84076.2		0.440266	0.000273161	10.4973	123659		0.441016	-0.000136485	12.5795	146088		0.441003	-0.000300421	13.0033	97061		0.441141	-4.94e-05	12.5488	153157
	0.447653	-0.000449288	11.5967	75652		0.446391	-0.000917457	11.4493	75272		0.447778	0.000117131	11.6459	81550		0.447028	0.000955405	10.4727	124300		0.447752	0.0010412	11.1975	83989.2		0.446778	0.000276015				0.447766	-0.000140033	12.5857	145926		0.447766	-0.000389511	13.0095	96977.2		0.447641	-5.36e-05	12.5549	153038
	0.454403	-0.000439137	11.6029	75515.9		0.453153	-0.000878964	11.4555	75277		0.454528	0.000113412	11.652	81481.5		0.453653	0.000947881	10.4788	124053		0.454331	0.00108874	11.2036	83762.2		0.453528	0.000277603				0.454278	-0.000152941	12.5918	145802		0.454278	-0.000320384	13.0156	96880.7		0.454153	-5.78e-05	12.5611	152891
	0.460916	-0.000436651	11.609	75375.9		0.459666	-0.000831516	11.4616	75294.3		0.461041	9.19305e-05	11.6582	81414.6		0.460166	0.000922281	10.485	123672		0.460909	0.0011028	11.2098	83519		0.460041	0.000279109				0.460791	-0.000165849	12.5979	145666		0.460791	-0.000309828	13.0218	96777.4		0.460791	-6.56e-05	12.5672	152726
	0.467553	-0.000434106	11.6152	75239.8		0.466291	-0.000809996	11.4677	75281		0.467678	0.000112691	11.6643	81314.2		0.466678	0.000858466	10.4911	123321		0.467487	0.00109442	11.2159	83273.1		0.466553	0.000278566				0.467553	-0.000159192	12.6041	145502		0.467541	-0.00030577	13.0279	96651.2		0.467303	-7.33e-05	12.5734	152526
	0.473941	-0.000443738	11.6213	75118.3		0.472803	-0.000758301	11.4739	75234.9		0.474191	0.000119301	11.6704	81203		0.473316	0.000864312	10.4973	123086		0.474066	0.00108605	11.2221	83069.3		0.473066	0.000278025				0.474053	-0.000133019	12.6102	145284		0.474053	-0.000301787	13.034	96513.6		0.474053	-8.38e-05	12.5795	152286
	0.480691	-0.000471231	11.6274	75037.3		0.479316	-0.000703371	11.48	75139.5		0.480816	0.000125961	11.6766	81081.6		0.479941	0.000870145	10.5034	122911		0.480644	0.00108809	11.2282	82891.8		0.479816	0.000262235				0.480566	-0.000134751	12.6164	145059		0.480566	-0.000276459	13.0402	96429.4		0.480441	-6.41e-05	12.5856	152063
	0.487203	-0.000474048	11.6336	74999.9		0.486078	-0.000645533	11.4862	75046.2		0.487203	0.000134841	11.6827	80968.4		0.486453	0.000856469	10.5095	122718		0.487223	0.00109013	11.2343	82778.9		0.486328	0.000246075				0.487078	-0.000136483	12.6225	144842		0.487078	-0.000229599	13.0463	96375		0.487203	-6.68e-05	12.5918	151806
	0.493841	-0.000468899	11.6397	74962.6		0.492453	-0.000580315	11.4923	74922.4		0.493841	0.000138446	11.6889	80859.5		0.493091	0.000799653	10.5157	122449		0.493801	0.000962852	11.2405	82721.8		0.492966	0.000229957				0.493841	-0.000114208	12.6286	144667		0.493703	-0.000219407	13.0525	96334.3		0.493716	-6.94e-05	12.5979	151604
	0.500353	-0.000469487	11.6459	74888.6		0.499216	-0.000554036	11.4985	74739		0.500353	0.000141994	11.695	80748.7		0.499603	0.000878116	10.5218	122112		0.500379	0.000890496	11.2466	82695.3		0.499478	0.000259929				0.500341	-9.17e-05	12.6348	144562		0.500216	-0.000226286	13.0586	96289.8		0.500216	-7.81e-05	12.6041	151390
	0.506978	-0.000470022	11.652	74783.9		0.505728	-0.000480899	11.5046	74542.2		0.507116	0.000145054	11.7012	80663.6		0.506228	0.000896103	10.528	121799		0.506958	0.00096525	11.2528	82652.5		0.505978	0.0002589				0.506853	-6.33e-05	12.6409	144498		0.506978	-0.000233086	13.0648	96223.5		0.506728	-5.61e-05	12.6102	151243
	0.513491	-0.000462209	11.6582	74660		0.512241	-0.000395322	11.5107	74318.2		0.513616	0.000145585	11.7073	80571.2		0.512741	0.000913976	10.5341	121557		0.513536	0.00100049	11.2589	82560.9		0.512741	0.000257961				0.513616	-6.89e-05	12.6471	144399		0.513491	-0.000251675	13.0709	96134.4		0.513491	-4.75e-05	12.6164	151101
	0.520128	-0.0004303	11.6643	74563		0.518741	-0.000338908	11.5169	74155.4		0.520253	0.000146178	11.7134	80464.6		0.519503	0.000925069	10.5403	121295		0.520115	0.00100588	11.265	82413.7		0.519253	0.000219496				0.520128	-7.43e-05	12.6532	144219		0.519991	-0.000270268	13.077	96031.4		0.520003	-3.89e-05	12.6225	150949
	0.526641	-0.000422498	11.6704	74482.2		0.525503	-0.000268395	11.523	74049.6		0.526766	0.000149976	11.7196	80379.7		0.526016	0.000937279	10.5464	121030		0.526693	0.00101127	11.2712	82219		0.525766	0.000258047				0.526628	-8.93e-05	12.6594	143986		0.526753	-0.00021169	13.0832	95911.3		0.526503	-4.34e-05	12.6286	150778
	0.533141	-0.000419582	11.6766	74413.6		0.532016	-0.000205994	11.5292	73992.2		0.533278	0.000151027	11.7257	80312.2		0.532641	0.000936226	10.5525	120844		0.533271	0.00101831	11.2773	82014.2		0.532266	0.000296621				0.533141	-2.82e-05	12.6655	143753		0.533266	-0.000188556	13.0893	95788		0.533266	-4.8e-05	12.6348	150603
	0.539903	-0.000416542	11.6827	74288.8		0.538528	-0.000161512	11.5353	73935.9		0.540028	0.000152184	11.7319	80244		0.539153	0.00093506	10.5587	120680		0.53985	0.00102014	11.2835	81862.9		0.539153	0.000277798				0.539778	-2.36e-06	12.6716	143508		0.539778	-0.000179259	13.0955	95681.4		0.539778	-7.08e-05	12.6409	150428
	0.546416	-0.000418501	11.6889	74135.9		0.545278	-4.95476e-05	11.5415	73839.7		0.546541	0.000150488	11.738	80161.8		0.545791	0.000881903	10.5648	120482		0.546428	0.00102197	11.2896	81784.2		0.545666	0.000258874				0.546291	2.35e-05	12.6778	143301		0.546278	-0.000169966	13.1016	95592.2		0.546291	1.99e-06	12.6471	150221
	0.552928	-0.000424178	11.695	73952.1		0.551791	3.63239e-05	11.5476	73680.5		0.553053	0.000152408	11.7442	80038.6		0.552303	0.000942276	10.571	120244		0.553006	0.000962552	11.2958	81758.4		0.552178	0.00021717				0.553166	5.5e-05	12.6839	143102		0.553041	-0.000145076	13.1077	95505.1		0.552791	4.12e-06	12.6532	149997
	0.559678	-0.000423671	11.7012	73733.1		0.558303	9.2915e-05	11.5537	73462.8		0.559566	0.000154329	11.7503	79943.6		0.558803	0.000973459	10.5771	120049		0.559585	0.000964451	11.3019	81707.9		0.558803	0.000200548				0.559553	3.74e-05	12.6901	142927		0.559553	-0.000145936	13.1139	95404.7		0.559428	-3.89e-06	12.6594	149817
	0.566066	-0.000423338	11.7073	73530.6		0.564816	0.000150327	11.5599	73237.5		0.566316	0.000144769	11.7564	79811.3		0.565441	0.000985236	10.5833	119889		0.566163	0.000996613	11.308	81655.9		0.565316	0.000208769				0.566066	1.97e-05	12.6962	142795		0.566066	-0.000146796	13.12	95268.4		0.565941	-1.19e-05	12.6655	149648
	0.572703	-0.000440978	11.7134	73372.9		0.571566	0.000231145	11.566	73052.4		0.572828	0.000112268	11.7626	79699.9		0.571953	0.000986166	10.5894	119730		0.572742	0.00100583	11.3142	81534.9		0.571828	0.000226931				0.572828	-1.68e-05	12.7024	142646		0.572691	-0.000154275	13.1262	95075.8		0.572703	-3.03e-05	12.6716	149471
	0.579341	-0.000359482	11.7196	73230.5		0.578078	0.000276762	11.5722	72890.5		0.579341	0.000145008	11.7687	79584.9		0.578591	0.000987221	10.5955	119478		0.57932	0.000997884	11.3203	81333.1		0.578341	0.000234668				0.579328	-2.85e-05	12.7085	142474		0.579203	-0.000104588	13.1323	94865.7		0.579203	2.65e-05	12.6778	149321
	0.585978	-0.000360329	11.7257	73067		0.584591	0.000315999	11.5783	72760.1		0.586103	0.000148832	11.7749	79495.9		0.585091	0.000914273	10.6017	119198		0.585898	0.000989935	11.3265	81182.1		0.585091	0.000242484				0.585841	-1.04e-06	12.7146	142239		0.585966	-9.17e-05	13.1385	94715.8		0.585716	2.31e-05	12.6839	149159
	0.592478	-0.000361241	11.7319	72885.1		0.591103	0.000367893	11.5845	72662		0.592853	0.0001467	11.781	79428.1		0.591853	0.00088636	10.6078	118956		0.592477	0.000987627	11.3326	81125.7		0.591478	0.000247419				0.592353	9.34e-05	12.7208	141970		0.592478	-7.89e-05	13.1446	94600.8		0.592478	1.97e-05	12.6901	148967
	0.599116	-0.000367298	11.738	72725.6		0.597866	0.000447552	11.5906	72598.3		0.599116	0.000144351	11.7871	79355.2		0.598366	0.000875304	10.614	118771		0.599055	0.000985318	11.3388	81102.7		0.598241	0.000254598				0.599116	0.000176983	12.7269	141694		0.599103	-7.29e-05	13.1507	94490.9		0.598991	9.74e-06	12.6962	148811
	0.605628	-0.000352467	11.7442	72565.6		0.604366	0.000488869	11.5967	72546.6		0.605628	0.000140508	11.7933	79270.2		0.605003	0.00087931	10.6201	118636		0.605634	0.000981236	11.3449	81042.5		0.604753	0.000258137				0.605616	0.000195751	12.7331	141430		0.605616	-7.77e-05	13.1569	94382		0.605491	1.21e-05	12.7023	148660
	0.612266	-0.000339983	11.7503	72472.4		0.610878	0.000524647	11.6029	72509.2		0.612391	0.000145158	11.7994	79169.1		0.611516	0.000883188	10.6262	118500		0.612212	0.000977139	11.351	80930.4		0.611253	0.000261673				0.612128	0.000200307	12.7392	141179		0.612128	-8.25e-05	13.163	94312.8		0.612003	5.62e-06	12.7085	148493
	0.618766	-0.000334068	11.7564	72402.7		0.617516	0.00058247	11.609	72429.9		0.618766	0.000144151	11.8056	79063.7		0.618016	0.000934647	10.6324	118319		0.61879	0.000940272	11.3572	80788.3		0.617891	0.000269616				0.618766	0.000196738	12.7454	140944		0.618766	-2.15e-05	13.1692	94287.2		0.618766	-8.32e-07	12.7146	148291
	0.625403	-0.000326717	11.7626	72344.3		0.624028	0.000636879	11.6152	72290.7		0.625528	0.000143316	11.8117	78949.6		0.624778	0.000943994	10.6385	118072		0.625369	0.00102373	11.3633	80639.6		0.624403	0.000277517				0.625278	0.000189258	12.7515	140758		0.625266	-8.5e-06	13.1753	94351		0.625278	-1.83e-05	12.7208	148033
	0.631916	-0.000322695	11.7687	72253.3		0.630778	0.000651716	11.6213	72085.5		0.632041	0.000136661	11.8179	78804.5		0.631291	0.000933932	10.6447	117709		0.631947	0.00101677	11.3695	80508.3		0.631166	0.00030092				0.632028	0.000181586	12.7576	140577		0.632028	4.64e-06	13.1815	94460.4		0.631916	-3.08e-05	12.7269	147785
	0.638553	-0.000318614	11.7749	72081.9		0.637291	0.000712542	11.6274	71864.5		0.638553	0.000144516	11.824	78648.6		0.637803	0.00092387	10.6508	117390		0.638526	0.00100981	11.3756	80399.9		0.637666	0.000305018				0.638541	0.000179738	12.7638	140366		0.638541	5.47e-05	13.1876	94556.1		0.638416	-4.48e-05	12.7331	147570
	0.645178	-0.000273881	11.781	71895		0.643803	0.000731697	11.6336	71662.1		0.645178	0.000144742	11.8301	78511.6		0.644428	0.000831134	10.657	117032		0.645104	0.000986824	11.3818	80324.9		0.644303	0.000306817				0.645053	0.000196266	12.7699	140195		0.645178	5.91e-05	13.1937	94591.7		0.644928	-6.91e-05	12.7392	147352
	0.651691	-0.000242333	11.7871	71682.7		0.650316	0.000750852	11.6397	71461.1		0.651691	0.000144919	11.8363	78411		0.650941	0.000843749	10.6631	116612		0.651682	0.000939473	11.3879	80275.8		0.650816	0.000308617				0.651566	0.000194072	12.7761	140004		0.651691	6.35e-05	13.1999	94533.5		0.651691	-5.18e-05	12.7453	147112
	0.658328	-0.000237428	11.7933	71506.2		0.657066	0.00076152	11.6459	71267.1		0.658453	0.000144942	11.8424	78364.9		0.657578	0.000844041	10.6692	115165		0.658261	0.000892244				0.657328	0.000307117				0.658328	0.000191676	12.7822	139799		0.658191	8.5e-05	13.206	94416.7		0.658078	-1.74e-05
	0.664841	-0.000228599	11.7994	71369.9		0.663578	0.000772041	11.652	71093		0.664966	0.000144853	11.8486	78296.5		0.664091	0.000844207				0.664839	0.000960055				0.664091	0.000305718				0.664828	0.000200721	12.7884	139535		0.664703	7.36e-05	13.2122	94311.2		0.664828	-1.95e-05
	0.671341	-0.000233145	11.8056	71233.4		0.670216	0.000805697	11.6582	70762.6		0.671591	0.000153573	11.8547	78200.2		0.670841	0.000819062				0.671417	0.000968347				0.670466	0.000297621				0.671341	0.000211989	12.7945	139304		0.671341	6.24e-05	13.2183	94208.7		0.671341	-2.16e-05
	0.678103	-0.000237567	11.8117	71074.7		0.676728	0.000811558				0.678103	0.000162242	11.8609	78064		0.677228	0.00076725				0.677996	0.000952261				0.677228	0.000289724				0.677853	0.000203943	12.8006	139084		0.677853	4.36e-05	13.2245	94126.9		0.677853	-4.97e-05
	0.684491	-0.000255891	11.8179	70917.9		0.683228	0.000810006				0.684616	0.0001828	11.867	77949.5		0.683991	0.000787108				0.684574	0.000936176				0.683741	0.000263368				0.684616	0.000195694	12.8068	138834		0.684603	2.5e-05	13.2306	94023.5		0.684491	-2.72e-05
	0.691253	-0.000215623	11.824	70794.7		0.689991	0.000808617				0.691128	0.000186787	11.8731	77797.5		0.690503	0.000802445				0.691153	0.0009088				0.690378	0.000276064				0.691241	0.000170556	12.8129	138585		0.691241	-1.73e-05	13.2367	93854.3		0.690991	-1.76e-05
	0.697753	-0.000212205	11.8301	70665.7		0.696378	0.000804869				0.697878	0.000190051	11.8793	77655.7		0.697128	0.000811986				0.697731	0.000970046				0.696878	0.000279777				0.697753	0.000160299	12.8191	138335		0.697753	4.83e-05	13.2429	93720.1		0.697503	-2.68e-05
	0.704266	-0.000210566	11.8363	70533.9		0.703141	0.0008402				0.704391	0.000179543	11.8854	77505.1		0.703641	0.000808486				0.704309	0.000991578				0.703391	0.000283494				0.704266	0.000150043	12.8252	138085		0.704266	9.87e-05	13.249	93538.9		0.704266	-3.59e-05
	0.710778	-0.000208927	11.8424	70370.9		0.709641	0.000847598				0.710903	0.000169036	11.8916	77355.5		0.710153	0.000804987				0.710888	0.00098815				0.709903	0.00028609				0.710778	0.000111654	12.8313	137836		0.710766	0.00010326	13.2552	93350.6		0.710903	-5.66e-05
	0.717416	-0.000202719	11.8486	70142.2		0.716153	0.000852394				0.717666	0.000175355	11.8977	77231.2		0.716791	0.000785997				0.717466	0.000984722				0.716666	0.00028404				0.717528	0.000106338	12.8375	137573		0.717528	0.000107876	13.2613	93142.5		0.717403	-8.45e-05
	0.723916	-0.000206995	11.8547	69915.9		0.722916	0.000848177				0.724166	0.000189492	11.9039	77112.4		0.723291	0.000771208				0.724045	0.000968547				0.723166	0.000281901				0.724041	0.000136071	12.8436	137295		0.723916	0.000222668	13.2674	92936.4		0.723916	-4.41e-05
	0.730678	-0.000211147	11.8609	69711.6		0.729428	0.000843804				0.730678	0.000193954	11.91	77000.4		0.730053	0.000758726				0.730623	0.000876828				0.729678	0.000297121				0.730553	0.000145531	12.8498	136969		0.730678	0.000210553	13.2736	92746.8		0.730428	-4.54e-05
	0.737191	-0.000225836	11.867	69553.4		0.735928	0.000857441				0.737191	0.000182953	11.9161	76926.9		0.736566	0.000781193				0.737201	0.000875739				0.736441	0.000297521				0.737066	0.000145046	12.8559	136647		0.737178	0.000198355	13.2797	92572.5		0.737191	-4.67e-05
	0.743828	-0.000220976	11.8731	69441		0.742441	0.000865122				0.744078	0.000172118	11.9223	76878.7		0.743078	0.000781637				0.74378	0.000878307				0.742953	0.000297721				0.743816	0.000139395	12.8621	136396		0.743691	0.000157277	13.2859	92412.7		0.743691	-5.27e-05
	0.750453	-0.000216121	11.8793	69429.6		0.749203	0.000862773				0.750341	0.000143764	11.9284	76820.5		0.749578	0.00078207				0.750358	0.00093098				0.749453	0.000295422				0.750328	0.000133936	12.8682	136079		0.750328	0.000137004	13.292	92271.1		0.750203	-0.000107725
	0.756841	-0.000210345	11.8854	69503.1		0.755716	0.000860269				0.757091	0.000184606	11.9346	76705.6		0.756216	0.000761367				0.756937	0.000943569				0.755966	0.000318113				0.756841	9.47e-05	12.8743	135862		0.756841	0.000116693	13.2982	92152		0.756716	-0.00011666
	0.763603	-0.000206199	11.8916	69588.8		0.762216	0.000860099				0.763603	0.000186832				0.762728	0.000761267				0.763515	0.000945268				0.762728	0.00032471				0.763603	0.000130987	12.8805	135654		0.763591	5.39e-05	13.3043	92043		0.763478	-0.000118727
	0.770116	-0.000203075				0.768853	0.000860013				0.770116	0.000189058				0.769491	0.00072335				0.770093	0.000946966				0.769116	0.000331308				0.769978	0.000140269	12.8866	135442		0.769978	7.31e-05	13.3104	91916.9		0.769978	-5.91e-05
	0.776741	-0.000209702				0.775366	0.00086016				0.776878	0.000188756				0.775866	0.000797775				0.776672	0.000949064				0.775866	0.000348501				0.776741	0.000134886	12.8928	135180		0.776741	0.000143995	13.3166	91770.8		0.776491	-1.52e-05
	0.783253	-0.000216382				0.782128	0.000875573				0.783378	0.000169101				0.782503	0.000799362				0.78325	0.000951162				0.782378	0.000335206				0.783253	0.000216152	12.8989	134900		0.783253	0.000174157	13.3227	91534.3		0.783128	-1.57e-05
	0.789766	-0.000232867				0.788503	0.000875549				0.789891	0.000171328				0.789266	0.000801076				0.789829	0.000917792				0.788891	0.000321812				0.789766	0.000217245	12.9051	134635		0.789753	0.000173605	13.3289	91330.7		0.789641	-1.62e-05
	0.796403	-0.000255433				0.795266	0.000875765				0.796528	0.00017361				0.795778	0.000767195				0.796407	0.000933678				0.795528	0.000291923				0.796391	0.0002121	12.9112	134379		0.796266	0.000173058	13.335	91152.7		0.796391	-3e-05
	0.802903	-0.000221702				0.801778	0.000868951				0.803041	0.000161056				0.802278	0.000757345				0.802985	0.000946966				0.802028	0.000303919				0.802903	0.000203087				0.803028	0.00014188	13.3412	91014		0.802903	-6.57e-05
	0.809666	-0.000219716				0.808291	0.000873588				0.809541	0.000152521				0.808791	0.000782794				0.809564	0.000960154				0.808791	0.000337006				0.809416	0.000194074				0.809541	0.000139087	13.3473	90908.8		0.809541	-7.42e-05
	0.816178	-0.000217848				0.814791	0.000891403				0.816303	0.000174244				0.815553	0.000794321				0.816142	0.000994452				0.815303	0.000346502				0.816178	0.000187636				0.816041	0.000147776	13.3534	90806.3		0.816053	-8.26e-05
	0.822691	-0.000217656				0.821428	0.000911602				0.822941	0.000186759				0.822066	0.000796482				0.82272	0.000991403				0.821941	0.000390191				0.822803	0.000181309				0.822803	0.000156549	13.3596	90690.5		0.822553	-5.6e-05
	0.829191	-0.000241686				0.828066	0.000911106				0.829453	0.000190497				0.828703	0.00079877				0.829299	0.000988353				0.828441	0.000400281				0.829316	0.000172468				0.829316	0.000179357	13.3657	90548.4		0.829316	-4.66e-05
	0.835828	-0.000265652				0.834578	0.000910533				0.835953	0.000188699				0.835078	0.00079168				0.835877	0.000966848				0.834953	0.000374791				0.835828	0.000173785				0.835828	0.000202165	13.3719	90388.7		0.835703	-3.72e-05
	0.842341	-0.0002892				0.841341	0.000900981				0.842466	0.000186906				0.841841	0.000757369				0.842456	0.000870733				0.841591	0.000349501				0.842341	0.000198049				0.842328	0.000202638	13.378	90232.1		0.842466	6.78e-06
	0.848978	-0.000285391				0.847841	0.00088444				0.849228	0.000179693				0.848478	0.000724518				0.849034	0.000928882				0.848103	0.000309516				0.849091	0.000198574				0.848966	0.000203154	13.3842	90089.5		0.848966	3.59e-06
	0.855741	-0.000288555				0.854353	0.000915786				0.855741	0.000154207				0.854991	0.000695207				0.855612	0.000952461				0.854853	0.000308117				0.855603	0.000195011				0.855478	0.000200924	13.3903	89963.7		0.855478	3.92e-07
	0.862241	-0.000291845				0.860866	0.000947133				0.862241	0.000159252				0.861491	0.000722703				0.862191	0.000960254				0.861366	0.000306617				0.862116	0.000191447				0.862241	0.00017738	13.3964	89857.9		0.861991	-1.47e-05
	0.868753	-0.000287536				0.867628	0.000949434				0.868878	0.000166824				0.868003	0.000722159				0.868769	0.000967948				0.867878	0.00032541				0.868753	0.000215332				0.868741	0.000153754	13.4026	89752.2		0.868753	-1.77e-05
	0.875391	-0.000280471				0.874128	0.000951572				0.875516	0.000174395				0.874766	0.000721869				0.875348	0.000982135				0.874391	0.000346902				0.875253	0.000223839				0.875253	7.26e-05	13.4087	89613.2		0.875253	-2.08e-05
	0.881903	-0.00027092				0.880641	0.000939742				0.882028	0.000170204				0.881278	0.000704485				0.881926	0.000988011				0.881141	0.000342404				0.882016	0.000232135				0.882016	7.6e-05	13.4149	89520.2		0.881766	-3.94e-05
	0.888403	-0.000263196				0.887153	0.000943268				0.888528	0.000166007				0.887778	0.000699242				0.888504	0.000930481				0.887653	0.000337905				0.888528	0.000276937				0.888528	7.43e-05	13.421	89475.8		0.888528	-2.3e-05
	0.895166	-0.000276434				0.893916	0.000946949				0.895166	0.000148495				0.894416	0.000666546				0.895083	0.000872832				0.894291	0.00032471				0.895166	0.000277647				0.895041	7.27e-05	13.4271	89394.8		0.895041	-2.4e-05
	0.901678	-0.00028979				0.900416	0.000933267				0.901678	0.000167834				0.900928	0.000633724				0.901661	0.000911597				0.900803	0.000359097				0.901678	0.000278458				0.901541	0.000168989	13.4333	89265.6		0.901553	-2.51e-05
	0.908191	-0.000330705				0.906928	0.00093717				0.908441	0.000176739				0.907566	0.000596237				0.90824	0.000905703				0.907303	0.000379609				0.908178	0.000289696				0.908303	0.000204957	13.4394	89111.2		0.908303	-2.87e-05
	0.914816	-0.000308087				0.913691	0.000926021				0.914941	0.000181187				0.914066	0.000597812				0.914818	0.000899908				0.914066	0.000400181				0.914691	0.000279213				0.914816	0.000193847	13.4456	88952.4		0.914816	1.22e-05
	0.921328	-0.000317885				0.920078	0.000917695				0.921578	0.000184738				0.920828	0.000599652				0.921396	0.000842359				0.920453	0.00038907				0.921453	0.000268527				0.921453	0.000182776	13.4517	88766.9		0.921328	-3.3e-06
	0.927966	-0.000327623				0.926703	0.000909517				0.928091	0.000188233				0.927341	0.00058355				0.927975	0.000872532				0.927216	0.00037809				0.927966	0.000248659				0.927953	0.000156992	13.4579	88619.8		0.927841	-1.88e-05
	0.934478	-0.000350541				0.933216	0.000884076				0.934603	0.000195965				0.933978	0.000574529				0.934553	0.00101475				0.933728	0.0003527				0.934466	0.000268109				0.934466	3.66e-05	13.464	88489.8		0.934466	-6.2e-05
	0.941228	-0.000336906				0.939978	0.00085792				0.941353	0.000196944				0.940478	0.000579156				0.941131	0.00100263				0.940228	0.000338505				0.941228	0.000287347				0.941228	6.11e-05	13.4701	88369.5		0.940978	-0.000120222
	0.947616	-0.000326003				0.946366	0.000861008				0.947741	0.000197761				0.946991	0.000583795				0.94771	0.000990511				0.946866	0.000337705				0.947741	0.000287604				0.947741	0.000132704	13.4763	88262.9		0.947741	-6.64e-05
	0.954378	-0.00031658				0.953116	0.000842599				0.954503	0.000226459				0.953503	0.000573829				0.954288	0.000954959				0.953378	0.000348701				0.954253	0.000284053				0.954241	0.000129017	13.4824	88142.1		0.954253	-3.96e-05
	0.960766	-0.000312087				0.959628	0.000847658				0.961016	0.000242257				0.960141	0.000612539				0.960867	0.000873221				0.960141	0.000346702				0.960753	0.000280511				0.960753	0.000125335	13.4886	87997.9		0.960878	-2.82e-05
	0.967516	-0.000314714				0.966141	0.000847188				0.967516	0.000251346				0.966766	0.00061747				0.967445	0.000856546				0.966641	0.000344703				0.967766	0.000278202				0.967516	5.79e-05	13.4947	87828.6		0.967391	-3.01e-05
	0.974153	-0.000317394				0.972903	0.000846873				0.974153	0.000257144				0.973403	0.000622413				0.974023	0.000926384				0.973278	0.000354199				0.974028	0.000289812				0.973903	9.69e-05	13.5009	87668		0.973903	-3.21e-05
	0.980666	-0.000327426				0.979403	0.000846616				0.980666	0.000237188				0.979916	0.000593463				0.980602	0.00094307				0.979791	0.000358997				0.980541	0.00028427				0.980653	0.000114554	13.507	87572.8		0.980416	-2.9e-05
	0.987303	-0.000343272				0.985916	0.00089143				0.987178	0.000217233				0.986428	0.000523377				0.98718	0.00095356				0.986303	0.000357198				0.987041	0.000278739				0.987166	0.000132129	13.5131	87473.9		0.987041	-3.29e-05
	0.993803	-0.000332776				0.992428	0.000890724				0.994066	0.000219466				0.993178	0.000626694				0.993759	0.000940172				0.992928	0.000355498				0.993803	0.000230107				0.993678	0.000141223	13.5193	87349.8		0.993553	-3.68e-05
	1.00044	-0.000327599				0.999066	0.000890094				1.00044	0.000230238				0.999566	0.000644552				1.00034	0.000926784				0.999441	0.000347102				1.00032	0.000245379				1.00044	0.000142393	13.5254	87259.3		1.00032	-5.03e-05
	1.00695	-0.000322481				1.00557	0.000884101				1.00695	0.000228366				1.00633	0.000656019				1.00692	0.000895611				1.00595	0.000339805				1.00683	0.00024976				1.00694	0.00014348	13.5316	87169.7		1.00683	-3.67e-05
	1.01347	-0.000317837				1.01233	0.000885687				1.01372	0.000226606				1.01284	0.000650402				1.01349	0.000848753				1.01272	0.000320212				1.01358	0.000253948				1.01345	0.000122326	13.5377	87127.8		1.01333	-3.37e-05
	1.01997	-0.000322032				1.01884	0.000887119				1.02023	0.000219037				1.01947	0.000644898				1.02007	0.000801994				1.01909	0.00032471				1.02009	0.000263957				1.01997	0.000111806	13.5439	87059.8		1.02009	-4.43e-05
	1.0266	-0.000326161				1.02548	0.000884726				1.02673	0.000222298				1.02598	0.000622447				1.02665	0.000775682				1.02585	0.000349701				1.0266	0.000299982				1.0266	7.28e-05	13.55	86950.1		1.0266	-5.49e-05
	1.03337	-0.000336086				1.03198	0.000886795				1.03324	0.00022394				1.03262	0.000552336				1.03323	0.000787607				1.03237	0.000370593				1.03312	0.000307224				1.0331	5.14e-05	13.5561	86796.5		1.03312	-9.9e-05
	1.03988	-0.000321714				1.03849	0.000888873				1.04	0.000225695				1.03913	0.000538199				1.03981	0.000794401				1.039	0.000375191				1.03987	0.000296831				1.03987	6.53e-05	13.5623	86661		1.03962	-6.84e-05
	1.04638	-0.000313357				1.04525	0.000884028				1.04639	0.000225968				1.04563	0.000539372				1.04639	0.000801195				1.0455	0.000379749				1.04638	0.00028663				1.04638	6.22e-05	13.5684	86559.1		1.04638	-6.95e-05
	1.05302	-0.000326083				1.05177	0.000882896				1.05314	0.000186045				1.05239	0.000638558				1.05296	0.000819279				1.05202	0.000380579				1.05289	0.000244574				1.05289	5.9e-05	13.5746	86455.6		1.05289	-7.07e-05
	1.05953	-0.000338868				1.05827	0.000859065				1.05965	0.000201631				1.0589	0.000639916				1.05954	0.000814783				1.05878	0.000381488				1.05965	0.000235116				1.05964	6.03e-05	13.5807	86355.2		1.05953	-9.33e-05
	1.06604	-0.000335518				1.06478	0.000832953				1.06617	0.000206082				1.06542	0.000641276				1.06612	0.000810387				1.06529	0.000375691				1.06615	0.000225869				1.06615	6.16e-05	13.5869	86258.7		1.06603	-0.000107988
	1.0728	-0.000326454				1.07142	0.00081781				1.0728	0.000210589				1.07205	0.000632262				1.0727	0.000783411				1.07192	0.000367894				1.07279	0.00017765				1.07267	1.68e-05	13.593	86117.2		1.07254	-0.000126571
	1.0793	-0.000317515				1.07818	0.000809457				1.0793	0.000227544				1.07855	0.000571217				1.07928	0.00073075				1.07843	0.000359997				1.0793	0.00022869				1.0793	9.26e-05				1.0793	-0.000143364
	1.08582	-0.000321209				1.08469	0.000791623				1.08607	0.000240572				1.08507	0.000506305				1.08586	0.000833866				1.08494	0.000349801				1.08582	0.000228593				1.08593	9.25e-05				1.08569	-0.0001602
	1.09233	-0.000324903				1.09119	0.000773782				1.09258	0.000238455				1.09195	0.000537579				1.09243	0.000841559				1.0917	0.000396472				1.09232	0.00022321				1.09244	9.23e-05				1.09244	-0.000112715
	1.09909	-0.000336645				1.0977	0.000753862				1.09922	0.000236393				1.09834	0.00055816				1.09901	0.000838662				1.09808	0.00040178				1.09895	0.000217715				1.09895	8.18e-05				1.09895	-9.25e-05
	1.10559	-0.000349662				1.10447	0.000747381				1.10572	0.000228271				1.10484	0.000567982				1.10559	0.000835864				1.10484	0.000408278				1.10547	0.000220617				1.10547	-3.62e-05				1.10547	-8.61e-05
	1.1121	-0.000342873				1.11098	0.000741438				1.11223	0.000196419				1.11148	0.000564205				1.11217	0.00082967				1.11135	0.000410577				1.11223	0.000223317				1.11222	-3.36e-05				1.1121	-8.66e-05
	1.11887	-0.00032733				1.11748	0.000735488				1.11899	0.000201595				1.11799	0.000560301				1.11875	0.00084066				1.11787	0.000411976				1.11887	0.000223806				1.11873	8.76e-05				1.1186	-8.71e-05
	1.12538	-0.000324445				1.12399	0.00071252				1.1255	0.000204781				1.12475	0.000554609				1.12533	0.000836763				1.12449	0.000413376				1.12537	0.000239194				1.12524	8.75e-05				1.12537	-0.000135345
	1.13188	-0.000321565				1.13075	0.000708175				1.132	0.000195458				1.13113	0.000548526				1.1319	0.000832967				1.131	0.000413776				1.13188	0.000248587				1.132	8.75e-05				1.13188	-0.000133993
	1.13839	-0.000331218				1.13727	0.000737682				1.13852	0.000186142				1.13789	0.000454699				1.13848	0.000853349				1.13752	0.000410477				1.13839	0.000247099				1.13852	7.92e-05				1.13839	-0.000132641
	1.14515	-0.000389921				1.14377	0.000751073				1.14528	0.000197081				1.1444	0.000488881				1.14506	0.000921588				1.14415	0.000407178				1.14515	0.000241942				1.14502	1.53e-06				1.1449	-0.000102396
	1.15167	-0.00037738				1.1504	0.000764549				1.15179	0.00020886				1.15092	0.000501808				1.15164	0.000929482				1.15092	0.000397932				1.15165	0.000236998				1.15165	-7.61e-05				1.15165	-8.7e-05
	1.15817	-0.000375908				1.15692	0.00076999				1.15829	0.000220633				1.15767	0.000509114				1.15822	0.000930181				1.15742	0.000393534				1.15817	0.000260936				1.15817	-0.000106967				1.15817	-7.9e-05
	1.1648	-0.00037437				1.16368	0.000770269				1.1648	0.000227983				1.16418	0.000481455				1.1648	0.00093088				1.16393	0.000409277				1.16468	0.000324815				1.16468	-0.000193816				1.1648	-0.000116142
	1.17132	-0.000381417				1.17018	0.000770385				1.17182	0.000235043				1.17069	0.000453795				1.17138	0.000874061				1.17044	0.000426371				1.17132	0.000314793				1.17143	-0.000205073				1.17132	-0.000153324
	1.17795	-0.000380455				1.17669	0.000766345				1.17808	0.000241769				1.1772	0.00048069				1.17795	0.00087426				1.1772	0.000444064				1.17807	0.00030468				1.17807	-0.000201576				1.17782	-0.000157194
	1.18445	-0.000376472				1.1832	0.000766154				1.18458	0.000252287				1.18395	0.000497814				1.18453	0.00087445				1.1837	0.00045316				1.18458	0.000289948				1.18458	-0.00021581				1.18458	-0.000161032
	1.19122	-0.000374399				1.18997	0.000766118				1.19134	0.000263049				1.19047	0.000514697				1.19111	0.000849352				1.19022	0.000458058				1.19109	0.00022129				1.19109	-0.000230043				1.19097	-0.000194409
	1.19773	-0.000372445				1.19647	0.000765463				1.19785	0.000275107				1.19698	0.000520683				1.19769	0.000906302				1.19673	0.000438866				1.19773	0.000273451				1.19784	-0.00025332				1.19773	-9.76e-05
	1.20437	-0.000372466				1.20298	0.000764155				1.20437	0.000283946				1.20349	0.000526668				1.20427	0.000936575				1.20349	0.000419873				1.20423	0.000287396				1.20435	-0.000172715				1.20423	-9.3e-05
	1.21087	-0.000394722				1.20974	0.000745932				1.21087	0.000289284				1.21012	0.000512377				1.21085	0.00094277				1.20999	0.000424172				1.21074	0.000329735				1.21087	-0.000175275				1.21087	-9.11e-05
	1.21738	-0.000393656				1.21625	0.000727555				1.21763	0.000278182				1.21688	0.000523927				1.21742	0.000935077				1.2165	0.00042847				1.2175	0.000333647				1.21738	-0.000177836				1.21738	-8.92e-05
	1.22427	-0.000392411				1.22288	0.000747043				1.22414	0.000266968				1.22339	0.000535223				1.224	0.000927383				1.22314	0.00042947				1.22402	0.000325823				1.22388	-0.000219111				1.22389	-8.88e-05
	1.23065	-0.000404577				1.22939	0.000760272				1.23065	0.00023532				1.2299	0.000546607				1.23058	0.000860642				1.22965	0.000430269				1.23052	0.00031801				1.23064	-0.000358707				1.23039	-8.83e-05
	1.23715	-0.000431028				1.2359	0.000768691				1.23717	0.000259295				1.23653	0.000582864				1.23716	0.000876149				1.2364	0.000421573				1.23728	0.00029502				1.23715	-0.000405752				1.23703	-9.87e-05
	1.24367	-0.000445968				1.24242	0.000768205				1.24392	0.000258582				1.24304	0.000607097				1.24374	0.000879256				1.24292	0.000420573				1.24379	0.000283633				1.24367	-0.000397295				1.24354	-0.000127707
	1.25043	-0.00041929				1.24904	0.000767789				1.25043	0.000257763				1.24955	0.00062881				1.25032	0.000882355				1.24955	0.000418274				1.2503	0.000278879				1.25029	-0.000353718				1.2503	-0.000144066
	1.25694	-0.000417747				1.25555	0.000758398				1.25707	0.000248571				1.25657	0.00063638				1.25689	0.000877068				1.25607	0.000435667				1.2568	0.000274136				1.2568	-0.000311334				1.2568	-0.000128973
	1.26357	-0.00041615				1.26232	0.000756171				1.2637	0.000252862				1.26269	0.000615704				1.26347	0.000918391				1.26257	0.00045316				1.26357	0.000336081				1.26357	-0.000339555				1.26344	-0.000123471
	1.27008	-0.000418072				1.26883	0.000791668				1.2702	0.000256205				1.26945	0.000595672				1.27005	0.00093158				1.26933	0.000457759				1.26995	0.000337173				1.27008	-0.000367855				1.26995	-0.000136965
	1.27659	-0.000429418				1.27533	0.000809498				1.27672	0.000257093				1.27597	0.000465896				1.27663	0.000922488				1.27584	0.000481749				1.27672	0.000348294				1.2767	-0.000442764				1.27647	-0.000150459
	1.28335	-0.000439353				1.28209	0.000827492				1.28323	0.00025798				1.28248	0.000484376				1.28321	0.000913296				1.28235	0.000505862				1.28322	0.000349896				1.28322	-0.000424591				1.28322	-0.000132717
	1.28985	-0.000445485				1.2886	0.000850021				1.28999	0.000256517				1.28923	0.000505137				1.28979	0.000816681				1.28885	0.000520384				1.28973	0.000327685				1.28973	-0.000422917				1.2896	-0.000104857
	1.29637	-0.00045291				1.29512	0.000850066				1.29649	0.000264975				1.29574	0.000541359				1.29636	0.000831468				1.29549	0.000524435				1.29649	0.000305271				1.29649	-0.000421164				1.29637	-0.000103552
	1.303	-0.000449695				1.30174	0.000850181				1.303	0.00026419				1.30225	0.000587091				1.30294	0.000856846				1.302	0.00052255				1.303	0.000307233				1.30287	-0.000451421				1.30288	-0.000108554
	1.30952	-0.000450549				1.30825	0.000843416				1.30977	0.000263516				1.30877	0.000611298				1.30952	0.000870933				1.30877	0.00052075				1.3095	0.000303186				1.30963	-0.000494863				1.30938	-0.000113557
	1.31614	-0.00045135				1.31477	0.000819635				1.31628	0.000253372				1.31553	0.000625724				1.3161	0.000885021				1.31527	0.000460258				1.31602	0.00029913				1.31614	-0.000504974				1.31602	-0.000101345
	1.32265	-0.000446335				1.32153	0.000829788				1.3229	0.000260335				1.32203	0.000634867				1.32268	0.000923886				1.3219	0.00045486				1.32265	0.00031663				1.32265	-0.000515085				1.32253	-8.97e-05
	1.32929	-0.000455598				1.32817	0.000832771				1.32942	0.000268561				1.32854	0.000644023				1.32926	0.000923687				1.32842	0.000449262				1.32929	0.000314806				1.32928	-0.000351559				1.32929	-5.2e-05
	1.3358	-0.00046492				1.33467	0.000835669				1.33593	0.000295709				1.3353	0.000667126				1.33583	0.000923487				1.33493	0.000477651				1.33592	0.00030549				1.33579	-0.000348322				1.33579	-6.39e-05
	1.34257	-0.000461715				1.34118	0.000875229				1.34244	0.000296595				1.34182	0.000668073				1.34241	0.000913596				1.34168	0.00053919				1.34243	0.000296265				1.3423	-0.000358803				1.34243	-7.58e-05
	1.34907	-0.000503116				1.34769	0.000888236				1.34907	0.000297531				1.34832	0.000669007				1.34899	0.000907901				1.34807	0.000538776				1.34894	0.000319784				1.34894	-0.000369245				1.34894	-0.000102037
	1.35558	-0.000494973				1.35433	0.000887595				1.35558	0.000294453				1.35483	0.000648816				1.35557	0.000899308				1.35483	0.000538489				1.35545	0.000341657				1.3557	-0.000393367				1.35545	-0.000101313
	1.36209	-0.000491155				1.36083	0.000886869				1.36234	0.000271009				1.36147	0.000668354				1.36215	0.000890776				1.36134	0.000503665				1.3622	0.000352277				1.3622	-0.000462527				1.36208	-0.000100575
	1.36885	-0.000470876				1.36747	0.000872503				1.36885	0.000289645				1.36798	0.000711853				1.36873	0.000891085				1.36784	0.000505421				1.36872	0.000347284				1.36872	-0.000470707				1.36859	-0.00015465
	1.37535	-0.000461735				1.37398	0.00082596				1.37548	0.000285226				1.37473	0.000728302				1.37531	0.000827372				1.37448	0.000507225				1.37523	0.000312571				1.37535	-0.000478848				1.37535	-0.000139331
	1.38199	-0.000456146				1.38074	0.000843313				1.38212	0.000280812				1.38124	0.000738854				1.38188	0.000744309				1.38099	0.000464456				1.38199	0.000277655				1.38187	-0.000482478				1.38187	-0.000124318
	1.3885	-0.000468787				1.38724	0.000847322				1.3885	0.000268166				1.38788	0.000744716				1.38846	0.000724732				1.38775	0.000462357				1.3885	0.000210364				1.38837	-0.000501697				1.3885	-0.000117353
	1.39502	-0.000481428				1.39375	0.000851337				1.39527	0.000278523				1.39439	0.00075045				1.39504	0.000705157				1.39425	0.000490294				1.395	0.000238259				1.39513	-0.000520833				1.395	-0.000113775
	1.40177	-0.000495249				1.40039	0.000849362				1.40164	0.000273375				1.40089	0.000751354				1.40162	0.00066367				1.40077	0.000517257				1.40152	0.000273177				1.40152	-0.000565215				1.40164	-0.00011243
	1.40828	-0.000503789				1.4069	0.000849718				1.4084	0.000268401				1.40765	0.000742743				1.4082	0.000622184				1.40728	0.000524713				1.40828	0.000276616				1.40828	-0.000516034				1.40815	-0.000153474
	1.41492	-0.000501442				1.41365	0.000871145				1.41492	0.000239878				1.41404	0.000733754				1.41478	0.000638317				1.41404	0.00052579				1.41479	0.000269859				1.41478	-0.000507192				1.41467	-0.000194517
	1.4213	-0.000499214				1.42017	0.000883124				1.42143	0.000222559				1.4208	0.000848537				1.42135	0.000686141				1.42055	0.000526783				1.42142	0.000263012				1.42129	-0.000504862				1.42129	-0.000213813
	1.42793	-0.000500049				1.4268	0.000878235				1.42818	0.000241978				1.42718	0.000848111				1.42793	0.000733963				1.42705	0.000521311				1.42793	0.000245858				1.42793	-0.000502492				1.42793	-0.000224003
	1.43444	-0.000531788				1.43332	0.000873268				1.43469	0.000248365				1.43394	0.000848076				1.43451	0.000736257				1.43357	0.000518423				1.43444	0.000252742				1.43444	-0.000507322				1.43444	-0.000199051
	1.44108	-0.000546826				1.43982	0.000852793				1.4412	0.000247988				1.44045	0.000836468				1.44109	0.00073855				1.44033	0.00051139				1.4412	0.000286053				1.44119	-0.000512077				1.44108	-0.00019601
	1.44759	-0.00054972				1.44658	0.000847082				1.44772	0.000247611				1.44709	0.000769734				1.44767	0.000718514				1.44684	0.000504271				1.4477	0.000287848				1.4477	-0.000549462				1.44758	-0.000197336
	1.45434	-0.000545042				1.45309	0.000870034				1.45448	0.000258489				1.45359	0.000785097				1.45425	0.000643382				1.45334	0.000483149				1.45422	0.000289633				1.45422	-0.000547913				1.45422	-0.000198646
	1.46085	-0.000545243				1.4596	0.000877102				1.46098	0.000263431				1.4601	0.000800472				1.46082	0.000616226				1.4601	0.000517858				1.46073	0.000303498				1.46073	-0.000485464				1.46073	-0.00019174
	1.46749	-0.000545386				1.4661	0.000881124				1.46749	0.000257215				1.46687	0.000822289				1.4674	0.000668648				1.46662	0.000528984				1.46749	0.000301376				1.46748	-0.000476573				1.46737	-0.000183366
	1.474	-0.000534236				1.47287	0.000885308				1.47413	0.000251055				1.47338	0.000860663				1.47398	0.000712848				1.47313	0.000526554				1.47399	0.000292121				1.47399	-0.000473206				1.47387	-0.000175008
	1.48063	-0.000530837				1.47938	0.000869609				1.48064	0.000258105				1.47988	0.000899025				1.48056	0.00073197				1.47963	0.00052412				1.4805	0.000282857				1.4805	-0.000502249				1.48038	-0.000175885
	1.48714	-0.000532302				1.48589	0.000872933				1.48739	0.000255731				1.48652	0.000890135				1.48714	0.000741694				1.48639	0.000562574				1.48727	0.000272762				1.48727	-0.000531213				1.48714	-0.000176733
	1.49378	-0.000533707				1.49239	0.000876249				1.4939	0.00025325				1.49315	0.000881244				1.49372	0.000751419				1.4929	0.00056664				1.49378	0.00026287				1.49377	-0.00059267				1.49378	-0.000181266
	1.50029	-0.000549252				1.49915	0.000846755				1.50042	0.000244464				1.49967	0.000850013				1.50029	0.000773945				1.49942	0.00056771				1.5004	0.000246953				1.5004	-0.000647386				1.50028	-0.000209024
	1.50692	-0.000551555				1.50567	0.000847985				1.50693	0.000247286				1.50617	0.000844589				1.50687	0.000755658				1.50617	0.00056886				1.50692	0.000280245				1.50692	-0.000587334				1.50679	-0.000188652
	1.51343	-0.000544636				1.51218	0.000851408				1.51368	0.000250214				1.51268	0.000882023				1.51345	0.00073737				1.51268	0.000537111				1.51343	0.00029281				1.51343	-0.000563898				1.5133	-0.000178417
	1.52019	-0.000543215				1.51893	0.000833904				1.52019	0.000251975				1.51944	0.000878617				1.52003	0.000632448				1.51919	0.000507988				1.51994	0.000295011				1.51993	-0.00056439				1.52007	-0.000168152
	1.5267	-0.000541912				1.52544	0.000776396				1.5267	0.000253736				1.52595	0.000874957				1.52661	0.000716325				1.5257	0.000511866				1.52657	0.000291884				1.52657	-0.000564839				1.52657	-0.000166202
	1.53333	-0.000535803				1.53195	0.000784619				1.53322	0.000217862				1.53245	0.000854325				1.53319	0.000765816				1.53245	0.000514245				1.53308	0.000286954				1.53308	-0.000569733				1.53308	-0.00017132
	1.53984	-0.000531284				1.53847	0.000830455				1.53997	0.000220747				1.53909	0.000846048				1.53977	0.000768836				1.53897	0.000504876				1.53984	0.000257087				1.53984	-0.000559092				1.53972	-0.000176423
	1.54648	-0.000526705				1.54522	0.000832006				1.54648	0.000214096				1.5456	0.000872623				1.54634	0.000771854				1.54548	0.000495507				1.54635	0.000227422				1.54634	-0.000559905				1.54623	-0.000190374
	1.55299	-0.000523583				1.5516	0.000833332				1.55299	0.000195042				1.55224	0.000891869				1.55292	0.000768975				1.55199	0.000489346				1.55285	0.000250029				1.55298	-0.000560676				1.55298	-0.000190063
	1.55949	-0.000525902				1.55837	0.000821542				1.55975	0.000194214				1.55888	0.000886551				1.5595	0.000657748				1.55874	0.000494102				1.55962	0.000268683				1.55949	-0.000551719				1.55949	-0.000200975
	1.566	-0.000528215				1.56488	0.000830538				1.56625	0.000177328				1.5655	0.000881222				1.56608	0.000661446				1.56525	0.00049426				1.56613	0.000273082				1.566	-0.000534108				1.56613	-0.000211871
	1.57277	-0.000566918				1.57139	0.000835441				1.57277	0.000223563				1.57202	0.000875526				1.57266	0.000665145				1.57202	0.000494502				1.57264	0.000270252				1.57275	-0.000531271				1.57264	-0.000183003
	1.57928	-0.000557341				1.57802	0.000836227				1.57928	0.000219454				1.57853	0.000832025				1.57924	0.000644422				1.57853	0.000476851				1.57914	0.000267432				1.57914	-0.00053896				1.57914	-0.000173026
	1.58579	-0.000547764				1.58453	0.000836943				1.58604	0.000215457				1.58517	0.00082483				1.58581	0.000702731				1.58503	0.000531811				1.5859	0.000262406				1.5859	-0.00054653				1.58565	-0.000187546
	1.59242	-0.000538672				1.59129	0.000862805				1.59254	0.000200881				1.59167	0.000809414				1.59239	0.000733897				1.59154	0.000533578				1.59242	0.000254922				1.59242	-0.000596862				1.59242	-0.000202036
	1.59893	-0.000539505				1.59793	0.000866998				1.59905	0.000182006				1.59843	0.000784965				1.59897	0.000745546				1.59818	0.000535388				1.59905	0.000247336				1.59892	-0.000518685				1.59893	-0.000233655
	1.60557	-0.000540277				1.6043	0.000869742				1.60582	0.00019811				1.60494	0.000826994				1.60555	0.000691671				1.60469	0.000533361				1.60555	0.000244365				1.60555	-0.000430113				1.60543	-0.000255854
	1.6122	-0.000540496				1.61082	0.000872571				1.61233	0.000194602				1.61145	0.000872987				1.61213	0.000637795				1.61119	0.000520457				1.61207	0.000238847				1.61207	-0.000437426				1.61219	-0.00027987
	1.6187	-0.00054078				1.61758	0.00082197				1.61883	0.000191088				1.61795	0.000898027				1.61871	0.000620546				1.61795	0.000507642				1.61883	0.000233127				1.61883	-0.00044466				1.6187	-0.000266891
	1.62522	-0.000526448				1.62409	0.00078958				1.62547	0.000173829				1.62472	0.000889337				1.62528	0.000628689				1.62434	0.000505295				1.62522	0.000225175				1.62559	-0.000475225				1.62522	-0.000229122
	1.63198	-0.00050991				1.63072	0.000790431				1.63198	0.000146539				1.63123	0.000880393				1.63186	0.000671697				1.6311	0.000512446				1.63198	0.000249784				1.63184	-0.000494001				1.63173	-0.000203301
	1.63849	-0.000501557				1.63723	0.000792573				1.63849	0.000148643				1.63774	0.000856139				1.63844	0.000676998				1.6376	0.000513675				1.63848	0.000240377				1.63835	-0.000495157				1.63873	-0.000191086
	1.64499	-0.000497243				1.64374	0.000794716				1.64524	0.000150513				1.64437	0.000840589				1.64502	0.000682297				1.64412	0.000514907				1.64499	0.000230959				1.64512	-0.000537617				1.64499	-0.00019109
	1.65175	-0.000493659				1.65063	0.000787232				1.65175	0.000152277				1.65088	0.000738479				1.6516	0.000655131				1.65075	0.00052574				1.6515	0.000212336				1.6515	-0.000541955				1.6515	-0.000191065
	1.65814	-0.000490254				1.65688	0.000795478				1.65827	0.00014657				1.65764	0.00073392				1.65818	0.000657612				1.65727	0.000524553				1.65827	0.000244789				1.65825	-0.000546177				1.65802	-0.000276627
	1.66478	-0.000479014				1.66364	0.000810629				1.66503	0.00013799				1.66403	0.000805181				1.66475	0.000667187				1.66403	0.00052345				1.66477	0.000245614				1.66477	-0.000550853				1.66477	-0.000284346
	1.67128	-0.000478681				1.67015	0.000815084				1.67153	0.000129293				1.67078	0.000827971				1.67133	0.000676764				1.67053	0.000525307				1.67128	0.000246429				1.67128	-0.000580049				1.67128	-0.000244285
	1.67804	-0.000478224				1.67679	0.000806864				1.67804	0.00011841				1.67729	0.000813669				1.67791	0.00067044				1.67717	0.000525405				1.67804	0.00028609				1.67792	-0.000590605				1.67779	-0.000240927
	1.68443	-0.000474686				1.68329	0.000798558				1.68455	0.000107527				1.6838	0.000799366				1.68449	0.000664117				1.68368	0.000525461				1.68455	0.000284				1.68442	-0.000667911				1.68455	-0.000241051
	1.69119	-0.000474377				1.6898	0.000795993				1.69132	9.63572e-05				1.69032	0.000790808				1.69107	0.000643835				1.69019	0.00050178				1.69105	0.000253904				1.69118	-0.000664404				1.69093	-0.00024122
	1.69769	-0.000474192				1.69657	0.000793582				1.69782	0.000115657				1.69707	0.000791441				1.69765	0.000647994				1.69694	0.00048095				1.69782	0.000223595				1.69769	-0.000659749				1.69769	-0.000242029
	1.70433	-0.00046241				1.70295	0.000782418				1.70445	0.000115756				1.70358	0.000789989				1.70422	0.000652155				1.70333	0.000476751				1.70433	0.000213038				1.70433	-0.000658988				1.7042	-0.000273775
	1.71084	-0.000462174				1.7097	0.000780928				1.71097	0.0001158				1.71022	0.000788663				1.7108	0.00063659				1.71009	0.000562026				1.71084	0.000202482				1.71083	-0.000658271				1.71072	-0.000280266
	1.71735	-0.000461938				1.71622	0.00078072				1.71748	0.000110184				1.71673	0.000796142				1.71738	0.000556849				1.7166	0.00056332				1.71734	0.000169882				1.71734	-0.000679728				1.71734	-0.000313771
	1.7241	-0.000464176				1.72285	0.00078059				1.72424	0.000110994				1.72335	0.000802387				1.72396	0.000549992				1.72323	0.000564653				1.72398	0.000178107				1.7241	-0.000699098				1.72385	-0.000338152
	1.73049	-0.00048617				1.72937	0.000793805				1.73062	0.000113199				1.72987	0.000808517				1.73054	0.000593499				1.72974	0.00056151				1.73049	0.000179589				1.73049	-0.000718586				1.73062	-0.00030643
	1.73725	-0.000456417				1.73587	0.000807011				1.73738	0.000115576				1.73638	0.000792695				1.73712	0.000604274				1.73625	0.000525486				1.73725	0.000174314				1.73724	-0.000759842				1.73713	-0.000295838
	1.74377	-0.000437534				1.74238	0.000810704				1.74389	0.000105445				1.74314	0.000758928				1.7437	0.000598683				1.74277	0.000546715				1.74375	0.000169252				1.74375	-0.000721261				1.74375	-0.000295203
	1.75027	-0.000434364				1.74914	0.000814551				1.7504	0.000120792				1.74964	0.000742679				1.75027	0.000593092				1.74939	0.0005677				1.75027	0.000173509				1.75027	-0.000729492				1.75027	-0.000294582
	1.75678	-0.000432369				1.75565	0.00081722				1.7569	0.000125401				1.75615	0.000726443				1.75685	0.000606691				1.75615	0.000588732				1.75678	0.000283242				1.7569	-0.000737682				1.75678	-0.000271697
	1.76354	-0.000430256				1.76215	0.000799371				1.76367	0.000128417				1.76279	0.000711506				1.76343	0.000614329				1.76267	0.000596435				1.76354	0.000304192				1.7634	-0.000773502				1.76329	-0.00026328
	1.77005	-0.000481196				1.76892	0.000805388				1.7703	0.000114202				1.7693	0.000696443				1.77001	0.000614617				1.76918	0.00060512				1.77004	0.000303646				1.76992	-0.000699654				1.76992	-0.000264058
	1.77655	-0.000466805				1.77543	0.000809909				1.77682	9.99306e-05				1.77593	0.000659073				1.77659	0.000614905				1.7758	0.000598306				1.77655	0.000303089				1.77668	-0.000712079				1.77643	-0.00026485
	1.78332	-0.000458445				1.78194	0.00081443				1.78332	9.73108e-05				1.78244	0.000759949				1.78317	0.000613022				1.78232	0.000591452				1.78332	0.00030198				1.78332	-0.000724545				1.78319	-0.000283653
	1.78983	-0.00045418				1.78844	0.000811001				1.78983	7.81107e-05				1.7892	0.000755402				1.78974	0.000626533				1.78883	0.000568157				1.78983	0.000294826				1.78982	-0.000753164				1.78983	-0.000314559
	1.79634	-0.000450554				1.7952	0.000807736				1.79659	7.60143e-05				1.79559	0.000750477				1.79632	0.000679932				1.79559	0.000569805				1.79633	0.000287682				1.79633	-0.000739753				1.79633	-0.000315907
	1.80297	-0.000456241				1.80172	0.000796319				1.80298	7.71039e-05				1.80235	0.000727025				1.8029	0.000704042				1.80197	0.000561399				1.80297	0.000280842				1.80297	-0.000678499				1.80284	-0.000317253
	1.8096	-0.000461923				1.80835	0.00081508				1.80973	7.83553e-05				1.80885	0.000666922				1.80948	0.000697288				1.80873	0.000557765				1.80948	0.000332191				1.80948	-0.000596864				1.80935	-0.000295558
	1.81612	-0.000450395				1.81487	0.000827819				1.81624	7.62067e-05				1.81549	0.000676102				1.81606	0.000690535				1.81524	0.000554045				1.81599	0.000322798				1.81598	-0.000594872				1.81599	-0.000275403
	1.82263	-0.000454687				1.82137	0.000840551				1.82275	4.67612e-05				1.822	0.00066291				1.82264	0.000701429				1.82175	0.000566873				1.82274	0.000313212				1.82274	-0.000592798				1.82249	-0.00026788
	1.82927	-0.00045892				1.82813	0.00084747				1.82939	5.37451e-05				1.82852	0.000649718				1.82921	0.000699206				1.82838	0.00058977				1.82913	0.000292294				1.82913	-0.000609358				1.82925	-0.000266635
	1.83577	-0.000472774				1.83464	0.000851678				1.83589	5.93198e-05				1.83514	0.000661686				1.83579	0.000696983				1.83489	0.000600513				1.83589	0.000277358				1.83589	-0.000599961				1.83577	-0.000277402
	1.84253	-0.000471001				1.84115	0.000854608				1.8424	6.31106e-05				1.84178	0.000738515				1.84237	0.000666339				1.84165	0.000603924				1.8424	0.000314996				1.84239	-0.000593622				1.8424	-0.000288154
	1.84904	-0.000469347				1.84765	0.00085753				1.84917	6.13452e-05				1.84829	0.000741662				1.84895	0.000578614				1.84817	0.000606376				1.84903	0.00031189				1.8489	-0.000602634				1.8489	-0.000381654
	1.85555	-0.000496271				1.85442	0.000855949				1.8558	5.9524e-05				1.85493	0.000744936				1.85553	0.000603557				1.85479	0.000598086				1.85554	0.000331918				1.85554	-0.000611607				1.85542	-0.00032376
	1.86205	-0.00048988				1.86093	0.000889085				1.8623	6.03212e-05				1.86143	0.000728748				1.86211	0.000623351				1.8613	0.000589757				1.86205	0.000326592				1.86205	-0.000641515				1.86218	-0.000304559
	1.86869	-0.000486835				1.86744	0.000891663				1.86882	6.11239e-05				1.86794	0.000680985				1.86868	0.000643147				1.86782	0.000591093				1.86882	0.000321063				1.86882	-0.000720166				1.86869	-0.000286119
	1.8752	-0.000483849				1.87419	0.000894389				1.87533	5.68725e-05				1.8747	0.000655413				1.87526	0.00065269				1.87445	0.000572115				1.8752	0.000314751				1.87532	-0.00069646				1.87533	-0.000282155
	1.88184	-0.000512731				1.8807	0.00088735				1.88209	5.00369e-05				1.88122	0.000636767				1.88184	0.000662235				1.88095	0.000544764				1.88195	0.000299298				1.88195	-0.000628357				1.88183	-0.000282733
	1.88847	-0.000511016				1.88722	0.000841848				1.88859	5.17248e-05				1.88772	0.000618109				1.88842	0.000678278				1.88772	0.00056552				1.88847	0.000284038				1.88847	-0.000598105				1.88834	-0.00028331
	1.89498	-0.000510061				1.89373	0.000839366				1.8951	5.34182e-05				1.89448	0.000620996				1.895	0.000686724				1.89423	0.000576807				1.89498	0.00025631				1.89498	-0.000567853				1.89485	-0.000290484
	1.90162	-0.000509046				1.90048	0.000848494				1.90162	4.61234e-05				1.90099	0.000595535				1.90158	0.00066913				1.90087	0.000580778				1.90162	0.000287301				1.90173	-0.000558051				1.90162	-0.000297628
	1.90825	-0.000479309				1.90687	0.000865164				1.90838	-1.01863e-05				1.9075	0.000549677				1.90815	0.000651536				1.90738	0.000577408				1.90812	0.000343535				1.90812	-0.000555897				1.90812	-0.000340855
	1.91475	-0.000472079				1.91363	0.000865021				1.91488	2.33099e-05				1.91413	0.000548031				1.91473	0.000648731				1.91388	0.000574033				1.91488	0.000344557				1.91488	-0.000611343				1.91463	-0.00033999
	1.92127	-0.000464844				1.92014	0.000864724				1.92139	3.97893e-05				1.92064	0.000530046				1.92131	0.000661708				1.92039	0.00055204				1.92139	0.000355966				1.92139	-0.000666868				1.92127	-0.000336059
	1.92803	-0.000463627				1.92664	0.000859178				1.92815	4.6739e-05				1.92715	0.000524244				1.92789	0.000663754				1.92703	0.000529764				1.92803	0.000389049				1.92802	-0.000640055				1.92778	-0.000332143
	1.93442	-0.000462589				1.93328	0.000860673				1.93467	4.91849e-05				1.93379	0.000518569				1.93447	0.000665801				1.93379	0.000530756				1.93453	0.000385758				1.93453	-0.000634957				1.93465	-0.000316176
	1.94117	-0.000464896				1.93979	0.000862091				1.94117	5.16252e-05				1.94042	0.000476082				1.94105	0.000636809				1.94029	0.000516613				1.94104	0.000374893				1.94104	-0.000632581				1.94092	-0.000300282
	1.94768	-0.000478218				1.94655	0.000849682				1.94768	4.50468e-05				1.94693	0.000495785				1.94763	0.000628434				1.9468	0.000515401				1.94755	0.000364029				1.94755	-0.000630204				1.94768	-0.000305344
	1.95444	-0.000488939				1.95305	0.000855119				1.95444	3.85798e-05				1.95369	0.000505622				1.9542	0.000604042				1.95344	0.000539411				1.95419	0.000345499				1.95418	-0.000655397				1.95419	-0.000310436
	1.96083	-0.000500111				1.95957	0.000857394				1.96095	3.46364e-05				1.9602	0.000474824				1.96078	0.000567525				1.95995	0.000546536				1.96069	0.000275109				1.96094	-0.000680546				1.96069	-0.000365453
	1.96733	-0.000466273				1.96608	0.000859669				1.96747	3.0693e-05				1.96683	0.00044414				1.96736	0.000582521				1.96645	0.000548908				1.96745	0.000278845				1.96745	-0.000734985				1.9672	-0.000382665
	1.97409	-0.000462108				1.97284	0.000849731				1.97422	1.66475e-05				1.97334	0.000470236				1.97394	0.000572977				1.97322	0.000545293				1.97397	0.000282783				1.97397	-0.000708745				1.97397	-0.000389622
	1.9806	-0.000458061				1.97934	0.000802806				1.98073	2.86983e-05				1.97985	0.000468801				1.98052	0.000563432				1.97973	0.000541595				1.9806	0.000289979				1.98059	-0.000681664				1.98048	-0.000396608
	1.98712	-0.000453226				1.98585	0.000802779				1.98724	7.12296e-05				1.98649	0.000467493				1.9871	0.000604315				1.98624	0.000496063				1.9871	0.000298311				1.9871	-0.000654619				1.98698	-0.000398261
	1.99362	-0.000451594				1.99262	0.000854938				1.99375	6.86411e-05				1.99312	0.000450651				1.99367	0.000611392				1.99299	0.000482549				1.99362	0.000306633				1.99362	-0.000626973				1.99374	-0.000399883
	2.00038	-0.000449837				1.99913	0.000867211				2.0005	6.61586e-05				1.99963	0.000364476				2.00025	0.000608124				1.99938	0.000514492				2.00025	0.000311655				2.00038	-0.000627329				2.00025	-0.000411394
	2.00702	-0.000474097				2.00575	0.000879554				2.00689	5.77263e-05				2.00614	0.000289495				2.00683	0.000604856				2.00602	0.000527765				2.00677	0.000302501				2.00675	-0.000627808				2.00677	-0.00038517
	2.01353	-0.00047476				2.01227	0.000894446				2.01365	3.26917e-05				2.01278	0.000354264				2.01341	0.000591244				2.01253	0.000534498				2.01352	0.000293154				2.01352	-0.000638083				2.01327	-0.000372893
	2.02003	-0.00046544				2.01878	0.000902076				2.02017	4.17674e-05				2.01928	0.000365043				2.01999	0.000581151				2.01928	0.000541312				2.02003	0.000274111				2.02003	-0.000679736				2.0199	-0.0003606
	2.02654	-0.000450986				2.02529	0.00089847				2.02667	5.08374e-05				2.02604	0.000369761				2.02657	0.000623322				2.02567	0.000549427				2.02667	0.000167469				2.02654	-0.00082039				2.02642	-0.000359193
	2.03318	-0.000447004				2.03192	0.000894934				2.0333	7.28686e-05				2.03255	0.000374227				2.03314	0.000614943				2.03243	0.000541809				2.03318	0.000169765				2.03317	-0.000761546				2.03318	-0.000357756
	2.03969	-0.000447904				2.03843	0.000880726				2.03982	7.87489e-05				2.03907	0.000406165				2.03972	0.000606563				2.03894	0.000534107				2.03968	0.000172071				2.03968	-0.000761147				2.03968	-0.000351336
	2.04645	-0.000448686				2.04519	0.000876394				2.04658	8.39712e-05				2.04557	0.000421948				2.0463	0.000583294				2.04544	0.000515187				2.04644	0.000198914				2.04644	-0.000760668				2.04619	-0.000350529
	2.05295	-0.000430822				2.0517	0.00088797				2.05308	9.84758e-05				2.05233	0.000404757				2.05288	0.000572149				2.05208	0.000514102				2.05295	0.000250074				2.05295	-0.00074338				2.05295	-0.000352499
	2.05947	-0.000426767				2.05834	0.000890665				2.05959	9.74496e-05				2.05884	0.000387314				2.05946	0.000561003				2.05859	0.000512972				2.05947	0.000258485				2.05958	-0.000645357				2.05947	-0.000354498
	2.0661	-0.000423805				2.06484	0.000893275				2.0661	9.64234e-05				2.06535	0.000362983				2.06604	0.000559678				2.06535	0.000493364				2.06597	0.00024225				2.06609	-0.000633613				2.06597	-0.000374488
	2.07262	-0.000420901				2.07135	0.000846455				2.07287	9.04977e-05				2.07212	0.000359867				2.07261	0.000555226				2.07185	0.000493461				2.07273	0.000225803				2.0726	-0.000600663				2.07248	-0.00037403
	2.07937	-0.000438128				2.07812	0.000867262				2.07937	8.27115e-05				2.07862	0.000356487				2.07919	0.000550774				2.07849	0.000508817				2.07924	0.000184903				2.07924	-0.00058605				2.07924	-0.000373543
	2.08575	-0.00044881				2.0845	0.000891319				2.08588	7.67375e-05				2.08525	0.000366643				2.08577	0.000530543				2.085	0.000505166				2.08575	0.000154708				2.08574	-0.00058483				2.08575	-0.000393546
	2.09252	-0.000464828				2.09125	0.000904242				2.09264	7.0875e-05				2.09177	0.000369628				2.09235	0.000566951				2.09152	0.000501517				2.09252	0.000217453				2.0925	-0.000583528				2.09239	-0.000413535
	2.09903	-0.000448796				2.09777	0.000905447				2.09915	6.50252e-05				2.09828	0.000372614				2.09893	0.000574102				2.09802	0.000500032				2.09902	0.000239076				2.09902	-0.000595655				2.09889	-0.00041494
	2.10565	-0.00044041				2.1044	0.000906729				2.10565	7.4869e-05				2.10478	0.000319715				2.10551	0.000548293				2.10465	0.000501943				2.10553	0.000254888				2.10565	-0.000605268				2.1054	-0.000416343
	2.11217	-0.000435649				2.11092	0.000902293				2.11217	8.54159e-05				2.11142	0.000287262				2.11208	0.000522486				2.11142	0.000503897				2.11204	0.000260202				2.11204	-0.000614959				2.11217	-0.000430881
	2.11868	-0.000430888				2.11742	0.000894862				2.11893	8.81391e-05				2.11805	0.000290457				2.11866	0.000467656				2.11793	0.000499246				2.1188	0.000256312				2.11879	-0.000588842				2.11868	-0.000402817
	2.12544	-0.000422992				2.12405	0.000872638				2.12544	9.07507e-05				2.12457	0.000293525				2.12524	0.000488134				2.12443	0.000505571				2.1253	0.000248136				2.1253	-0.000575074				2.12518	-0.000393762
	2.13194	-0.000415233				2.13057	0.000878246				2.13194	8.90641e-05				2.13132	0.000242488				2.13182	0.000526439				2.13094	0.000511901				2.13194	0.000239848				2.13194	-0.000580678				2.13169	-0.000384704
	2.13845	-0.000412363				2.13733	0.000892253				2.13845	8.73831e-05				2.13795	0.000252229				2.1384	0.000581				2.1377	0.000519055				2.13845	0.00022281				2.13845	-0.000586322				2.13845	-0.000393439
	2.14497	-0.000409494				2.14383	0.000898577				2.14522	8.49457e-05				2.14434	0.000270604				2.14498	0.000609942				2.14422	0.000520173				2.14497	0.000240376				2.14495	-0.000723456				2.14497	-0.000402203
	2.15173	-0.000401682				2.15034	0.000900663				2.15173	8.61657e-05				2.15085	0.000279716				2.15156	0.000609362				2.15073	0.000521293				2.15159	0.000257851				2.15172	-0.000564082				2.15147	-0.000425455
	2.1581	-0.000394304				2.15698	0.000902827				2.15835	8.74358e-05				2.15748	0.000288941				2.15813	0.000608783				2.15723	0.000524672				2.1581	0.000265044				2.1581	-0.000557771				2.15823	-0.000421681
	2.16487	-0.000389136				2.16349	0.000894029				2.16487	8.76962e-05				2.16399	0.000295432				2.16471	0.000598113				2.16399	0.000518802				2.16487	0.000268037				2.16487	-0.000551341				2.16474	-0.000422418
	2.17138	-0.000384088				2.17024	0.000907606				2.17138	8.79567e-05				2.17075	0.000302175				2.17129	0.000554562				2.1705	0.000512847				2.17138	0.000271233				2.17137	-0.000559626				2.17125	-0.000423155
	2.17789	-0.000372907				2.17675	0.000939423				2.17814	8.20661e-05				2.17727	0.000301371				2.17787	0.000523142				2.17714	0.000511574				2.178	0.000271967				2.17788	-0.000567908				2.17775	-0.000439853
	2.18464	-0.000368661				2.18339	0.000975297				2.18452	8.33966e-05				2.18389	0.00026981				2.18445	0.000501746				2.18364	0.000488347				2.18452	0.000287111				2.18439	-0.000588855				2.18452	-0.000477148
	2.19103	-0.000367021				2.1899	0.00101109				2.19128	8.49e-05				2.1904	0.000271358				2.19103	0.000542862				2.19015	0.000478051				2.19103	0.00027303				2.19115	-0.000586227				2.19103	-0.000436469
	2.19779	-0.000365202				2.1964	0.00102972				2.19779	7.29406e-05				2.19692	0.000272906				2.1976	0.000622443				2.19692	0.000478151				2.19754	0.000258949				2.19765	-0.000591996				2.19767	-0.00043807
	2.2043	-0.000358413				2.20292	0.00103365				2.20443	7.76927e-05				2.20368	0.000260631				2.20418	0.000622824				2.2033	0.000485448				2.20417	0.000232156				2.20417	-0.000597761				2.20417	-0.000439687
	2.21093	-0.000351571				2.20955	0.00103765				2.21094	8.1155e-05				2.21018	0.000265221				2.21076	0.000623204				2.21005	0.000489446				2.21093	0.000287255				2.21093	-0.000644621				2.21068	-0.000468611
	2.21744	-0.000342064				2.21607	0.00104045				2.21744	8.42909e-05				2.21669	0.000266907				2.21734	0.000592252				2.21657	0.000491193				2.21744	0.000280149				2.21744	-0.000604484				2.21744	-0.00051096
	2.22395	-0.000332557				2.22282	0.00104699				2.2242	8.70673e-05				2.2232	0.000268593				2.22392	0.000489008				2.22308	0.000492977				2.22395	0.000273042				2.22394	-0.000566413				2.22383	-0.000511084
	2.23047	-0.000328834				2.22933	0.00104733				2.23072	8.97321e-05				2.22997	0.000272428				2.2305	0.000487646				2.22972	0.000486547				2.23058	0.000255742				2.23058	-0.000549961				2.23058	-0.000511165
	2.23722	-0.000324998				2.23584	0.00104767				2.23723	9.0994e-05				2.23647	0.000213292				2.23707	0.000495131				2.23622	0.00048005				2.23709	0.000254343				2.23709	-0.00053355				2.23709	-0.000535685
	2.24373	-0.000316488				2.2426	0.0010928				2.24373	9.22503e-05				2.24298	0.000163375				2.24365	0.000501323				2.24298	0.00045306				2.2436	0.000264146				2.2436	-0.000514261				2.24373	-0.000523816
	2.25037	-0.000311187				2.2491	0.0011033				2.25049	8.7381e-05				2.24974	0.000164834				2.25023	0.000507514				2.24949	0.000485448				2.25037	0.000258757				2.25035	-0.000522954				2.25024	-0.000522745
	2.25688	-0.000310648				2.25562	0.00110015				2.257	7.34235e-05				2.25625	0.00016604				2.25681	0.000514973				2.25613	0.000499898				2.25674	0.000246187				2.25674	-0.000531761				2.25674	-0.000523735
	2.26338	-0.000310115				2.26213	0.00109701				2.26352	6.68883e-05				2.26275	0.000160404				2.26339	0.000519719				2.26263	0.000506968				2.2635	0.000233302				2.2635	-0.000529753				2.26325	-0.000524724
	2.27002	-0.000295208				2.26889	0.00110526				2.27027	7.06237e-05				2.26927	0.000154782				2.26997	0.000524465				2.26914	0.000500197				2.27002	0.000206518				2.27002	-0.000527824				2.27002	-0.00052937
	2.27653	-0.000297429				2.27539	0.00110992				2.27678	7.01386e-05				2.27603	0.00015383				2.27654	0.000517762				2.27565	0.000493425				2.27653	0.000252795				2.27652	-0.000546244				2.27653	-0.000534045
	2.28329	-0.000299532				2.28203	0.00110384				2.28342	6.97093e-05				2.28254	0.000168327				2.28312	0.000503093				2.28242	0.000472853				2.28315	0.000281677				2.28315	-0.000561501				2.28303	-0.000571751
	2.2898	-0.000307791				2.28854	0.00109768				2.2898	6.50539e-05				2.28918	0.000165887				2.2897	0.000495503				2.28892	0.00045486				2.28967	0.000291002				2.28967	-0.000576797				2.28979	-0.000582496
	2.2963	-0.000299404				2.29505	0.00107339				2.29655	4.44288e-05				2.29568	0.000163308				2.29628	0.000446064				2.29543	0.000478451				2.29643	0.000336676				2.29643	-0.000545804				2.2963	-0.000595878
	2.30282	-0.000293997				2.30182	0.00109842				2.30307	5.85242e-05				2.30232	0.000148237				2.30286	0.000436772				2.30219	0.000485148				2.30282	0.00032172				2.30293	-0.000515336				2.30282	-0.000578885
	2.30958	-0.000288472				2.30819	0.00110918				2.3097	5.8718e-05				2.30883	0.000149338				2.30944	0.000447742				2.3087	0.000482749				2.30957	0.00030647				2.30944	-0.000515929				2.30932	-0.000572991
	2.31609	-0.000283111				2.31495	0.00112018				2.31622	5.88561e-05				2.31547	0.00019133				2.31602	0.000450644				2.3152	0.00048045				2.31608	0.000270986				2.31595	-0.000516521				2.31608	-0.000588932
	2.32259	-0.000270138				2.32147	0.00113556				2.32272	4.50314e-05				2.32197	0.000203181				2.32259	0.000453545				2.32172	0.000471853				2.32259	0.000298467				2.32272	-0.000553076				2.32272	-0.000604889
	2.32935	-0.000266204				2.32798	0.00115094				2.32948	6.86868e-05				2.32848	0.000195005				2.32917	0.000522764				2.32835	0.000474652				2.32923	0.000315615				2.32922	-0.000528091				2.3291	-0.000637809
	2.33574	-0.00026703				2.3346	0.00117926				2.33587	6.68009e-05				2.33524	0.000187082				2.33575	0.000559941				2.33487	0.000468754				2.33573	0.000313424				2.33573	-0.00043658				2.33587	-0.000639748
	2.3425	-0.000267678				2.34112	0.00120548				2.34263	6.50822e-05				2.34163	0.000122393				2.34233	0.000564797				2.34162	0.000462957				2.34249	0.000301297				2.34249	-0.000403156				2.34237	-0.000676096
	2.34888	-0.000279511				2.34763	0.00122421				2.34913	5.74145e-05				2.34838	0.000111064				2.34891	0.000569654				2.34813	0.000443064				2.349	0.000289371				2.349	-0.000396404				2.349	-0.000669116
	2.35564	-0.00029527				2.35439	0.00122849				2.35564	5.44904e-05				2.35489	0.000136725				2.35549	0.000525134				2.35477	0.000446163				2.35577	0.000260512				2.35552	-0.000393938				2.35552	-0.00066288
	2.36203	-0.000290925				2.36102	0.00122966				2.36215	7.4315e-05				2.3614	0.000135597				2.36206	0.000524688				2.36128	0.000447962				2.36215	0.000231956				2.36214	-0.000403212				2.36203	-0.000660752
	2.36879	-0.000296745				2.36753	0.00123076				2.36892	8.22742e-05				2.36804	0.000134594				2.36864	0.000524243				2.36778	0.000449662				2.36865	0.000277067				2.36865	-0.000412522				2.36853	-0.000658625
	2.37529	-0.00030269				2.37404	0.00126136				2.37542	7.88056e-05				2.37454	0.000113207				2.37522	0.000518341				2.37454	0.000532541				2.37517	0.000283732				2.37517	-0.000433608				2.37517	-0.000649261
	2.38193	-0.000283609				2.3808	0.00127341				2.38193	7.53426e-05				2.3813	0.000124144				2.3818	0.000531776				2.38093	0.000526564				2.3818	0.000276093				2.3818	-0.000451712				2.38168	-0.000652171
	2.38857	-0.000278208				2.38718	0.00127908				2.38844	7.17065e-05				2.38769	0.00012543				2.38838	0.000536166				2.38769	0.000520713				2.38857	0.000268352				2.38855	-0.000469781				2.38844	-0.000655051
	2.39508	-0.000276333				2.39369	0.00128177				2.3952	6.80166e-05				2.39433	0.000126968				2.39496	0.000540556				2.3942	0.000506534				2.39507	0.000246621				2.39507	-0.000457169				2.39507	-0.000641749
	2.40158	-0.000274463				2.40045	0.00128461				2.4017	6.42097e-05				2.40083	0.000127				2.40153	0.000535752				2.4007	0.00047945				2.40158	0.000229833				2.40158	-0.000475614				2.40158	-0.000623892
	2.40822	-0.000262586				2.40697	0.00125304				2.40822	6.98041e-05				2.40759	0.000127298				2.40811	0.000522614				2.40734	0.000452361				2.40822	0.000212945				2.40809	-0.00049406				2.40809	-0.000606035
	2.41473	-0.000260219				2.41347	0.00125573				2.41498	8.15763e-05				2.4141	0.000147609				2.41469	0.000526918				2.41385	0.00040368				2.41473	0.000205576				2.41484	-0.000494805				2.4146	-0.000604245
	2.42137	-0.000257793				2.42023	0.00124822				2.42149	9.32369e-05				2.42062	0.000178952				2.42127	0.000531222				2.42062	0.000424771				2.42123	0.000198217				2.42135	-0.000506524				2.42123	-0.000579369
	2.42787	-0.000258305				2.42674	0.00124056				2.42799	8.39131e-05				2.42737	0.000177976				2.42785	0.000563987				2.42712	0.00042867				2.42824	0.000173207				2.42787	-0.000621255				2.42774	-0.000576096
	2.4345	-0.000258751				2.43338	0.00126653				2.43463	7.46506e-05				2.43388	0.000176759				2.43443	0.000581254				2.43363	0.00042757				2.4345	0.000133508				2.43438	-0.000540697				2.4345	-0.000575232
	2.44102	-0.000263572				2.43988	0.0012792				2.44114	5.2052e-05				2.44052	0.00011059				2.441	0.000590461				2.44014	0.000426571				2.44102	0.000139001				2.44113	-0.000535225				2.44102	-0.000580995
	2.44778	-0.000255759				2.44639	0.00128228				2.44765	4.55102e-05				2.44703	0.000156516				2.44758	0.0005897				2.4469	0.000439666				2.44777	0.00015464				2.44764	-0.000534849				2.44777	-0.00058673
	2.45428	-0.00025253				2.4529	0.00128536				2.45442	4.47849e-05				2.45353	0.000167375				2.45416	0.000588938				2.4534	0.000455459				2.45415	0.000170573				2.45415	-0.000534474				2.45415	-0.000616208
	2.46092	-0.000249236				2.45954	0.001288				2.46092	4.39425e-05				2.46017	0.000184845				2.46074	0.000578211				2.45992	0.000458158				2.46092	0.000183468				2.46092	-0.000539042				2.46067	-0.000617327
	2.46743	-0.000238224				2.46604	0.00129056				2.46743	4.39553e-05				2.4668	0.000190969				2.46732	0.000512477				2.46643	0.000445463				2.46743	0.000178214				2.46742	-0.000489486				2.46743	-0.000643879
	2.47407	-0.000237106				2.4728	0.00128538				2.47419	8.22847e-05				2.47332	0.000196966				2.4739	0.000510253				2.47319	0.000432868				2.47393	0.000150662				2.47393	-0.00047405				2.47393	-0.000631629
	2.48057	-0.000236054				2.47932	0.00124592				2.4807	9.92545e-05				2.47982	0.000168381				2.48047	0.000493483				2.47982	0.000439366				2.48057	0.000122999				2.48044	-0.000472664				2.48044	-0.00059957
	2.48708	-0.000248167				2.48595	0.00124501				2.4872	0.000101595				2.48645	0.000190723				2.48705	0.000517986				2.48633	0.000443564				2.48708	6.62e-05				2.4872	-0.0004712				2.48695	-0.000589747
	2.49384	-0.00024347				2.49245	0.00124401				2.49372	0.000103941				2.49309	0.000200769				2.49363	0.000506816				2.49284	0.000444864				2.49359	4.75e-05				2.49383	-0.000439832				2.49372	-0.000579895
	2.50035	-0.00023211				2.49897	0.00123071				2.50048	9.17741e-05				2.4996	0.00021069				2.50021	0.000495646				2.49935	0.000446163				2.50034	5.02e-05				2.50022	-0.000408539				2.50009	-0.000569125
	2.50685	-0.000226196				2.50573	0.00124706				2.50699	6.33037e-05				2.5061	0.000266545				2.50679	0.000439603				2.50598	0.000448262				2.50673	4.78e-05				2.50698	-0.000416637				2.50685	-0.000573318
	2.51337	-0.000209781				2.51212	0.00126148				2.51349	6.41936e-05				2.51287	0.000291151				2.51337	0.000440273				2.51249	0.000450262				2.51349	4.52e-05				2.51349	-0.000424813				2.51337	-0.000577541
	2.52013	-0.000197789				2.51887	0.00126892				2.52025	6.51641e-05				2.51938	0.000293095				2.51995	0.000440942				2.51925	0.000446763				2.52	5.41e-05				2.51999	-0.000456523				2.51988	-0.000596773
	2.52664	-0.000192317				2.52538	0.00124196				2.52677	6.60231e-05				2.52589	0.000295039				2.52652	0.000432547				2.52577	0.000424072				2.5265	7.92e-05				2.5265	-0.000430306				2.5265	-0.000621201
	2.53314	-0.000208874				2.53202	0.00121508				2.53328	5.8508e-05				2.53239	0.000249188				2.5331	0.000437867				2.53239	0.000419673				2.53327	0.000104083				2.53314	-0.000420545				2.53302	-0.000628524
	2.53965	-0.000225425				2.53853	0.00120956				2.53978	5.97011e-05				2.53915	0.00028285				2.53968	0.000443186				2.5389	0.000415275				2.53978	0.00011348				2.53965	-0.000482567				2.53978	-0.000635818
	2.54642	-0.000229269				2.54504	0.00120123				2.54654	7.92692e-05				2.54579	0.000288059				2.54626	0.000426758				2.54542	0.000397612				2.54629	0.000114834				2.5464	-0.000544515				2.54617	-0.000653081
	2.55293	-0.000228532				2.55179	0.00118481				2.55305	7.77327e-05				2.5523	0.00029314				2.55284	0.000526428				2.55218	0.000407878				2.55279	0.000116199				2.55292	-0.000478517				2.55292	-0.000609812
	2.55957	-0.000224868				2.5583	0.00122454				2.55957	7.61963e-05				2.55882	0.000293935				2.55942	0.000528194				2.55855	0.000410577				2.55955	0.000192737				2.55943	-0.000470381				2.55943	-0.00059424
	2.56607	-0.000225642				2.56482	0.0012284				2.56607	6.54304e-05				2.56532	0.000286753				2.56599	0.000529961				2.56532	0.000411677				2.56607	0.000203816				2.56619	-0.00048457				2.56594	-0.000592602
	2.57258	-0.00022641				2.57133	0.00123227				2.57283	6.25191e-05				2.57195	0.000279711				2.57257	0.00050001				2.57183	0.000412676				2.57258	0.000195954				2.57269	-0.000498841				2.57245	-0.000590963
	2.57934	-0.000235823				2.57808	0.00122988				2.57934	5.07131e-05				2.57859	0.000268618				2.57915	0.000479182				2.57834	0.000406878				2.57934	0.000187888				2.5792	-0.000440113				2.57922	-0.000602332
	2.58585	-0.000207686				2.58447	0.00124141				2.58585	2.99598e-05				2.5851	0.000324437				2.58573	0.000458356				2.58497	0.000401181				2.58572	0.000161194				2.58572	-0.000381384				2.58572	-0.000613732
	2.59235	-0.000200629				2.59123	0.00124729				2.5926	2.79079e-05				2.5916	0.000347962				2.59231	0.000408598				2.59148	0.00040218				2.59248	0.000168427				2.59248	-0.000384014				2.59223	-0.000643018
	2.59899	-0.000193506				2.59774	0.00125302				2.59924	4.78837e-05				2.59837	0.000341628				2.59889	0.000425389				2.59824	0.000424971				2.59899	0.000181404				2.59899	-0.000386722				2.59899	-0.00061038
	2.6055	-0.00017951				2.60424	0.00129487				2.60563	5.39367e-05				2.60488	0.000335042				2.60546	0.00044218				2.605	0.00042847				2.60563	0.000179412				2.60549	-0.000443318				2.6055	-0.000610214
	2.61214	-0.000174005				2.611	0.00131488				2.61214	5.18089e-05				2.61139	0.000298332				2.61204	0.000441378				2.61139	0.000424671				2.61213	0.000177533				2.612	-0.000445015				2.612	-0.000610049
	2.61864	-0.000185935				2.61752	0.00133086				2.61889	4.97871e-05				2.61814	0.000268484				2.61862	0.000440577				2.61789	0.000420873				2.61864	0.000182274				2.61877	-0.000446632				2.61852	-0.000623767
	2.6254	-0.00019774				2.62403	0.00136019				2.6254	4.6959e-05				2.62465	0.000332893				2.6252	0.000420479				2.6244	0.000409877				2.62515	0.000186885				2.62528	-0.000514426				2.62515	-0.000630367
	2.63192	-0.000195223				2.63053	0.00137225				2.63217	4.45446e-05				2.63117	0.000373838				2.63178	0.000494103				2.63092	0.000441565				2.63192	0.000179069				2.63178	-0.000421992				2.63167	-0.000634673
	2.63843	-0.000192706				2.63717	0.00136863				2.63855	3.67703e-05				2.63768	0.000366901				2.63836	0.000500195				2.63755	0.000446363				2.63842	0.000171466				2.63842	-0.000459957				2.63842	-0.000682656
	2.64493	-0.000192948				2.64368	0.00136494				2.64505	4.51383e-05				2.64443	0.000360204				2.64493	0.000505606				2.64405	0.000448862				2.64493	0.000151813				2.64493	-0.000497961				2.64493	-0.000687887
	2.65169	-0.000186679				2.65044	0.00134999				2.65182	4.46363e-05				2.65094	0.000335499				2.65151	0.000511016				2.65082	0.000432868				2.65169	0.000173213				2.65169	-0.000599305				2.65144	-0.000693117
	2.6582	-0.000185105				2.65694	0.00137099				2.6582	4.3967e-05				2.65745	0.000328271				2.65809	0.000483105				2.65745	0.000416675				2.6582	0.000173972				2.65819	-0.000582171				2.6582	-0.000694375
	2.66484	-0.000183471				2.66358	0.00138382				2.66497	3.93758e-05				2.66422	0.000331906				2.66467	0.000502106				2.66397	0.000420073				2.6647	0.000170571				2.66483	-0.000572593				2.6647	-0.000635228
	2.67134	-0.000202763				2.67009	0.0014039				2.6716	3.65619e-05				2.67072	0.000335275				2.67125	0.000509883				2.67047	0.000420073				2.67122	0.000167161				2.67134	-0.000563054				2.67122	-0.000607323
	2.67785	-0.000203428				2.6766	0.00142399				2.67798	3.36309e-05				2.67723	0.000301671				2.67783	0.00051766				2.67698	0.000420073				2.67798	0.000169169				2.67785	-0.00055123				2.67773	-0.000598789
	2.68462	-0.000198685				2.68323	0.00146565				2.68462	1.229e-05				2.68374	0.000268067				2.6844	0.000525213				2.68374	0.000418074				2.68437	0.000158159				2.68448	-0.000550133				2.68449	-0.000600885
	2.69113	-0.000196681				2.68974	0.00149001				2.69113	1.66653e-05				2.6905	0.000261168				2.69098	0.00051977				2.69025	0.000415975				2.69112	0.000146856				2.69099	-0.000549072				2.69099	-0.000603013
	2.69775	-0.000194623				2.69638	0.00150135				2.69789	1.88185e-05				2.697	0.000391862				2.69756	0.000514325				2.69675	0.000437566				2.69763	0.00016706				2.69775	-0.000519179				2.69763	-0.000643215
	2.70427	-0.000195239				2.70289	0.0015091				2.70439	2.08546e-05				2.70352	0.000380687				2.70414	0.000483079				2.70327	0.000447463				2.70414	0.000187264				2.70427	-0.000532444				2.70414	-0.000627566
	2.7109	-0.000215584				2.70964	0.00151142				2.71103	1.32522e-05				2.71003	0.000369513				2.71072	0.000459611				2.7099	0.000436267				2.71078	0.000176157				2.71077	-0.000545713				2.71078	-0.000621448
	2.71742	-0.000223193				2.71615	0.0015136				2.71754	3.0651e-05				2.71679	0.00033383				2.7173	0.000494897				2.71667	0.000425171				2.71728	0.00016516				2.71728	-0.000577275				2.7174	-0.000623246
	2.72404	-0.000237914				2.72267	0.00149068				2.72405	4.7098e-05				2.72329	0.000344224				2.72388	0.000494869				2.72317	0.00042737				2.72404	0.000139681				2.72404	-0.000564398				2.72379	-0.000625072
	2.73055	-0.000246508				2.72943	0.00148223				2.73055	5.22429e-05				2.7298	0.000347798				2.73045	0.000494841				2.72968	0.00042957				2.73055	0.000155874				2.73055	-0.000559279				2.73055	-0.000628662
	2.73719	-0.000255042				2.73593	0.00149539				2.73732	5.06898e-05				2.73657	0.000351626				2.73703	0.000470918				2.73632	0.000420073				2.73719	0.000160147				2.73705	-0.000554164				2.73707	-0.000659095
	2.74383	-0.000263537				2.74244	0.00151581				2.74383	4.90252e-05				2.74295	0.000355628				2.74361	0.000408034				2.74283	0.000405379				2.74382	0.000146357				2.74357	-0.000524093				2.74357	-0.000665094
	2.75033	-0.000259439				2.74895	0.00152696				2.75034	2.0422e-05				2.7497	0.000359996				2.75019	0.000476276				2.74933	0.000405479				2.7502	0.00013276				2.75033	-0.000514931				2.7502	-0.000671077
	2.75684	-0.000256332				2.75572	0.00154253				2.75709	2.69802e-05				2.75622	0.000358721				2.75677	0.000485314				2.75609	0.000405679				2.75684	0.000118366				2.75684	-0.000535601				2.75672	-0.000689953
	2.76348	-0.000253166				2.76222	0.00156323				2.7636	3.15301e-05				2.76273	0.000358883				2.76335	0.000464992				2.76248	0.000398542				2.76335	0.000154159				2.76347	-0.000556234				2.76348	-0.000631345
	2.77012	-0.000250713				2.76873	0.00155342				2.77012	3.60801e-05				2.76937	0.00035917				2.76992	0.00044467				2.76924	0.000409377				2.7701	0.000156862				2.76998	-0.000606656				2.76998	-0.000605609
	2.77649	-0.000248385				2.77549	0.00154376				2.77663	3.85728e-05				2.77588	0.000346924				2.7765	0.000359426				2.77574	0.000415875				2.77662	0.000159757				2.77649	-0.000495433				2.77649	-0.000594495
	2.78313	-0.000269791				2.782	0.00151964				2.78325	4.11157e-05				2.78238	0.000314052				2.78308	0.000358115				2.78225	0.000420073				2.78313	0.000138446				2.78325	-0.000490935				2.783	-0.000602554
	2.78989	-0.000293603				2.78864	0.00150443				2.78977	4.15496e-05				2.78902	0.000263247				2.78966	0.000356804				2.78902	0.000413376				2.78964	0.000117136				2.78975	-0.000486521				2.78977	-0.000610584
	2.7964	-0.00029532				2.79514	0.00154062				2.79665	4.90679e-05				2.79578	0.00025056				2.79624	0.000352044				2.79565	0.000406579				2.79639	7.44e-05				2.79627	-0.0004698				2.79627	-0.000616342
	2.80292	-0.000297036				2.80165	0.00156214				2.80304	5.20673e-05				2.80229	0.000237621				2.80282	0.000347283				2.80203	0.000383468				2.8029	5.61e-05				2.80278	-0.000464172				2.80278	-0.000622098
	2.80954	-0.000307367				2.80817	0.00157081				2.80954	5.51169e-05				2.80892	0.000221948				2.80939	0.000331842				2.80867	0.000414376				2.80942	0.000164599				2.80954	-0.000462358				2.80929	-0.000633424
	2.81605	-0.000308836				2.8148	0.0015765				2.8163	5.75846e-05				2.81543	0.000236642				2.81597	0.000349472				2.81518	0.000420173				2.81618	0.000181981				2.81604	-0.000460628				2.81605	-0.00062881
	2.82257	-0.000292907				2.8213	0.00157449				2.82282	5.99409e-05				2.82194	0.000312991				2.82255	0.000356292				2.82169	0.000418374				2.82268	0.000181683				2.82255	-0.000462787				2.82257	-0.00062551
	2.82933	-0.000283937				2.82807	0.00157264				2.82933	5.6974e-05				2.82845	0.000333762				2.82913	0.000358246				2.82844	0.000416675				2.82919	0.000169464				2.82932	-0.000442659				2.82907	-0.00062928
	2.83608	-0.000278512				2.8347	0.0015761				2.83595	2.93222e-05				2.8352	0.00033891				2.83571	0.000360201				2.83483	0.000407178				2.83583	0.000157144				2.8357	-0.000459102				2.83583	-0.000633019
	2.84247	-0.000273259				2.84122	0.00156302				2.84247	3.96205e-05				2.84172	0.000343818				2.84229	0.000358344				2.84159	0.000396343				2.84234	0.000144468				2.84247	-0.000475426				2.84234	-0.000637259
	2.84898	-0.000269579				2.84772	0.00158195				2.84898	4.5449e-05				2.84823	0.000337695				2.84886	0.000407843				2.8481	0.000389351				2.84885	0.000143523				2.84897	-0.000517483				2.84898	-0.000619929
	2.85549	-0.000266335				2.85423	0.00163134				2.85574	4.15198e-05				2.85499	0.00030568				2.85544	0.000448573				2.8546	0.000371392				2.8556	0.000131123				2.85548	-0.000504974				2.85548	-0.000594148
	2.86224	-0.000268491				2.86099	0.00163834				2.86212	3.74179e-05				2.86149	0.000352685				2.86202	0.000477598				2.86137	0.000331908				2.86212	0.000118915				2.86199	-0.000481462				2.86199	-0.000568366
	2.86875	-0.000270759				2.8675	0.0016452				2.86888	3.20977e-05				2.868	0.000373662				2.8686	0.000484903				2.86788	0.000309216				2.86863	0.000101051				2.86875	-0.000457871				2.8685	-0.000585389
	2.87527	-0.000268522				2.874	0.00165848				2.87539	1.28636e-05				2.87452	0.000378683				2.87518	0.000462338				2.87439	0.000346202				2.87539	8.23e-05				2.87525	-0.000397795				2.87527	-0.000602382
	2.88178	-0.000282359				2.88052	0.00166706				2.8819	-3.47516e-06				2.88128	0.000383955				2.88176	0.000439773				2.8809	0.000352				2.88189	-4.12e-06				2.88189	-0.000374533				2.88177	-0.000640032
	2.88853	-0.00027922				2.88728	0.00166712				2.88853	-1.4162e-06				2.88778	0.000373005				2.88833	0.000336809				2.88765	0.000355798				2.88853	1.16e-06				2.88853	-0.000368986				2.88828	-0.000628899
	2.89504	-0.000278912				2.89379	0.00166703				2.89504	-8.38186e-06				2.89442	0.000311608				2.89491	0.000358137				2.89417	0.000355498				2.89504	7.54e-06				2.89504	-0.000371563				2.89504	-0.0006248
	2.90168	-0.000291962				2.90029	0.00165167				2.9018	-1.27303e-05				2.90093	0.000363177				2.90149	0.000367346				2.90068	0.000355199				2.90155	3.02e-06				2.90154	-0.000374145				2.90143	-0.000633782
	2.90819	-0.000305072				2.90705	0.00164924				2.90832	3.20823e-06				2.90744	0.00036232				2.90807	0.000370543				2.90744	0.000361196				2.90818	-2.62e-06				2.90805	-0.000384809				2.90818	-0.000642722
	2.91482	-0.000296117				2.91344	0.00162636				2.91495	2.24545e-06				2.91419	0.000361704				2.91465	0.000373739				2.91382	0.000371392				2.91469	-8.17e-06				2.91469	-0.000399107				2.91469	-0.000664725
	2.92133	-0.000293352				2.9202	0.00167257				2.92145	1.22134e-06				2.9207	0.000332575				2.92123	0.000368784				2.92058	0.000382598				2.9212	-1.47e-05				2.9212	-0.000483966				2.9212	-0.000653019
	2.92797	-0.000290527				2.9267	0.00168344				2.92797	-7.36478e-06				2.92722	0.000344117				2.92781	0.00036383				2.92709	0.000381308				2.92797	2.6e-05				2.92795	-0.00041353				2.92784	-0.00065997
	2.93448	-0.00029226				2.93322	0.00169023				2.9346	2.48697e-06				2.93373	0.000341148				2.93438	0.0003268				2.9336	0.000380019				2.93459	3.32e-05				2.93447	-0.000386827				2.93434	-0.000666937
	2.9411	-0.000275683				2.93985	0.00168929				2.94112	3.54773e-06				2.94048	0.000338419				2.94096	0.000285739				2.9401	0.000375091				2.9411	5.47e-05				2.9411	-0.000360085				2.9411	-0.000671791
	2.94762	-0.000267489				2.94637	0.00168827				2.94787	4.71443e-06				2.94699	0.000280585				2.94754	0.000281807				2.94687	0.000380759				2.94762	6.21e-05				2.94762	-0.000355007				2.94762	-0.000658883
	2.95413	-0.000266268				2.95287	0.00169226				2.95438	-1.38108e-06				2.9535	0.0002842				2.95412	0.000277874				2.95338	0.000382668				2.95413	6.1e-05				2.95412	-0.000354161				2.95425	-0.000659876
	2.96089	-0.000264928				2.95963	0.0016964				2.96089	2.90624e-07				2.96002	0.000287814				2.9607	0.000254603				2.96002	0.000384627				2.96075	5.98e-05				2.96088	-0.000353232				2.96075	-0.000660886
	2.96739	-0.000270685				2.96627	0.00169524				2.9674	1.48501e-05				2.96677	0.000277375				2.96728	0.000247647				2.96652	0.000386107				2.96727	6.34e-05				2.96727	-0.000425643				2.96727	-0.000672848
	2.9739	-0.000271502				2.97278	0.00168024				2.97415	1.73679e-05				2.9734	0.000316841				2.97385	0.000274497				2.97303	0.000371292				2.97403	7.62e-05				2.97403	-0.000416442				2.97378	-0.000684811
	2.98067	-0.00027511				2.97928	0.00172666				2.98067	1.97798e-05				2.97992	0.000312909				2.98043	0.000303733				2.97979	0.000370792				2.98054	6.04e-05				2.98053	-0.000419139				2.98054	-0.000691567
	2.98718	-0.000278836				2.98592	0.00174699				2.98718	1.69902e-05				2.98643	0.000308977				2.98701	0.000312106				2.98618	0.000370193				2.98704	4.47e-05				2.98704	-0.000421831				2.98704	-0.000698354
	2.9938	-0.000281272				2.99243	0.001762				2.99369	1.33133e-06				2.99293	0.000292321				2.99359	0.000302887				2.99293	0.000365295				2.9938	-2.56e-05				2.9938	-0.000436259				2.99355	-0.0006998
	3.00032	-0.000283763				2.99894	0.00177307				3.00044	-1.02517e-07				2.99969	0.000276376				3.00017	0.000293668				2.99944	0.000386306				3.00032	2.72e-06				3.00032	-0.000384467				3.00007	-0.000701245
	3.00683	-0.00029482				3.00569	0.00177181				3.00695	-5.01334e-06				3.0062	0.000284794				3.00675	0.00024922				3.00595	0.000415675				3.00683	6.54e-05				3.00694	-0.000413875				3.00683	-0.000718644
	3.01347	-0.000287146				3.0122	0.00177041				3.01347	-1.38078e-05				3.01272	0.000285385				3.01332	0.000147899				3.01247	0.000418074				3.01333	9.26e-05				3.01345	-0.000443319				3.01333	-0.000720877
	3.01997	-0.000279538				3.01872	0.00176245				3.02023	-2.60049e-06				3.01922	0.000285963				3.0199	0.000124214				3.01922	0.000420673				3.02009	0.000101955				3.01997	-0.00050712				3.01984	-0.000723108
	3.02648	-0.000268991				3.02548	0.00175182				3.02673	5.38013e-06				3.02598	0.000222008				3.02648	0.000180077				3.02573	0.000431169				3.0266	0.000102659				3.02648	-0.00047307				3.0266	-0.000755809
	3.03312	-0.000273448				3.03199	0.0017486				3.03324	9.24134e-06				3.03262	0.000210654				3.03306	0.000208038				3.03224	0.000434168				3.03324	7.52e-05				3.03323	-0.000472401				3.03312	-0.000761516
	3.03988	-0.000277845				3.03849	0.0017669				3.03975	1.31025e-05				3.03913	0.000239965				3.03964	0.00021785				3.039	0.000435967				3.03974	4.79e-05				3.03962	-0.000471847				3.03962	-0.000721242
	3.04639	-0.000296737				3.045	0.00177121				3.04652	1.47896e-05				3.04564	0.000250457				3.04622	0.000227662				3.0455	0.000437766				3.04625	-0.000101611				3.04638	-0.000592374				3.04613	-0.000712927
	3.05289	-0.000304101				3.05177	0.00177567				3.05302	1.63596e-05				3.05214	0.000224675				3.05279	0.000238144				3.05202	0.000398932				3.05302	-0.000105276				3.05289	-0.000503619				3.05289	-0.000696242
	3.05953	-0.000342628				3.05828	0.00177106				3.05965	1.53638e-05				3.05878	0.000199032				3.05937	0.000239924				3.05865	0.000417774				3.05953	-8.82e-05				3.05939	-0.000442044				3.0594	-0.000696224
	3.06604	-0.000322822				3.06478	0.00176644				3.06629	1.33719e-05				3.06529	0.00023374				3.06595	0.000241705				3.06517	0.000436667				3.06603	-8.26e-05				3.06615	-0.000380385				3.0659	-0.000696209
	3.07255	-0.000313229				3.07129	0.00175313				3.0728	1.13243e-05				3.07193	0.000252244				3.07253	0.000234784				3.07167	0.000445064				3.07254	-7.71e-05				3.07267	-0.000371939				3.07267	-0.000700642
	3.07918	-0.000308041				3.07805	0.00176459				3.0793	-4.68083e-06				3.07843	0.000257693				3.07911	0.000218338				3.07843	0.000463956				3.0793	-4.13e-05				3.07918	-0.000389549				3.07918	-0.000705104
	3.08569	-0.00031523				3.08457	0.0017759				3.08594	-7.09027e-06				3.08519	0.000263409				3.08569	0.000183079				3.08507	0.000466855				3.08582	-5.33e-06				3.08569	-0.000407158				3.08569	-0.000725885
	3.09233	-0.00032236				3.09119	0.00180932				3.09245	4.68589e-06				3.09183	0.00028336				3.09227	0.000250216				3.09158	0.000467355				3.09233	-7.21e-06				3.09232	-0.000495919				3.0922	-0.000702861
	3.09909	-0.000325932				3.0977	0.00183521				3.09897	1.6462e-05				3.09834	0.000292682				3.09884	0.000246016				3.09808	0.000467755				3.09883	-1.19e-05				3.09883	-0.000515315				3.09895	-0.000694574
	3.10559	-0.000324704				3.10422	0.00185471				3.10572	1.90848e-05				3.10484	0.000297385				3.10542	0.000241816				3.10459	0.00048085				3.10559	-1.68e-05				3.10559	-0.000534633				3.10547	-0.000686315
	3.1121	-0.000333592				3.11098	0.001869				3.1121	2.15459e-05				3.11135	0.000302103				3.112	0.000213216				3.11135	0.000488047				3.1121	-2.11e-05				3.1121	-0.000522367				3.11198	-0.000686029
	3.11862	-0.000345251				3.11748	0.00188339				3.11887	2.05602e-05				3.11812	0.000307723				3.11858	0.000152138				3.11787	0.000492207				3.11862	-2.79e-05				3.1186	-0.000507839				3.11849	-0.000685743
	3.12525	-0.000360292				3.12399	0.00189539				3.12538	4.94276e-06				3.1245	0.000312963				3.12516	4.80515e-05				3.12438	0.00047875				3.12537	-3.48e-05				3.12537	-0.000493229				3.12524	-0.000703752
	3.13175	-0.000339537				3.1305	0.00190738				3.13188	8.65488e-06				3.13125	0.000301613				3.13174	0.000138806				3.13088	0.000465356				3.13188	-4.38e-05				3.13188	-0.000471811				3.13175	-0.000697993
	3.13852	-0.000317344				3.13727	0.00191466				3.13852	1.48398e-05				3.13777	0.000178789				3.13831	0.000167338				3.13764	0.000477551				3.13839	-8.34e-06				3.13839	-0.000452749				3.13827	-0.00070225
	3.14503	-0.000322953				3.14377	0.00192191				3.14503	1.58798e-05				3.14428	0.000219978				3.14489	0.000176888				3.14415	0.000493342				3.1449	-2.35e-05				3.14489	-0.00045509				3.14503	-0.000706477
	3.15154	-0.000328562				3.15028	0.00192917				3.15179	1.70313e-05				3.15092	0.000254794				3.15147	0.000183977				3.15067	0.000500068				3.15165	-3.89e-05				3.15165	-0.000457349				3.15153	-0.000718039
	3.15829	-0.000344058				3.15704	0.00198927				3.1583	4.17501e-05				3.15754	0.00026497				3.15805	0.000191067				3.15742	0.000503533				3.15817	-7.01e-05				3.15817	-0.000488669				3.15804	-0.000724447
	3.1648	-0.000347969				3.16343	0.00202307				3.1648	4.56418e-05				3.16405	0.000262718				3.16463	0.00021981				3.16393	0.000506018				3.16468	-0.000100498				3.16468	-0.000519988				3.16455	-0.000707229
	3.17132	-0.000352929				3.17018	0.00202621				3.17132	4.40601e-05				3.17069	0.000260593				3.17121	0.000225915				3.17044	0.000500518				3.17119	-0.000110639				3.17118	-0.000563955				3.17132	-0.000710941
	3.17783	-0.000350887				3.17669	0.00202921				3.17808	4.259e-05				3.17733	0.000190618				3.17778	0.000220702				3.17695	0.000495018				3.17794	-4.86e-05				3.17794	-0.000486846				3.17769	-0.000714699
	3.18458	-0.000348732				3.1832	0.0020195				3.18472	4.25119e-05				3.18383	0.000188025				3.18436	0.000215488				3.1837	0.000493665				3.18458	-5.03e-05				3.18445	-0.000511002				3.18445	-0.00073388
	3.19109	-0.000354454				3.18984	0.00203946				3.19122	4.77962e-05				3.19034	0.00018487				3.19094	0.000127491				3.19022	0.000494369				3.19109	-3.88e-05				3.19109	-0.000535119				3.19097	-0.000748215
	3.1976	-0.00034699				3.19634	0.00205461				3.19773	5.01971e-05				3.19698	0.000181841				3.19752	8.69372e-05				3.19673	0.000495074				3.1976	-2.73e-05				3.19759	-0.000589412				3.19748	-0.00076255
	3.20412	-0.000349104				3.2031	0.00207608				3.20424	5.2598e-05				3.20349	0.000165849				3.2041	0.000114722				3.20349	0.000486048				3.2041	-1.54e-05				3.2041	-0.0005432				3.2041	-0.000743495
	3.21074	-0.000351163				3.20962	0.0020974				3.21113	5.53178e-05				3.21024	0.000189275				3.21068	0.000130858				3.20987	0.000476851				3.21087	1.14e-05				3.21087	-0.000536838				3.21062	-0.000735309
	3.2175	-0.000364358				3.21613	0.00211346				3.21738	5.77533e-05				3.21675	0.000200994				3.21725	0.000146996				3.21663	0.000475352				3.21738	2.14e-05				3.21725	-0.000548906				3.21738	-0.000732586
	3.22402	-0.000407156				3.22263	0.00214546				3.22414	5.92422e-05				3.22327	0.000195835				3.22383	0.000217866				3.22314	0.000451161				3.22389	2.28e-05				3.224	-0.00056086				3.22402	-0.000744
	3.23053	-0.00038215				3.22939	0.00215212				3.23065	5.78201e-05				3.22978	0.000190676				3.23041	0.000223625				3.22965	0.000446563				3.23039	4.56e-06				3.23052	-0.000469653				3.23052	-0.00075543
	3.23703	-0.000378956				3.2359	0.00215543				3.23729	1.83135e-05				3.23653	0.000173889				3.23699	0.000201865				3.23628	0.000429969				3.23715	-1.39e-05				3.23703	-0.000459121				3.23703	-0.00078002
	3.24379	-0.000378035				3.24242	0.00215874				3.24379	1.6119e-05				3.24304	0.000181194				3.24357	0.000180104				3.24279	0.000449262				3.24367	2.64e-06				3.24367	-0.000457922				3.24354	-0.000727609
	3.25018	-0.000377293				3.24892	0.00212458				3.2503	1.72962e-05				3.24955	0.00017917				3.25015	0.000203594				3.2493	0.00045516				3.25018	-1.28e-06				3.25017	-0.000456767				3.2503	-0.000741668
	3.25694	-0.000430535				3.25568	0.00214648				3.25707	1.8585e-05				3.25607	0.000177145				3.25672	0.000227084				3.25607	0.000447663				3.25705	-1.57e-05				3.25693	-0.000499997				3.25668	-0.000755772
	3.26345	-0.000429121				3.26219	0.00216064				3.26345	7.8562e-06				3.26283	5.54921e-05				3.2633	0.000239528				3.26269	0.000440065				3.26344	-2.97e-05				3.26344	-0.000517306				3.26344	-0.000790456
	3.27008	-0.000438262				3.2687	0.00216571				3.2702	1.25954e-05				3.26933	9.42072e-05				3.26988	0.000280236				3.2692	0.000437866				3.26995	-3.98e-05				3.26995	-0.000534615				3.26995	-0.000812753
	3.27659	-0.000441545				3.27547	0.00217094				3.27672	1.51374e-05				3.27584	0.000114126				3.27646	0.000302744				3.27572	0.000438166				3.27647	-4.98e-05				3.27645	-0.000532742				3.27659	-0.000839356
	3.28323	-0.000452088				3.28197	0.00219058				3.28323	1.76794e-05				3.2826	0.000101233				3.28304	0.000307028				3.28223	0.000438466				3.28322	-7.11e-05				3.28322	-0.000551452				3.28309	-0.000845548
	3.28974	-0.00043925				3.2886	0.00219086				3.28987	1.20198e-05				3.28912	8.80873e-05				3.28962	0.000311311				3.28885	0.000423372				3.28973	-9.22e-05				3.28973	-0.000675973				3.2896	-0.000765895
	3.29624	-0.000417532				3.29499	0.00219098				3.29637	-1.34276e-05				3.29562	0.000112842				3.2962	0.00029737				3.29537	0.000441565				3.29624	-8.87e-05				3.29624	-0.000821782				3.29612	-0.000772421
	3.303	-0.000389183				3.30175	0.0021872				3.30313	-1.50129e-05				3.30225	0.000110849				3.30277	0.000284245				3.30213	0.000443864				3.303	-6.48e-05				3.303	-0.00079476				3.30288	-0.000778917
	3.30939	-0.000383739				3.30825	0.00218367				3.30964	-1.13906e-05				3.30877	0.000108729				3.30935	0.000198382				3.30864	0.000446063				3.30952	-5.17e-05				3.3095	-0.000788534				3.30939	-0.00079738
	3.31603	-0.000380969				3.31477	0.00220014				3.31628	-1.35669e-05				3.3154	8.15159e-05				3.31593	0.000181724				3.31514	0.00045346				3.31602	-5.49e-05				3.31614	-0.000782264				3.31589	-0.000809451
	3.32253	-0.000378265				3.32153	0.00221977				3.32278	-1.58045e-05				3.32203	1.39657e-05				3.32251	0.000243954				3.32165	0.000460957				3.32253	-5.82e-05				3.32265	-0.000747002				3.32265	-0.000821491
[truncated: 2,337 more rows]

## Sheet: Figure 2a
BRD4(1-530) unphos- CK2 phos			BRD4(1-579) unphos- CK2 phos			BRD4(1-722) unphos- CK2 phos			BRD4(1-722) unphos- insect
[truncated: 739 more rows]

[truncated: 6 more sheets: Figure 2b, Figure 4b-c-f, Figure 4d, Figure 5c-d-e, Figure 6a-b, Figure 6c-d]
